# Supplementary material for: The Human Myometrial Transcriptome and the DNA Methylome of Testosterone-treated Patients Resemble the Myometria from Fibroid Patients
Source: Reprod Sci. 2025 Jun 5;32(7):2223–32. doi: 10.1007/s43032-025-01893-9 (PMC12271253; doi:10.1007/s43032-025-01893-9)
Supplement: Supplementary file 2 — Supplementary file2 (TSV 1831 KB) [file 43032_2025_1893_MOESM2_ESM.tsv]

Mart.ensembl_gene_id	Mart.gene_biotype	SYMBOL	Ensembl	logFC	logCPM	F	PValue	FDR
ENSG00000107159	protein_coding	CA9	ENSG00000107159	-3.705492189	-1.691549794	195.5394782	3.58E-32	1.32E-28
ENSG00000161638	protein_coding	ITGA5	ENSG00000161638	2.03193646	8.190312818	254.8852568	2.66E-30	8.58E-27
ENSG00000124613	protein_coding	ZNF391	ENSG00000124613	-1.528220024	3.428296553	226.2476591	2.38E-28	3.41E-25
ENSG00000163157	protein_coding	TMOD4	ENSG00000163157	-1.845124388	0.050432279	224.1108922	4.26E-28	5.45E-25
ENSG00000186867	protein_coding	QRFPR	ENSG00000186867	-4.009694779	-0.943008373	163.5670988	4.44E-28	5.45E-25
ENSG00000109063	protein_coding	MYH3	ENSG00000109063	2.373781625	3.499585307	222.7242904	5.15E-28	5.86E-25
ENSG00000118137	protein_coding	APOA1	ENSG00000118137	4.415511556	-0.135684505	185.8178225	1.05E-27	1.04E-24
ENSG00000237651	protein_coding	C2orf74	ENSG00000237651	-1.39419624	-0.154164807	214.8773079	2.13E-27	1.96E-24
ENSG00000160951	protein_coding	PTGER1	ENSG00000160951	6.204482492	0.302879114	177.9855898	5.35E-27	4.60E-24
ENSG00000111834	protein_coding	RSPH4A	ENSG00000111834	-1.502589655	0.76745365	208.6990352	5.69E-27	4.73E-24
ENSG00000239474	protein_coding	KLHL41	ENSG00000239474	-1.313183342	0.736094586	206.3845435	8.36E-27	6.53E-24
ENSG00000183251	protein_coding	OR51B4	ENSG00000183251	-1.683700139	-0.894836042	195.7467223	9.08E-27	6.69E-24
ENSG00000154227	protein_coding	CERS3	ENSG00000154227	-2.189706923	-1.088003593	180.6024771	1.03E-26	7.36E-24
ENSG00000106809	protein_coding	OGN	ENSG00000106809	-1.949292793	8.010245237	204.097702	1.26E-26	8.52E-24
ENSG00000228727	protein_coding	SAPCD1	ENSG00000228727	5.533021531	-0.06928529	173.6255922	1.35E-26	8.89E-24
ENSG00000048462	protein_coding	TNFRSF17	ENSG00000048462	-3.302928933	-2.146767936	150.5744046	2.89E-26	1.82E-23
ENSG00000161243	protein_coding	FBXO27	ENSG00000161243	1.571345704	1.838662386	189.3464342	1.45E-25	7.64E-23
ENSG00000288674	protein_coding	PSEN2.1	ENSG00000288674	2.398908485	-1.654640712	159.0176988	4.19E-25	2.00E-22
ENSG00000178297	protein_coding	TMPRSS9	ENSG00000178297	5.401883064	-0.48724408	160.4958253	4.71E-25	2.21E-22
ENSG00000111058	protein_coding	ACSS3	ENSG00000111058	-1.142513214	6.300367328	180.4396063	7.37E-25	3.39E-22
ENSG00000164318	protein_coding	EGFLAM	ENSG00000164318	1.496688166	3.549012837	178.8201275	1.01E-24	4.55E-22
ENSG00000256660	protein_coding	CLEC12B	ENSG00000256660	-2.19064094	-1.726389115	143.9089133	1.10E-24	4.80E-22
ENSG00000179363	protein_coding	TMEM31	ENSG00000179363	-1.864641784	-1.457701833	153.4240471	1.64E-24	7.06E-22
ENSG00000223802	protein_coding	CERS1	ENSG00000223802	5.935022165	-0.334128941	163.7633415	2.52E-24	1.03E-21
ENSG00000197561	protein_coding	ELANE	ENSG00000197561	6.015429283	-0.151766895	154.9485354	5.86E-24	2.19E-21
ENSG00000163975	protein_coding	MELTF	ENSG00000163975	2.031597402	3.378095288	168.0528544	9.34E-24	3.34E-21
ENSG00000104313	protein_coding	EYA1	ENSG00000104313	-2.490897653	-0.528986032	157.4524623	1.11E-23	3.77E-21
ENSG00000185862	protein_coding	EVI2B	ENSG00000185862	-1.254013146	2.187341247	166.5681226	1.11E-23	3.77E-21
ENSG00000198168	protein_coding	SVIP	ENSG00000198168	-1.472341465	4.178909405	165.93987	1.24E-23	4.13E-21
ENSG00000267060	protein_coding	PTGES3L	ENSG00000267060	2.518349327	2.231439352	165.0166402	1.91E-23	6.08E-21
ENSG00000177943	protein_coding	MAMDC4	ENSG00000177943	1.328422695	1.739105208	163.7781973	1.96E-23	6.12E-21
ENSG00000138449	protein_coding	SLC40A1	ENSG00000138449	-1.686725157	7.947106925	163.1419305	2.50E-23	7.57E-21
ENSG00000143367	protein_coding	TUFT1	ENSG00000143367	1.604996036	3.637058888	162.0317583	2.71E-23	8.12E-21
ENSG00000099960	protein_coding	SLC7A4	ENSG00000099960	3.241031111	0.237339477	159.0065438	3.00E-23	8.88E-21
ENSG00000172748	protein_coding	ZNF596	ENSG00000172748	-1.035669268	3.002717353	160.1057133	4.02E-23	1.12E-20
ENSG00000262165	protein_coding	C17orf114	ENSG00000262165	-1.946862455	-1.679306771	134.5456604	4.75E-23	1.30E-20
ENSG00000183117	protein_coding	CSMD1	ENSG00000183117	-4.613371755	3.869321062	163.0157556	5.54E-23	1.50E-20
ENSG00000116031	protein_coding	CD207	ENSG00000116031	2.343367373	2.235577455	156.4162475	1.04E-22	2.70E-20
ENSG00000183773	protein_coding	AIFM3	ENSG00000183773	1.809437227	-0.988457675	151.8514507	1.17E-22	2.98E-20
ENSG00000105982	protein_coding	RNF32	ENSG00000105982	-1.576149298	-0.13606592	154.0544653	1.66E-22	4.07E-20
ENSG00000163682	protein_coding	RPL9	ENSG00000163682	-1.098231952	8.914694108	146.2065838	7.32E-22	1.64E-19
ENSG00000118194	protein_coding	TNNT2	ENSG00000118194	6.042249366	1.044227671	128.1290874	7.75E-22	1.72E-19
ENSG00000168334	protein_coding	XIRP1	ENSG00000168334	7.50985668	2.463240225	127.6474778	9.18E-22	1.99E-19
ENSG00000104635	protein_coding	SLC39A14	ENSG00000104635	1.271155065	6.069179702	144.6776434	1.02E-21	2.19E-19
ENSG00000110328	protein_coding	GALNT18	ENSG00000110328	1.726579037	4.73493807	142.3655374	1.96E-21	4.01E-19
ENSG00000197971	protein_coding	MBP	ENSG00000197971	-1.038743616	5.953487766	139.8262961	2.94E-21	5.78E-19
ENSG00000241127	protein_coding	YAE1	ENSG00000241127	-0.856384085	3.367414931	137.7496736	4.67E-21	8.91E-19
ENSG00000107438	protein_coding	PDLIM1	ENSG00000107438	1.597263681	6.583790923	137.632238	5.21E-21	9.80E-19
ENSG00000168303	protein_coding	MPLKIP	ENSG00000168303	-0.681785952	4.403889176	136.8797778	5.65E-21	1.05E-18
ENSG00000163399	protein_coding	ATP1A1	ENSG00000163399	1.180653816	7.917925371	136.6677979	5.92E-21	1.09E-18
ENSG00000152582	protein_coding	SPEF2	ENSG00000152582	-1.275036749	5.548080575	135.8120853	7.17E-21	1.27E-18
ENSG00000165028	protein_coding	NIPSNAP3B	ENSG00000165028	-1.039242822	3.850938548	135.4203061	7.84E-21	1.38E-18
ENSG00000175449	protein_coding	RFESD	ENSG00000175449	-0.924395087	0.900470224	135.1069858	9.20E-21	1.58E-18
ENSG00000204147	protein_coding	ASAH2B	ENSG00000204147	-1.108029696	2.190997034	134.6496956	9.46E-21	1.62E-18
ENSG00000198768	protein_coding	APCDD1L	ENSG00000198768	3.063673187	2.591874596	135.776968	1.16E-20	1.91E-18
ENSG00000100234	protein_coding	TIMP3	ENSG00000100234	1.359917498	10.46649779	133.2998773	1.26E-20	2.06E-18
ENSG00000042832	protein_coding	TG	ENSG00000042832	1.564162793	1.492430831	132.6246963	1.53E-20	2.48E-18
ENSG00000165185	protein_coding	KIAA1958	ENSG00000165185	-1.143124431	5.401615819	132.3627623	1.56E-20	2.52E-18
ENSG00000187268	protein_coding	FAM9C	ENSG00000187268	5.385868676	-0.325807341	118.4089221	1.64E-20	2.60E-18
ENSG00000173546	protein_coding	CSPG4	ENSG00000173546	2.014165046	7.347382284	132.6169466	1.94E-20	3.00E-18
ENSG00000128573	protein_coding	FOXP2	ENSG00000128573	-1.903824774	6.619034455	132.568418	2.15E-20	3.30E-18
ENSG00000106211	protein_coding	HSPB1	ENSG00000106211	2.152780175	8.9284131	132.0461448	2.18E-20	3.32E-18
ENSG00000122863	protein_coding	CHST3	ENSG00000122863	1.183700037	6.346587444	128.6725385	3.64E-20	5.40E-18
ENSG00000197461	protein_coding	PDGFA	ENSG00000197461	1.948193015	5.036782217	129.0988113	4.40E-20	6.41E-18
ENSG00000145777	protein_coding	TSLP	ENSG00000145777	-1.490690604	0.071388193	128.2369706	4.88E-20	6.98E-18
ENSG00000125503	protein_coding	PPP1R12C	ENSG00000125503	1.061797569	6.95745832	127.2227649	5.10E-20	7.26E-18
ENSG00000175063	protein_coding	UBE2C	ENSG00000175063	3.216005304	-0.30693015	120.1205418	5.90E-20	8.21E-18
ENSG00000130702	protein_coding	LAMA5	ENSG00000130702	1.252376814	7.495142779	125.9570955	6.85E-20	9.49E-18
ENSG00000111052	protein_coding	LIN7A	ENSG00000111052	-1.408996854	5.514964187	126.4313029	6.95E-20	9.57E-18
ENSG00000105996	protein_coding	HOXA2	ENSG00000105996	-1.114630768	1.379812413	124.9780264	9.03E-20	1.22E-17
ENSG00000188290	protein_coding	HES4	ENSG00000188290	1.340453346	2.443426123	124.3859939	9.97E-20	1.33E-17
ENSG00000131015	protein_coding	ULBP2	ENSG00000131015	5.383250225	-0.609090541	114.4568393	1.17E-19	1.55E-17
ENSG00000164707	protein_coding	SLC13A4	ENSG00000164707	-1.508183648	-0.485162936	122.8856395	1.33E-19	1.75E-17
ENSG00000184110	protein_coding	EIF3C	ENSG00000184110	1.143416595	2.161208667	122.6011125	1.52E-19	1.97E-17
ENSG00000115221	protein_coding	ITGB6	ENSG00000115221	-4.886820389	-0.192977364	100.5126184	2.00E-19	2.55E-17
ENSG00000258429	protein_coding	PDF	ENSG00000258429	2.422772553	-1.215851155	113.7378989	2.20E-19	2.78E-17
ENSG00000109084	protein_coding	TMEM97	ENSG00000109084	-1.043519733	2.754606699	120.7882634	2.34E-19	2.92E-17
ENSG00000181215	protein_coding	C4orf50	ENSG00000181215	3.052197328	-0.869055509	110.7859539	2.50E-19	3.11E-17
ENSG00000063660	protein_coding	GPC1	ENSG00000063660	1.421133917	4.875114812	120.4000842	2.67E-19	3.29E-17
ENSG00000197020	protein_coding	ZNF100	ENSG00000197020	-1.16420106	4.459641608	120.1146623	2.73E-19	3.35E-17
ENSG00000070404	protein_coding	FSTL3	ENSG00000070404	1.697198031	4.645283274	120.766702	2.81E-19	3.43E-17
ENSG00000100994	protein_coding	PYGB	ENSG00000100994	1.369753249	6.610827409	118.7644998	3.82E-19	4.58E-17
ENSG00000163888	protein_coding	CAMK2N2	ENSG00000163888	2.752181473	-1.546175322	104.7186732	4.26E-19	5.01E-17
ENSG00000073008	protein_coding	PVR	ENSG00000073008	1.048938138	5.044530645	117.9589942	4.59E-19	5.35E-17
ENSG00000134243	protein_coding	SORT1	ENSG00000134243	1.257522572	7.665827793	117.4903885	5.14E-19	5.94E-17
ENSG00000164877	protein_coding	MICALL2	ENSG00000164877	1.385516061	3.786529694	117.4361346	5.21E-19	5.97E-17
ENSG00000127743	protein_coding	IL17B	ENSG00000127743	2.064434645	-0.744045088	115.4753891	5.90E-19	6.70E-17
ENSG00000135443	protein_coding	KRT85	ENSG00000135443	8.135147242	1.894115935	107.130497	5.96E-19	6.74E-17
ENSG00000120708	protein_coding	TGFBI	ENSG00000120708	1.689004339	7.168913755	117.18155	6.54E-19	7.33E-17
ENSG00000140545	protein_coding	MFGE8	ENSG00000140545	1.111708777	7.911875002	115.5974581	8.15E-19	9.10E-17
ENSG00000270011	protein_coding	ZNF559.ZNF177	ENSG00000270011	-0.878714269	1.496550432	115.4090536	8.81E-19	9.79E-17
ENSG00000137267	protein_coding	TUBB2A	ENSG00000137267	1.543530091	3.115917219	115.271577	9.02E-19	9.98E-17
ENSG00000147036	protein_coding	LANCL3	ENSG00000147036	1.938025481	1.849979642	115.3846897	9.50E-19	1.05E-16
ENSG00000198467	protein_coding	TPM2	ENSG00000198467	1.767068421	9.950167218	115.2049067	9.79E-19	1.07E-16
ENSG00000152672	protein_coding	CLEC4F	ENSG00000152672	1.828658293	2.604773849	114.7088268	1.13E-18	1.21E-16
ENSG00000135404	protein_coding	CD63	ENSG00000135404	1.161364048	7.748896358	113.5701073	1.34E-18	1.40E-16
ENSG00000251664	protein_coding	PCDHA12	ENSG00000251664	-1.297918075	0.945918658	113.7373525	1.40E-18	1.46E-16
ENSG00000196151	protein_coding	WDSUB1	ENSG00000196151	-0.794459127	4.004059054	112.696956	1.67E-18	1.70E-16
ENSG00000178809	protein_coding	TRIM73	ENSG00000178809	1.634895349	-0.894709472	111.6844016	1.75E-18	1.78E-16
ENSG00000103196	protein_coding	CRISPLD2	ENSG00000103196	1.519967822	8.750744136	111.613592	2.26E-18	2.26E-16
ENSG00000160883	protein_coding	HK3	ENSG00000160883	1.965645421	-0.185000493	111.6317812	2.36E-18	2.35E-16
ENSG00000171931	protein_coding	FBXW10	ENSG00000171931	-2.741557949	-2.360921554	91.26227706	3.22E-18	3.06E-16
ENSG00000185972	protein_coding	CCIN	ENSG00000185972	1.885585413	1.052774975	110.0793241	3.44E-18	3.26E-16
ENSG00000186787	protein_coding	SPIN2B	ENSG00000186787	0.817464825	1.126068711	109.0875101	4.26E-18	3.95E-16
ENSG00000067836	protein_coding	ROGDI	ENSG00000067836	1.22198746	1.041936173	108.1713308	5.43E-18	4.91E-16
ENSG00000259207	protein_coding	ITGB3	ENSG00000259207	1.541797977	5.982378711	108.4137144	5.62E-18	5.05E-16
ENSG00000173991	protein_coding	TCAP	ENSG00000173991	1.849744078	-1.238171316	104.5790096	5.65E-18	5.05E-16
ENSG00000173641	protein_coding	HSPB7	ENSG00000173641	1.811379839	6.777497241	108.54526	5.94E-18	5.28E-16
ENSG00000186111	protein_coding	PIP5K1C	ENSG00000186111	1.136619712	6.803596454	107.6307633	5.94E-18	5.28E-16
ENSG00000164649	protein_coding	CDCA7L	ENSG00000164649	-0.939243399	4.212144821	107.4219379	6.26E-18	5.53E-16
ENSG00000187144	protein_coding	SPATA21	ENSG00000187144	1.69534563	-1.502206103	100.3710523	9.18E-18	7.92E-16
ENSG00000198736	protein_coding	MSRB1	ENSG00000198736	1.741429447	3.980424863	106.630102	9.27E-18	7.97E-16
ENSG00000072682	protein_coding	P4HA2	ENSG00000072682	1.663081514	6.129647154	106.2183733	1.03E-17	8.80E-16
ENSG00000144182	protein_coding	LIPT1	ENSG00000144182	-0.857331442	2.351969252	105.4590526	1.04E-17	8.83E-16
ENSG00000143878	protein_coding	RHOB	ENSG00000143878	1.32848302	8.91551825	105.221511	1.10E-17	9.22E-16
ENSG00000106397	protein_coding	PLOD3	ENSG00000106397	0.983910271	5.236565163	105.0182189	1.16E-17	9.62E-16
ENSG00000255833	protein_coding	TIFAB	ENSG00000255833	-1.83693387	-1.826656092	91.62973417	1.20E-17	9.93E-16
ENSG00000104936	protein_coding	DMPK	ENSG00000104936	1.313932992	6.572784903	104.8592776	1.24E-17	1.02E-15
ENSG00000256806	protein_coding	C17orf100	ENSG00000256806	-0.894292247	0.275458175	104.7639824	1.41E-17	1.14E-15
ENSG00000131435	protein_coding	PDLIM4	ENSG00000131435	1.209294409	5.279563697	103.9876318	1.51E-17	1.21E-15
ENSG00000128591	protein_coding	FLNC	ENSG00000128591	2.015993722	9.894394114	104.6827795	1.54E-17	1.23E-15
ENSG00000197705	protein_coding	KLHL14	ENSG00000197705	-0.976578462	2.547460736	103.448227	1.75E-17	1.37E-15
ENSG00000124116	protein_coding	WFDC3	ENSG00000124116	1.717189662	0.446708703	103.6471483	1.83E-17	1.42E-15
ENSG00000126522	protein_coding	ASL	ENSG00000126522	0.972071215	2.900101213	103.2434853	1.83E-17	1.42E-15
ENSG00000188820	protein_coding	CALHM6	ENSG00000188820	-2.451049166	-2.381093621	86.48496756	1.87E-17	1.45E-15
ENSG00000198315	protein_coding	ZKSCAN8	ENSG00000198315	-0.711897005	6.972261249	102.3167467	2.33E-17	1.77E-15
ENSG00000163879	protein_coding	DNALI1	ENSG00000163879	-0.769209655	3.669321866	102.2095013	2.40E-17	1.82E-15
ENSG00000254598	protein_coding	CSNK2A3	ENSG00000254598	1.294439752	0.605711295	102.4253076	2.46E-17	1.86E-15
ENSG00000056998	protein_coding	GYG2	ENSG00000056998	1.824123516	3.652189407	102.7334106	2.55E-17	1.93E-15
ENSG00000104419	protein_coding	NDRG1	ENSG00000104419	1.0518565	7.96666035	101.3013075	3.03E-17	2.23E-15
ENSG00000184160	protein_coding	ADRA2C	ENSG00000184160	2.75715246	4.980015024	102.4387384	3.40E-17	2.48E-15
ENSG00000086544	protein_coding	ITPKC	ENSG00000086544	1.756673802	5.262781779	101.2329725	3.88E-17	2.78E-15
ENSG00000133937	protein_coding	GSC	ENSG00000133937	3.607939109	-1.800273031	90.13021192	3.88E-17	2.78E-15
ENSG00000106588	protein_coding	PSMA2	ENSG00000106588	-0.932481213	2.92978382	100.1386871	4.13E-17	2.94E-15
ENSG00000107819	protein_coding	SFXN3	ENSG00000107819	0.956421877	5.716487929	99.93453297	4.34E-17	3.07E-15
ENSG00000159423	protein_coding	ALDH4A1	ENSG00000159423	1.230614155	3.423283737	99.67972314	4.65E-17	3.27E-15
ENSG00000128596	protein_coding	CCDC136	ENSG00000128596	1.610939136	5.319694273	100.2995506	4.74E-17	3.33E-15
ENSG00000267206	protein_coding	LCN6	ENSG00000267206	1.994950847	0.128402362	99.72155913	5.08E-17	3.52E-15
ENSG00000034152	protein_coding	MAP2K3	ENSG00000034152	1.103757915	3.880167555	98.54845909	6.27E-17	4.23E-15
ENSG00000163531	protein_coding	NFASC	ENSG00000163531	1.551258833	7.843945227	98.95352214	6.33E-17	4.26E-15
ENSG00000118804	protein_coding	STBD1	ENSG00000118804	1.707751258	-0.663157919	98.36308872	6.48E-17	4.34E-15
ENSG00000181291	protein_coding	TMEM132E	ENSG00000181291	1.561705041	-0.829564666	98.22084131	6.55E-17	4.38E-15
ENSG00000041982	protein_coding	TNC	ENSG00000041982	2.542411138	9.997562141	99.47903669	6.67E-17	4.44E-15
ENSG00000100647	protein_coding	SUSD6	ENSG00000100647	0.943912648	5.785503926	97.90308683	7.43E-17	4.85E-15
ENSG00000137699	protein_coding	TRIM29	ENSG00000137699	2.102530606	2.12074776	98.52264365	7.68E-17	5.00E-15
ENSG00000166352	protein_coding	IFTAP	ENSG00000166352	-0.693058222	4.096955489	97.67713623	7.90E-17	5.11E-15
ENSG00000163864	protein_coding	NMNAT3	ENSG00000163864	-0.942099515	4.006996764	97.39009626	8.53E-17	5.51E-15
ENSG00000175084	protein_coding	DES	ENSG00000175084	2.074262729	11.03541668	97.72497373	9.33E-17	5.97E-15
ENSG00000125355	protein_coding	TMEM255A	ENSG00000125355	-1.621788327	2.034468068	97.33987359	9.81E-17	6.23E-15
ENSG00000158008	protein_coding	EXTL1	ENSG00000158008	1.84203608	2.739362917	97.47207699	9.78E-17	6.23E-15
ENSG00000102359	protein_coding	SRPX2	ENSG00000102359	1.219828378	4.605267318	96.83971927	9.94E-17	6.30E-15
ENSG00000244476	protein_coding	ERVFRD.1	ENSG00000244476	-1.394286873	0.436974919	97.27242094	9.97E-17	6.30E-15
ENSG00000183347	protein_coding	GBP6	ENSG00000183347	-1.476407688	-1.723926998	87.84707371	1.00E-16	6.32E-15
ENSG00000128228	protein_coding	SDF2L1	ENSG00000128228	1.258293563	1.224936843	96.80641002	1.03E-16	6.43E-15
ENSG00000189180	protein_coding	ZNF33A	ENSG00000189180	-0.972984424	6.376624155	96.68854625	1.03E-16	6.43E-15
ENSG00000126861	protein_coding	OMG	ENSG00000126861	-1.862775825	0.259516581	97.41634989	1.03E-16	6.44E-15
ENSG00000185274	protein_coding	GALNT17	ENSG00000185274	1.686307422	4.984458341	97.42486836	1.04E-16	6.44E-15
ENSG00000176208	protein_coding	ATAD5	ENSG00000176208	-0.965163921	2.873571474	96.28360349	1.15E-16	6.98E-15
ENSG00000102924	protein_coding	CBLN1	ENSG00000102924	2.473874768	2.950616644	97.32230567	1.18E-16	7.14E-15
ENSG00000184545	protein_coding	DUSP8	ENSG00000184545	1.859869789	4.571157844	96.97148429	1.22E-16	7.35E-15
ENSG00000111186	protein_coding	WNT5B	ENSG00000111186	1.222394767	2.852122501	95.97065789	1.25E-16	7.49E-15
ENSG00000130529	protein_coding	TRPM4	ENSG00000130529	1.145691742	4.28919061	95.40304675	1.45E-16	8.59E-15
ENSG00000137434	protein_coding	C6orf52	ENSG00000137434	-1.462404275	-1.905305983	85.0233097	1.46E-16	8.62E-15
ENSG00000075624	protein_coding	ACTB	ENSG00000075624	1.211317573	12.42590083	95.31745946	1.48E-16	8.70E-15
ENSG00000150637	protein_coding	CD226	ENSG00000150637	-0.790132221	2.794420268	95.10507703	1.58E-16	9.22E-15
ENSG00000134184	protein_coding	GSTM1	ENSG00000134184	6.119467981	5.198438533	96.88907708	1.61E-16	9.41E-15
ENSG00000005436	protein_coding	GCFC2	ENSG00000005436	-0.955016646	5.290883459	94.96460169	1.63E-16	9.48E-15
ENSG00000283154	protein_coding	SCHIP1.1	ENSG00000283154	1.414826473	2.609622262	94.63365572	1.79E-16	1.03E-14
ENSG00000097021	protein_coding	ACOT7	ENSG00000097021	1.123218573	2.931211358	93.94575455	2.16E-16	1.22E-14
ENSG00000275074	protein_coding	NUDT18	ENSG00000275074	1.065019904	1.107202926	94.0633067	2.15E-16	1.22E-14
ENSG00000130045	protein_coding	NXNL2	ENSG00000130045	-1.37037602	2.616818305	94.04744627	2.20E-16	1.24E-14
ENSG00000250120	protein_coding	PCDHA10	ENSG00000250120	-1.184972266	3.589758931	93.58390694	2.41E-16	1.35E-14
ENSG00000166111	protein_coding	SVOP	ENSG00000166111	5.425006763	-0.591698295	87.86946991	2.50E-16	1.39E-14
ENSG00000162734	protein_coding	PEA15	ENSG00000162734	1.125666309	7.641713075	93.22667191	2.62E-16	1.45E-14
ENSG00000163466	protein_coding	ARPC2	ENSG00000163466	0.862332698	7.357948644	93.12428305	2.69E-16	1.49E-14
ENSG00000100345	protein_coding	MYH9	ENSG00000100345	1.024208098	10.78472591	93.08769481	2.72E-16	1.50E-14
ENSG00000138131	protein_coding	LOXL4	ENSG00000138131	1.343953124	4.191328058	93.27447429	2.75E-16	1.51E-14
ENSG00000184898	protein_coding	RBM43	ENSG00000184898	-0.805454296	4.729617241	92.90479704	2.86E-16	1.56E-14
ENSG00000182359	protein_coding	KBTBD3	ENSG00000182359	-0.8135116	3.306773143	92.48813538	3.21E-16	1.73E-14
ENSG00000133983	protein_coding	COX16	ENSG00000133983	-0.891162462	1.145329774	92.54225838	3.28E-16	1.76E-14
ENSG00000135472	protein_coding	FAIM2	ENSG00000135472	1.554011004	3.211526262	92.72043747	3.30E-16	1.77E-14
ENSG00000143641	protein_coding	GALNT2	ENSG00000143641	0.945785639	6.022909099	92.06093892	3.60E-16	1.92E-14
ENSG00000167332	protein_coding	OR51E2	ENSG00000167332	2.043772529	1.556886773	92.63733765	3.61E-16	1.92E-14
ENSG00000134871	protein_coding	COL4A2	ENSG00000134871	1.132257824	10.05381158	91.69955803	3.97E-16	2.11E-14
ENSG00000006327	protein_coding	TNFRSF12A	ENSG00000006327	2.507976837	3.755583498	92.90486617	3.99E-16	2.11E-14
ENSG00000100242	protein_coding	SUN2	ENSG00000100242	0.932921612	6.878316452	91.19396896	4.56E-16	2.38E-14
ENSG00000075399	protein_coding	VPS9D1	ENSG00000075399	0.832604835	2.791732764	91.18183524	4.59E-16	2.39E-14
ENSG00000173838	protein_coding	MARCHF10	ENSG00000173838	2.468019847	-0.776264963	88.7304545	4.81E-16	2.49E-14
ENSG00000100266	protein_coding	PACSIN2	ENSG00000100266	0.915226404	6.117710899	90.7326711	5.18E-16	2.65E-14
ENSG00000154274	protein_coding	C4orf19	ENSG00000154274	-1.302004276	4.087072812	91.10448606	5.20E-16	2.65E-14
ENSG00000114739	protein_coding	ACVR2B	ENSG00000114739	-0.714257657	5.297996036	90.65509775	5.29E-16	2.69E-14
ENSG00000077782	protein_coding	FGFR1	ENSG00000077782	0.878349198	7.599859	90.59156577	5.39E-16	2.72E-14
ENSG00000187049	protein_coding	TMEM216	ENSG00000187049	-0.792996733	2.537569735	90.55001634	5.48E-16	2.76E-14
ENSG00000268350	protein_coding	FAM156A	ENSG00000268350	0.984987551	-0.213771669	90.99392161	5.61E-16	2.82E-14
ENSG00000183850	protein_coding	ZNF730	ENSG00000183850	-1.022614941	1.021842025	90.58794068	5.66E-16	2.83E-14
ENSG00000182253	protein_coding	SYNM	ENSG00000182253	2.782235552	8.051039897	91.6766135	5.70E-16	2.84E-14
ENSG00000137133	protein_coding	HINT2	ENSG00000137133	-1.505725964	-1.409948289	85.17923014	5.74E-16	2.86E-14
ENSG00000171806	protein_coding	METTL18	ENSG00000171806	-0.885323465	2.062026652	90.33484463	5.84E-16	2.90E-14
ENSG00000182054	protein_coding	IDH2	ENSG00000182054	1.197003216	5.140092389	90.31998406	5.96E-16	2.95E-14
ENSG00000137269	protein_coding	LRRC1	ENSG00000137269	1.105718666	3.99576134	90.12005381	6.14E-16	3.03E-14
ENSG00000166333	protein_coding	ILK	ENSG00000166333	1.156031861	8.192027705	90.11145608	6.15E-16	3.03E-14
ENSG00000257727	protein_coding	CNPY2	ENSG00000257727	-0.632908042	2.619797829	90.06172986	6.26E-16	3.07E-14
ENSG00000142798	protein_coding	HSPG2	ENSG00000142798	1.370936336	10.83340134	89.95569112	6.42E-16	3.13E-14
ENSG00000007520	protein_coding	TSR3	ENSG00000007520	1.048685116	2.50548967	89.94424537	6.47E-16	3.15E-14
ENSG00000104812	protein_coding	GYS1	ENSG00000104812	0.809326804	5.228345634	89.91507853	6.49E-16	3.16E-14
ENSG00000109846	protein_coding	CRYAB	ENSG00000109846	1.538434254	6.925455199	90.37970181	6.64E-16	3.22E-14
ENSG00000138166	protein_coding	DUSP5	ENSG00000138166	1.953422194	5.130498232	90.38773938	7.48E-16	3.60E-14
ENSG00000183798	protein_coding	EMILIN3	ENSG00000183798	2.024231308	1.699547393	89.81938533	7.87E-16	3.76E-14
ENSG00000143971	protein_coding	ETAA1	ENSG00000143971	-1.025573323	5.062447142	89.17434305	7.98E-16	3.79E-14
ENSG00000177700	protein_coding	POLR2L	ENSG00000177700	1.182821334	3.898006027	89.15382997	8.03E-16	3.80E-14
ENSG00000049540	protein_coding	ELN	ENSG00000049540	1.219205785	6.563600103	89.24083521	8.06E-16	3.81E-14
ENSG00000128833	protein_coding	MYO5C	ENSG00000128833	1.104154805	6.026771749	88.8735937	8.67E-16	4.07E-14
ENSG00000172270	protein_coding	BSG	ENSG00000172270	0.980634646	7.165457494	88.77383893	8.92E-16	4.17E-14
ENSG00000163319	protein_coding	MRPS18C	ENSG00000163319	-0.691390378	3.638855473	88.69001139	9.14E-16	4.25E-14
ENSG00000236287	protein_coding	ZBED5	ENSG00000236287	-0.669461202	5.952650999	88.64107303	9.25E-16	4.29E-14
ENSG00000119973	protein_coding	PRLHR	ENSG00000119973	-3.12855806	4.189786029	89.79432765	1.01E-15	4.67E-14
ENSG00000142910	protein_coding	TINAGL1	ENSG00000142910	1.161153085	6.283533124	88.27994906	1.03E-15	4.75E-14
ENSG00000174738	protein_coding	NR1D2	ENSG00000174738	-0.987362054	7.247681327	88.03544538	1.10E-15	5.02E-14
ENSG00000108771	protein_coding	DHX58	ENSG00000108771	0.76645027	3.379400415	87.96463839	1.12E-15	5.10E-14
ENSG00000165795	protein_coding	NDRG2	ENSG00000165795	-0.847217226	7.071377937	87.92559132	1.13E-15	5.14E-14
ENSG00000107130	protein_coding	NCS1	ENSG00000107130	1.58354243	6.826173962	88.51124784	1.13E-15	5.14E-14
ENSG00000184113	protein_coding	CLDN5	ENSG00000184113	1.297517533	3.640972733	87.99156797	1.14E-15	5.18E-14
ENSG00000134013	protein_coding	LOXL2	ENSG00000134013	1.321837613	5.099395937	88.15538341	1.16E-15	5.23E-14
ENSG00000166448	protein_coding	TMEM130	ENSG00000166448	-1.212787328	0.978113737	88.03239635	1.16E-15	5.24E-14
ENSG00000140526	protein_coding	ABHD2	ENSG00000140526	1.066586742	8.134423455	87.80182077	1.17E-15	5.27E-14
ENSG00000198521	protein_coding	ZNF43	ENSG00000198521	-0.644316577	5.63712427	87.66793695	1.21E-15	5.42E-14
ENSG00000116147	protein_coding	TNR	ENSG00000116147	-1.874258016	-1.836549034	77.74537698	1.23E-15	5.46E-14
ENSG00000124191	protein_coding	TOX2	ENSG00000124191	1.119132659	2.511385262	87.63355417	1.23E-15	5.48E-14
ENSG00000120129	protein_coding	DUSP1	ENSG00000120129	1.529078903	9.326926512	87.8860446	1.24E-15	5.51E-14
ENSG00000172020	protein_coding	GAP43	ENSG00000172020	2.039330647	-1.646414534	81.56678775	1.28E-15	5.63E-14
ENSG00000179832	protein_coding	MROH1	ENSG00000179832	0.88558569	4.955171473	87.45389387	1.29E-15	5.67E-14
ENSG00000148408	protein_coding	CACNA1B	ENSG00000148408	-1.751560484	-0.413659549	87.1479226	1.30E-15	5.69E-14
ENSG00000165449	protein_coding	SLC16A9	ENSG00000165449	-1.169120699	5.409380632	87.60012719	1.33E-15	5.84E-14
ENSG00000242265	protein_coding	PEG10	ENSG00000242265	-1.32781276	4.564193673	87.73986752	1.37E-15	5.95E-14
ENSG00000135272	protein_coding	MDFIC	ENSG00000135272	-0.875209423	6.400149523	86.93053929	1.49E-15	6.45E-14
ENSG00000234284	protein_coding	ZNF879	ENSG00000234284	-0.821078368	2.740479178	86.57200439	1.66E-15	7.03E-14
ENSG00000147180	protein_coding	ZNF711	ENSG00000147180	-1.150272743	3.537435844	86.56382634	1.68E-15	7.09E-14
ENSG00000196408	protein_coding	NOXO1	ENSG00000196408	4.531292132	-1.511122576	81.92346832	1.74E-15	7.28E-14
ENSG00000184925	protein_coding	LCN12	ENSG00000184925	-1.77188166	-0.689687415	84.96080378	1.76E-15	7.32E-14
ENSG00000105643	protein_coding	ARRDC2	ENSG00000105643	1.169016525	4.855470913	86.40780335	1.77E-15	7.34E-14
ENSG00000159214	protein_coding	CCDC24	ENSG00000159214	0.922070999	1.640813109	86.23356562	1.84E-15	7.62E-14
ENSG00000110492	protein_coding	MDK	ENSG00000110492	-1.321639693	5.934783966	86.57735786	1.91E-15	7.88E-14
ENSG00000118482	protein_coding	PHF3	ENSG00000118482	-0.955657141	7.970624365	85.92930485	1.98E-15	8.14E-14
ENSG00000136002	protein_coding	ARHGEF4	ENSG00000136002	1.131725082	2.85235246	85.85996429	2.02E-15	8.31E-14
ENSG00000141086	protein_coding	CTRL	ENSG00000141086	-2.860160539	-2.5684254	76.12655219	2.07E-15	8.47E-14
ENSG00000229674	protein_coding	H2AL3	ENSG00000229674	-2.147314288	-1.440691507	78.07359072	2.21E-15	8.99E-14
ENSG00000139641	protein_coding	ESYT1	ENSG00000139641	0.946884772	7.088149141	85.50989222	2.23E-15	9.07E-14
ENSG00000182871	protein_coding	COL18A1	ENSG00000182871	1.064903604	7.403259218	85.49023801	2.24E-15	9.10E-14
ENSG00000172733	protein_coding	PURG	ENSG00000172733	-1.003082695	3.447234827	85.34244621	2.34E-15	9.48E-14
ENSG00000185813	protein_coding	PCYT2	ENSG00000185813	0.920172723	2.7370841	85.11915679	2.50E-15	1.01E-13
ENSG00000133816	protein_coding	MICAL2	ENSG00000133816	1.035385643	8.091832014	84.92993834	2.63E-15	1.06E-13
ENSG00000072422	protein_coding	RHOBTB1	ENSG00000072422	-0.841301427	5.821823684	84.87758558	2.67E-15	1.07E-13
ENSG00000198753	protein_coding	PLXNB3	ENSG00000198753	1.340381518	4.516413311	85.13964706	2.71E-15	1.08E-13
ENSG00000159884	protein_coding	CCDC107	ENSG00000159884	1.180751524	3.438746272	84.76317283	2.76E-15	1.10E-13
ENSG00000254004	protein_coding	ZNF260	ENSG00000254004	-0.897370105	5.104533127	84.70638387	2.80E-15	1.11E-13
ENSG00000101986	protein_coding	ABCD1	ENSG00000101986	1.25057539	4.479011688	84.78121886	2.90E-15	1.14E-13
ENSG00000196924	protein_coding	FLNA	ENSG00000196924	1.321563206	13.3277347	84.58466526	2.90E-15	1.14E-13
ENSG00000160789	protein_coding	LMNA	ENSG00000160789	1.024160999	7.788989949	84.47982076	2.99E-15	1.17E-13
ENSG00000206172	protein_coding	HBA1	ENSG00000206172	4.128626186	-1.877951015	79.34309869	3.31E-15	1.29E-13
ENSG00000100156	protein_coding	SLC16A8	ENSG00000100156	4.337553294	-1.553966301	78.73851271	3.37E-15	1.31E-13
ENSG00000167779	protein_coding	IGFBP6	ENSG00000167779	1.684929111	4.177261183	84.69476143	3.38E-15	1.32E-13
ENSG00000197584	protein_coding	KCNMB2	ENSG00000197584	-1.230481245	1.496131589	84.11666533	3.40E-15	1.32E-13
ENSG00000163743	protein_coding	RCHY1	ENSG00000163743	-0.656864862	4.573965412	84.00836856	3.42E-15	1.32E-13
ENSG00000121068	protein_coding	TBX2	ENSG00000121068	0.920150509	5.154857842	83.96395473	3.46E-15	1.33E-13
ENSG00000129473	protein_coding	BCL2L2	ENSG00000129473	0.823655417	5.748772254	83.94426173	3.48E-15	1.34E-13
ENSG00000129038	protein_coding	LOXL1	ENSG00000129038	1.365245476	4.079621995	84.24308681	3.49E-15	1.34E-13
ENSG00000108797	protein_coding	CNTNAP1	ENSG00000108797	1.276715872	6.045468593	84.13768449	3.55E-15	1.36E-13
ENSG00000035403	protein_coding	VCL	ENSG00000035403	0.991552062	9.767587505	83.78516878	3.64E-15	1.39E-13
ENSG00000179044	protein_coding	EXOC3L1	ENSG00000179044	1.232314401	0.700330702	83.94577483	3.68E-15	1.40E-13
ENSG00000206140	protein_coding	TMEM191C	ENSG00000206140	-1.949801777	-2.20384384	72.25555135	3.69E-15	1.41E-13
ENSG00000103335	protein_coding	PIEZO1	ENSG00000103335	0.81971399	6.967777804	83.67876433	3.76E-15	1.43E-13
ENSG00000136206	protein_coding	SPDYE1	ENSG00000136206	4.16396435	-1.636165946	78.14483275	3.77E-15	1.43E-13
ENSG00000105963	protein_coding	ADAP1	ENSG00000105963	1.267204224	0.369372514	83.872614	3.86E-15	1.46E-13
ENSG00000198400	protein_coding	NTRK1	ENSG00000198400	1.641143545	0.59791087	83.77407113	3.92E-15	1.47E-13
ENSG00000067840	protein_coding	PDZD4	ENSG00000067840	1.04908821	3.711849972	83.44931103	4.01E-15	1.51E-13
ENSG00000147679	protein_coding	UTP23	ENSG00000147679	-0.801755242	4.685371285	83.41250879	4.06E-15	1.52E-13
ENSG00000232434	protein_coding	AJM1	ENSG00000232434	1.283287547	2.751248663	83.38431791	4.10E-15	1.53E-13
ENSG00000121552	protein_coding	CSTA	ENSG00000121552	-1.584173072	-1.188874155	80.05592349	4.13E-15	1.54E-13
ENSG00000136573	protein_coding	BLK	ENSG00000136573	-2.444933104	-1.787218998	72.65495602	4.35E-15	1.61E-13
ENSG00000198040	protein_coding	ZNF84	ENSG00000198040	-0.728692218	6.269851677	83.15234136	4.37E-15	1.62E-13
ENSG00000079308	protein_coding	TNS1	ENSG00000079308	1.307268369	11.62409318	82.91889486	4.67E-15	1.72E-13
ENSG00000126803	protein_coding	HSPA2	ENSG00000126803	1.72192118	6.026583067	83.58989177	4.76E-15	1.74E-13
ENSG00000166106	protein_coding	ADAMTS15	ENSG00000166106	1.757370798	4.390144148	83.49077005	4.89E-15	1.78E-13
ENSG00000131236	protein_coding	CAP1	ENSG00000131236	0.963009072	8.015623078	82.74580771	4.91E-15	1.79E-13
ENSG00000173599	protein_coding	PC	ENSG00000173599	1.309488425	3.566526265	82.90858231	4.91E-15	1.79E-13
ENSG00000116001	protein_coding	TIA1	ENSG00000116001	-0.730924514	7.347260163	82.68969032	4.99E-15	1.81E-13
ENSG00000183733	protein_coding	FIGLA	ENSG00000183733	2.336280117	-0.955062915	80.37141624	5.13E-15	1.86E-13
ENSG00000133863	protein_coding	TEX15	ENSG00000133863	-1.771027021	7.032167053	83.47034964	5.18E-15	1.87E-13
ENSG00000150687	protein_coding	PRSS23	ENSG00000150687	1.147792454	7.743684569	82.48906979	5.29E-15	1.91E-13
ENSG00000168610	protein_coding	STAT3	ENSG00000168610	0.81859616	8.22066513	82.47915673	5.30E-15	1.91E-13
ENSG00000258839	protein_coding	MC1R	ENSG00000258839	0.848115112	1.924326454	82.45707113	5.38E-15	1.94E-13
ENSG00000141294	protein_coding	LRRC46	ENSG00000141294	-1.560293235	-0.211768941	82.61624767	5.46E-15	1.96E-13
ENSG00000185875	protein_coding	THNSL1	ENSG00000185875	-0.72791534	2.861501061	82.26970475	5.65E-15	2.02E-13
ENSG00000172757	protein_coding	CFL1	ENSG00000172757	1.012225962	7.402273202	82.24098227	5.68E-15	2.02E-13
ENSG00000173442	protein_coding	EHBP1L1	ENSG00000173442	0.9280703	7.256229006	82.23077873	5.69E-15	2.03E-13
ENSG00000198910	protein_coding	L1CAM	ENSG00000198910	1.926940979	3.11864319	82.90013159	5.73E-15	2.04E-13
ENSG00000148180	protein_coding	GSN	ENSG00000148180	0.867744453	9.932463645	82.17114363	5.79E-15	2.05E-13
ENSG00000196353	protein_coding	CPNE4	ENSG00000196353	-2.000060727	-0.607300716	79.99065612	6.03E-15	2.13E-13
ENSG00000148411	protein_coding	NACC2	ENSG00000148411	1.148688192	6.630557556	81.994687	6.20E-15	2.18E-13
ENSG00000176014	protein_coding	TUBB6	ENSG00000176014	1.041002049	6.817749288	81.91859515	6.23E-15	2.18E-13
ENSG00000176055	protein_coding	MBLAC2	ENSG00000176055	-0.738068887	3.876050956	81.78928465	6.47E-15	2.26E-13
ENSG00000128346	protein_coding	C22orf23	ENSG00000128346	-1.234654926	-1.497388161	77.65496335	6.80E-15	2.36E-13
ENSG00000152475	protein_coding	ZNF837	ENSG00000152475	-0.858995401	-0.111756259	82.05389464	6.80E-15	2.36E-13
ENSG00000211450	protein_coding	SELENOH	ENSG00000211450	-0.658189561	1.960287254	81.63513153	6.82E-15	2.37E-13
ENSG00000083444	protein_coding	PLOD1	ENSG00000083444	1.139501139	6.342905868	81.64174203	6.88E-15	2.38E-13
ENSG00000269825	protein_coding	LOC122539214	ENSG00000269825	0.843338746	4.576060753	81.56294519	6.91E-15	2.39E-13
ENSG00000125753	protein_coding	VASP	ENSG00000125753	1.157033783	6.021152769	81.63496251	6.98E-15	2.41E-13
ENSG00000171813	protein_coding	PWWP2B	ENSG00000171813	0.950226275	2.269063898	81.29514229	7.50E-15	2.56E-13
ENSG00000068971	protein_coding	PPP2R5B	ENSG00000068971	0.819736155	4.082595633	81.21846544	7.63E-15	2.60E-13
ENSG00000183963	protein_coding	SMTN	ENSG00000183963	1.167891223	8.920002587	81.13910052	7.81E-15	2.65E-13
ENSG00000130176	protein_coding	CNN1	ENSG00000130176	1.484456085	10.6112641	81.28460613	7.84E-15	2.66E-13
ENSG00000141522	protein_coding	ARHGDIA	ENSG00000141522	0.896941939	6.459255922	80.9608517	8.22E-15	2.77E-13
ENSG00000237765	protein_coding	FAM200B	ENSG00000237765	-0.844697023	3.118385884	80.97028122	8.22E-15	2.77E-13
ENSG00000186583	protein_coding	SPATC1	ENSG00000186583	1.984585654	-1.917211536	74.15093192	8.25E-15	2.78E-13
ENSG00000204271	protein_coding	SPIN3	ENSG00000204271	-0.515592727	4.712999325	80.87353599	8.44E-15	2.83E-13
ENSG00000143494	protein_coding	VASH2	ENSG00000143494	-1.524424475	2.903319745	81.26325508	8.75E-15	2.93E-13
ENSG00000198939	protein_coding	ZFP2	ENSG00000198939	-0.74371426	2.760084339	80.69782193	8.90E-15	2.98E-13
ENSG00000115457	protein_coding	IGFBP2	ENSG00000115457	1.904433319	5.943573586	81.50589458	8.97E-15	3.00E-13
ENSG00000169231	protein_coding	THBS3	ENSG00000169231	0.905270896	6.350420249	80.49772704	9.41E-15	3.12E-13
ENSG00000130558	protein_coding	OLFM1	ENSG00000130558	1.130744633	4.371380265	80.52069803	9.44E-15	3.13E-13
ENSG00000167083	protein_coding	GNGT2	ENSG00000167083	-0.951659556	0.316489794	80.75413777	9.59E-15	3.17E-13
ENSG00000189227	protein_coding	C15orf61	ENSG00000189227	-0.67821098	2.112492954	80.45717063	9.59E-15	3.17E-13
ENSG00000196597	protein_coding	ZNF782	ENSG00000196597	-0.822638563	5.282349838	80.08908935	1.06E-14	3.46E-13
ENSG00000166963	protein_coding	MAP1A	ENSG00000166963	1.193494778	6.858466493	80.10530464	1.10E-14	3.57E-13
ENSG00000140403	protein_coding	DNAJA4	ENSG00000140403	0.805148539	4.211635632	79.92429952	1.11E-14	3.61E-13
ENSG00000140030	protein_coding	GPR65	ENSG00000140030	-1.114069472	1.858979497	79.92251177	1.13E-14	3.66E-13
ENSG00000155962	protein_coding	CLIC2	ENSG00000155962	-0.870738803	4.579035477	79.73802871	1.17E-14	3.78E-13
ENSG00000132329	protein_coding	RAMP1	ENSG00000132329	1.115194728	6.658016692	79.4883114	1.28E-14	4.08E-13
ENSG00000173578	protein_coding	XCR1	ENSG00000173578	-1.642912792	0.262664835	79.66220113	1.38E-14	4.38E-13
ENSG00000152779	protein_coding	SLC16A12	ENSG00000152779	1.632211087	2.104331154	79.30470665	1.45E-14	4.59E-13
ENSG00000196862	protein_coding	RGPD4	ENSG00000196862	1.918750224	-0.636381684	78.72103139	1.46E-14	4.61E-13
ENSG00000132693	protein_coding	CRP	ENSG00000132693	5.248536994	-1.018857268	77.29263403	1.49E-14	4.70E-13
ENSG00000139914	protein_coding	FITM1	ENSG00000139914	-1.134297979	-1.296397712	76.5635751	1.50E-14	4.72E-13
ENSG00000111341	protein_coding	MGP	ENSG00000111341	1.384747302	8.474393044	79.0011779	1.57E-14	4.93E-13
ENSG00000145242	protein_coding	EPHA5	ENSG00000145242	-1.482532553	1.986878147	79.08627307	1.57E-14	4.93E-13
ENSG00000148841	protein_coding	ITPRIP	ENSG00000148841	0.967771171	5.97466702	78.41255163	1.73E-14	5.38E-13
ENSG00000164106	protein_coding	SCRG1	ENSG00000164106	2.089184923	2.570829162	79.09695558	1.73E-14	5.38E-13
ENSG00000168803	protein_coding	ADAL	ENSG00000168803	0.757887386	3.226224457	78.32058131	1.78E-14	5.51E-13
ENSG00000185565	protein_coding	LSAMP	ENSG00000185565	-1.292255117	5.284152138	78.7581019	1.80E-14	5.56E-13
ENSG00000184838	protein_coding	PRR16	ENSG00000184838	-1.302833699	3.867373256	78.67306442	1.80E-14	5.56E-13
ENSG00000197467	protein_coding	COL13A1	ENSG00000197467	0.972408018	2.671285607	78.25833669	1.82E-14	5.60E-13
ENSG00000166979	protein_coding	EVA1C	ENSG00000166979	0.888004013	6.189614357	78.1742778	1.86E-14	5.69E-13
ENSG00000197566	protein_coding	ZNF624	ENSG00000197566	-0.766486548	3.604154558	78.00193385	1.96E-14	5.97E-13
ENSG00000168994	protein_coding	PXDC1	ENSG00000168994	1.126880227	5.366001183	78.08531719	1.97E-14	5.99E-13
ENSG00000240771	protein_coding	ARHGEF25	ENSG00000240771	0.832188089	5.032857691	77.89723582	2.02E-14	6.13E-13
ENSG00000158246	protein_coding	TENT5B	ENSG00000158246	2.256941374	4.608064589	78.70422325	2.10E-14	6.37E-13
ENSG00000104231	protein_coding	ZFAND1	ENSG00000104231	-0.740172244	5.431929894	77.73167757	2.12E-14	6.40E-13
ENSG00000005884	protein_coding	ITGA3	ENSG00000005884	0.928291217	6.136094624	77.67590823	2.15E-14	6.49E-13
ENSG00000167208	protein_coding	SNX20	ENSG00000167208	-1.07573721	0.795789727	77.85342922	2.16E-14	6.50E-13
ENSG00000183833	protein_coding	CFAP91	ENSG00000183833	-0.944690931	2.841460957	77.66261165	2.17E-14	6.52E-13
ENSG00000125971	protein_coding	DYNLRB1	ENSG00000125971	-0.75322935	2.218334681	77.61752631	2.20E-14	6.61E-13
ENSG00000069696	protein_coding	DRD4	ENSG00000069696	1.137730079	1.03672905	77.5372206	2.31E-14	6.91E-13
ENSG00000274349	protein_coding	ZNF658	ENSG00000274349	-0.8181031	2.79339721	77.41896875	2.33E-14	6.95E-13
ENSG00000168959	protein_coding	GRM5	ENSG00000168959	-1.359688673	-0.353023416	77.22763369	2.43E-14	7.21E-13
ENSG00000169554	protein_coding	ZEB2	ENSG00000169554	-0.752829809	8.328586728	77.24363483	2.45E-14	7.25E-13
ENSG00000188549	protein_coding	CCDC9B	ENSG00000188549	1.124138734	5.468124734	77.276042	2.50E-14	7.39E-13
ENSG00000141401	protein_coding	IMPA2	ENSG00000141401	1.019762732	4.290213882	77.1468434	2.52E-14	7.43E-13
ENSG00000174123	protein_coding	TLR10	ENSG00000174123	-1.430928288	-0.756148885	76.34806167	2.64E-14	7.77E-13
ENSG00000105750	protein_coding	ZNF85	ENSG00000105750	-0.699657333	3.011618551	76.95030537	2.67E-14	7.87E-13
ENSG00000128886	protein_coding	ELL3	ENSG00000128886	4.58200892	-1.561788093	73.57924072	2.72E-14	7.99E-13
ENSG00000103723	protein_coding	AP3B2	ENSG00000103723	1.407247653	2.178070601	76.96257005	2.73E-14	8.00E-13
ENSG00000092841	protein_coding	MYL6	ENSG00000092841	1.121112189	8.706614205	76.83859102	2.76E-14	8.08E-13
ENSG00000143028	protein_coding	SYPL2	ENSG00000143028	1.417027404	3.57596437	77.14571443	2.77E-14	8.11E-13
ENSG00000177706	protein_coding	FAM20C	ENSG00000177706	0.87570482	3.927429766	76.68806319	2.89E-14	8.41E-13
ENSG00000167900	protein_coding	TK1	ENSG00000167900	1.828486249	-0.725893269	76.22118208	2.96E-14	8.60E-13
ENSG00000167460	protein_coding	TPM4	ENSG00000167460	0.910788309	9.778129532	76.56492943	2.99E-14	8.69E-13
ENSG00000177106	protein_coding	EPS8L2	ENSG00000177106	1.329798178	3.876120241	76.79415889	3.03E-14	8.79E-13
ENSG00000108417	protein_coding	KRT37	ENSG00000108417	-2.270972392	-2.29716576	65.84714927	3.24E-14	9.38E-13
ENSG00000185974	protein_coding	GRK1	ENSG00000185974	4.397341144	-1.341776864	71.27577971	3.34E-14	9.62E-13
ENSG00000116871	protein_coding	MAP7D1	ENSG00000116871	0.868911333	6.060162653	76.17500165	3.36E-14	9.65E-13
ENSG00000122176	protein_coding	FMOD	ENSG00000122176	1.099691398	7.518844537	75.96768017	3.57E-14	1.02E-12
ENSG00000057468	protein_coding	MSH4	ENSG00000057468	-1.084136351	1.096754637	76.002211	3.67E-14	1.05E-12
ENSG00000184786	protein_coding	DYNLT2	ENSG00000184786	-0.734644716	1.269799227	75.90957092	3.72E-14	1.06E-12
ENSG00000049089	protein_coding	COL9A2	ENSG00000049089	-1.239645968	1.706865216	75.88062765	3.73E-14	1.06E-12
ENSG00000105695	protein_coding	MAG	ENSG00000105695	-3.644270857	-0.016466322	71.70510224	3.76E-14	1.07E-12
ENSG00000177138	protein_coding	FAM9B	ENSG00000177138	-1.751127261	4.183500811	76.54576779	3.82E-14	1.08E-12
ENSG00000187922	protein_coding	LCN10	ENSG00000187922	1.666237901	1.399897265	75.81099653	4.05E-14	1.14E-12
ENSG00000112473	protein_coding	SLC39A7	ENSG00000112473	0.892462658	5.572947991	75.50434842	4.10E-14	1.15E-12
ENSG00000120256	protein_coding	LRP11	ENSG00000120256	0.620010323	2.325939993	75.51516977	4.11E-14	1.15E-12
ENSG00000074842	protein_coding	MYDGF	ENSG00000074842	0.983108778	3.601241666	75.39029831	4.25E-14	1.18E-12
ENSG00000183696	protein_coding	UPP1	ENSG00000183696	1.338540256	3.300185935	75.59524042	4.25E-14	1.18E-12
ENSG00000077238	protein_coding	IL4R	ENSG00000077238	0.853164653	6.371466014	75.36639346	4.28E-14	1.19E-12
ENSG00000164039	protein_coding	BDH2	ENSG00000164039	-0.783954032	4.816336239	75.31841588	4.34E-14	1.20E-12
ENSG00000185825	protein_coding	BCAP31	ENSG00000185825	0.656086567	5.137797471	75.31475399	4.34E-14	1.20E-12
ENSG00000013364	protein_coding	MVP	ENSG00000013364	0.781182778	5.974141162	75.30010882	4.36E-14	1.21E-12
ENSG00000113600	protein_coding	C9	ENSG00000113600	-1.129814951	-0.861721628	74.80574331	4.37E-14	1.21E-12
ENSG00000128694	protein_coding	OSGEPL1	ENSG00000128694	-0.565329016	3.032700629	75.23893316	4.45E-14	1.22E-12
ENSG00000104047	protein_coding	DTWD1	ENSG00000104047	-0.681517329	5.927978814	75.21047545	4.48E-14	1.23E-12
ENSG00000167136	protein_coding	ENDOG	ENSG00000167136	1.095121646	0.838226962	75.26743745	4.57E-14	1.25E-12
ENSG00000117281	protein_coding	CD160	ENSG00000117281	-1.481574472	-0.922103963	73.81270558	4.67E-14	1.28E-12
ENSG00000204923	protein_coding	FBXO48	ENSG00000204923	-0.822482589	2.417724323	75.03832583	4.74E-14	1.29E-12
ENSG00000136802	protein_coding	LRRC8A	ENSG00000136802	0.979779829	6.351572016	74.95492695	4.84E-14	1.31E-12
ENSG00000136197	protein_coding	C7orf25	ENSG00000136197	-0.930393575	-0.028731556	75.28463336	4.87E-14	1.32E-12
ENSG00000124299	protein_coding	PEPD	ENSG00000124299	0.787393812	4.89932475	74.896898	4.92E-14	1.33E-12
ENSG00000167595	protein_coding	PROSER3	ENSG00000167595	0.698708927	4.493582518	74.83128346	5.02E-14	1.35E-12
ENSG00000170122	protein_coding	FOXD4	ENSG00000170122	-1.256363783	-1.505315743	71.26153329	5.04E-14	1.35E-12
ENSG00000149050	protein_coding	ZNF214	ENSG00000149050	-0.825499058	3.505518578	74.80300725	5.07E-14	1.36E-12
ENSG00000134333	protein_coding	LDHA	ENSG00000134333	1.124341996	7.251474129	74.70147509	5.31E-14	1.42E-12
ENSG00000173261	protein_coding	PLAC8L1	ENSG00000173261	-0.847108182	0.673985408	74.72396463	5.48E-14	1.46E-12
ENSG00000123989	protein_coding	CHPF	ENSG00000123989	1.178271262	5.25849189	74.65243116	5.63E-14	1.49E-12
ENSG00000100433	protein_coding	KCNK10	ENSG00000100433	4.51310442	-1.096481681	69.43988123	5.67E-14	1.50E-12
ENSG00000171368	protein_coding	TPPP	ENSG00000171368	1.303611173	3.901609412	74.68202934	5.67E-14	1.50E-12
ENSG00000018869	protein_coding	ZNF582	ENSG00000018869	-0.633858892	2.436547103	74.37070872	5.79E-14	1.53E-12
ENSG00000168675	protein_coding	LDLRAD4	ENSG00000168675	0.825420687	7.76831831	74.35269996	5.80E-14	1.53E-12
ENSG00000128534	protein_coding	LSM8	ENSG00000128534	-0.633974086	6.064720454	74.34781207	5.81E-14	1.53E-12
ENSG00000188215	protein_coding	DCUN1D3	ENSG00000188215	0.968388979	5.907484365	74.31018504	5.87E-14	1.55E-12
ENSG00000274286	protein_coding	ADRA2B	ENSG00000274286	1.446585705	0.970350961	74.40474681	5.91E-14	1.56E-12
ENSG00000149591	protein_coding	TAGLN	ENSG00000149591	1.398108901	11.30225396	74.24179984	6.09E-14	1.60E-12
ENSG00000149380	protein_coding	P4HA3	ENSG00000149380	2.396393896	3.183567185	74.71869799	6.71E-14	1.75E-12
ENSG00000187498	protein_coding	COL4A1	ENSG00000187498	1.094583632	9.798858907	73.86566951	6.72E-14	1.75E-12
ENSG00000156194	protein_coding	PPEF2	ENSG00000156194	1.864318714	-1.889836121	68.39966169	7.25E-14	1.87E-12
ENSG00000166704	protein_coding	ZNF606	ENSG00000166704	-0.565878069	4.466070582	73.54146799	7.41E-14	1.91E-12
ENSG00000119771	protein_coding	KLHL29	ENSG00000119771	0.985190017	5.38692027	73.43960782	7.64E-14	1.97E-12
ENSG00000173175	protein_coding	ADCY5	ENSG00000173175	0.957004435	5.677260227	73.43115171	7.66E-14	1.97E-12
ENSG00000122375	protein_coding	OPN4	ENSG00000122375	4.424855681	-1.678031021	69.87380713	7.78E-14	2.00E-12
ENSG00000198064	protein_coding	NPIPB13	ENSG00000198064	1.21733237	-0.586644365	73.70790532	7.79E-14	2.00E-12
ENSG00000181544	protein_coding	FANCB	ENSG00000181544	-0.835437733	1.579626456	73.39629396	7.86E-14	2.01E-12
ENSG00000275126	protein_coding	H4C13	ENSG00000275126	-1.689428821	-0.601338965	72.8165164	7.86E-14	2.01E-12
ENSG00000001631	protein_coding	KRIT1	ENSG00000001631	-0.641875951	3.786605093	73.32184482	7.92E-14	2.02E-12
ENSG00000099331	protein_coding	MYO9B	ENSG00000099331	0.750067185	7.299933492	73.24700148	8.10E-14	2.06E-12
ENSG00000171621	protein_coding	SPSB1	ENSG00000171621	1.156262704	6.339758689	73.38125	8.16E-14	2.08E-12
ENSG00000036672	protein_coding	USP2	ENSG00000036672	1.145788749	3.111718814	73.17402004	8.29E-14	2.11E-12
ENSG00000184908	protein_coding	CLCNKB	ENSG00000184908	1.702575842	-0.11065034	73.42313007	8.32E-14	2.11E-12
ENSG00000146215	protein_coding	CRIP3	ENSG00000146215	-1.000673267	-0.379247891	73.42383352	8.36E-14	2.12E-12
ENSG00000243989	protein_coding	ACY1	ENSG00000243989	-1.166073908	-1.682766781	68.87537382	8.40E-14	2.12E-12
ENSG00000118257	protein_coding	NRP2	ENSG00000118257	0.887223997	8.403525628	73.11554533	8.43E-14	2.13E-12
ENSG00000102805	protein_coding	CLN5	ENSG00000102805	-0.568760427	4.917782952	73.11008491	8.44E-14	2.13E-12
ENSG00000146122	protein_coding	DAAM2	ENSG00000146122	0.751022065	5.836624526	73.09767508	8.47E-14	2.14E-12
ENSG00000135917	protein_coding	SLC19A3	ENSG00000135917	-1.156243662	0.594048012	73.1436674	8.95E-14	2.24E-12
ENSG00000125912	protein_coding	NCLN	ENSG00000125912	0.789653404	4.241163434	72.88699271	9.04E-14	2.26E-12
ENSG00000175220	protein_coding	ARHGAP1	ENSG00000175220	0.941172793	7.426539634	72.84801031	9.14E-14	2.29E-12
ENSG00000182809	protein_coding	CRIP2	ENSG00000182809	1.015667343	5.404431646	72.80574089	9.26E-14	2.31E-12
ENSG00000082269	protein_coding	FAM135A	ENSG00000082269	-0.80990551	6.189924641	72.73400695	9.46E-14	2.36E-12
ENSG00000171033	protein_coding	PKIA	ENSG00000171033	-1.227205038	1.385949402	72.64688204	9.96E-14	2.48E-12
ENSG00000184216	protein_coding	IRAK1	ENSG00000184216	0.823278211	4.622094544	72.46209179	1.03E-13	2.55E-12
ENSG00000080839	protein_coding	RBL1	ENSG00000080839	-0.547826889	4.171102833	72.34780743	1.06E-13	2.63E-12
ENSG00000163430	protein_coding	FSTL1	ENSG00000163430	0.987788028	9.084125392	72.33542819	1.07E-13	2.64E-12
ENSG00000171121	protein_coding	KCNMB3	ENSG00000171121	-0.759525305	3.233397565	72.31710172	1.08E-13	2.65E-12
ENSG00000204576	protein_coding	PRR3	ENSG00000204576	-0.531587002	4.048154362	72.25839727	1.09E-13	2.69E-12
ENSG00000117614	protein_coding	SYF2	ENSG00000117614	-0.710863653	5.29396741	72.20270016	1.11E-13	2.73E-12
ENSG00000135778	protein_coding	NTPCR	ENSG00000135778	-0.47209668	5.255821849	72.20398468	1.11E-13	2.73E-12
ENSG00000235387	protein_coding	SPAAR	ENSG00000235387	1.212970739	1.210041113	72.20859792	1.13E-13	2.78E-12
ENSG00000163322	protein_coding	ABRAXAS1	ENSG00000163322	-0.681419489	5.008297051	72.06231786	1.16E-13	2.84E-12
ENSG00000254995	protein_coding	STX16.NPEPL1	ENSG00000254995	0.932794508	0.800186659	72.12601011	1.18E-13	2.88E-12
ENSG00000135454	protein_coding	B4GALNT1	ENSG00000135454	1.089207719	2.571643324	71.97325809	1.20E-13	2.91E-12
ENSG00000131095	protein_coding	GFAP	ENSG00000131095	2.614016646	-2.365563894	64.37964251	1.20E-13	2.91E-12
ENSG00000101194	protein_coding	SLC17A9	ENSG00000101194	1.303635715	1.191413016	71.83694529	1.27E-13	3.08E-12
ENSG00000047849	protein_coding	MAP4	ENSG00000047849	0.813246258	9.028329836	71.64516217	1.32E-13	3.19E-12
ENSG00000101298	protein_coding	SNPH	ENSG00000101298	0.912437161	3.670218045	71.51627483	1.37E-13	3.31E-12
ENSG00000181029	protein_coding	TRAPPC5	ENSG00000181029	-0.8836938	0.440980177	71.67689374	1.40E-13	3.36E-12
ENSG00000183145	protein_coding	RIPPLY3	ENSG00000183145	4.358610538	-1.324600498	67.28831123	1.40E-13	3.36E-12
ENSG00000145241	protein_coding	CENPC	ENSG00000145241	-0.737793232	6.60116675	71.37368977	1.43E-13	3.43E-12
ENSG00000099957	protein_coding	P2RX6	ENSG00000099957	1.38197054	-0.053284713	71.61113301	1.46E-13	3.48E-12
ENSG00000076706	protein_coding	MCAM	ENSG00000076706	1.102523428	8.02317783	71.29913343	1.47E-13	3.51E-12
ENSG00000187987	protein_coding	ZSCAN23	ENSG00000187987	-0.782625364	3.261765278	71.28757402	1.47E-13	3.51E-12
ENSG00000138622	protein_coding	HCN4	ENSG00000138622	2.728987904	-1.929545529	64.89125115	1.48E-13	3.52E-12
ENSG00000102871	protein_coding	TRADD	ENSG00000102871	0.691076515	2.472840333	71.25627711	1.49E-13	3.54E-12
ENSG00000144655	protein_coding	CSRNP1	ENSG00000144655	1.466202528	6.186474825	71.70629196	1.49E-13	3.55E-12
ENSG00000175768	protein_coding	TOMM5	ENSG00000175768	-0.804640561	1.539261977	71.27635652	1.50E-13	3.55E-12
ENSG00000096872	protein_coding	IFT74	ENSG00000096872	-0.72649581	4.810518824	71.18249559	1.52E-13	3.60E-12
ENSG00000184164	protein_coding	CRELD2	ENSG00000184164	0.856183095	3.280663083	71.17525955	1.52E-13	3.60E-12
ENSG00000135439	protein_coding	AGAP2	ENSG00000135439	0.927743044	1.687416151	71.11294007	1.57E-13	3.69E-12
ENSG00000166796	protein_coding	LDHC	ENSG00000166796	6.543634114	1.695597704	66.83879681	1.59E-13	3.74E-12
ENSG00000120341	protein_coding	SEC16B	ENSG00000120341	0.819242612	0.729503316	71.11320832	1.61E-13	3.78E-12
ENSG00000254986	protein_coding	DPP3	ENSG00000254986	0.9255038	3.01060197	70.99846244	1.61E-13	3.78E-12
ENSG00000080573	protein_coding	COL5A3	ENSG00000080573	0.859387106	4.987768673	70.97160057	1.62E-13	3.80E-12
ENSG00000179820	protein_coding	MYADM	ENSG00000179820	1.105759153	9.055584577	70.94131394	1.64E-13	3.83E-12
ENSG00000196911	protein_coding	KPNA5	ENSG00000196911	-0.699813934	5.383246912	70.9040404	1.65E-13	3.87E-12
ENSG00000077458	protein_coding	FAM76B	ENSG00000077458	-0.702685006	4.944356063	70.87075599	1.67E-13	3.91E-12
ENSG00000151929	protein_coding	BAG3	ENSG00000151929	0.838705222	5.540449253	70.6446175	1.79E-13	4.18E-12
ENSG00000179083	protein_coding	FAM133A	ENSG00000179083	-1.580972075	-0.238576552	70.78364581	1.79E-13	4.18E-12
ENSG00000106823	protein_coding	ECM2	ENSG00000106823	-0.905470327	6.236936802	70.58784643	1.82E-13	4.24E-12
ENSG00000115607	protein_coding	IL18RAP	ENSG00000115607	1.258330386	0.021034526	70.83564962	1.84E-13	4.29E-12
ENSG00000186907	protein_coding	RTN4RL2	ENSG00000186907	1.230755397	-0.126695114	70.60521798	2.00E-13	4.63E-12
ENSG00000145623	protein_coding	OSMR	ENSG00000145623	0.824512451	6.915172968	70.17200038	2.07E-13	4.79E-12
ENSG00000175866	protein_coding	BAIAP2	ENSG00000175866	0.799606381	4.707258003	70.12206233	2.11E-13	4.86E-12
ENSG00000167377	protein_coding	ZNF23	ENSG00000167377	-0.733806468	1.049250545	70.20920727	2.11E-13	4.86E-12
ENSG00000166323	protein_coding	C11orf65	ENSG00000166323	-0.788385554	0.546920835	70.28370912	2.12E-13	4.89E-12
ENSG00000187944	protein_coding	C2orf66	ENSG00000187944	2.345036508	-1.85407934	64.49013075	2.18E-13	5.01E-12
ENSG00000156239	protein_coding	N6AMT1	ENSG00000156239	-0.565566802	5.082176987	69.90615736	2.25E-13	5.16E-12
ENSG00000128595	protein_coding	CALU	ENSG00000128595	1.04253959	8.560887583	69.87213552	2.27E-13	5.21E-12
ENSG00000158104	protein_coding	HPD	ENSG00000158104	2.192668782	0.950546061	70.38874806	2.33E-13	5.32E-12
ENSG00000065717	protein_coding	TLE2	ENSG00000065717	0.948324008	5.502826771	69.70706775	2.39E-13	5.47E-12
ENSG00000144589	protein_coding	STK11IP	ENSG00000144589	0.674125409	3.619259969	69.66414426	2.43E-13	5.54E-12
ENSG00000115947	protein_coding	ORC4	ENSG00000115947	-0.601879541	5.444117612	69.62480545	2.45E-13	5.60E-12
ENSG00000137076	protein_coding	TLN1	ENSG00000137076	0.956997724	10.25314519	69.61254321	2.46E-13	5.61E-12
ENSG00000188321	protein_coding	ZNF559	ENSG00000188321	-0.596713243	5.1548918	69.6098894	2.47E-13	5.61E-12
ENSG00000101347	protein_coding	SAMHD1	ENSG00000101347	1.027920887	7.106282795	69.50264416	2.55E-13	5.79E-12
ENSG00000132031	protein_coding	MATN3	ENSG00000132031	1.042517655	1.206123699	69.56193175	2.55E-13	5.79E-12
ENSG00000126217	protein_coding	MCF2L	ENSG00000126217	1.079505086	6.0688319	69.50066007	2.63E-13	5.94E-12
ENSG00000196557	protein_coding	CACNA1H	ENSG00000196557	0.959004561	7.526392766	69.33269571	2.69E-13	6.05E-12
ENSG00000099814	protein_coding	CEP170B	ENSG00000099814	0.856575943	5.363854012	69.26817632	2.74E-13	6.15E-12
ENSG00000140836	protein_coding	ZFHX3	ENSG00000140836	0.654109383	7.808712387	69.26128185	2.75E-13	6.16E-12
ENSG00000090612	protein_coding	ZNF268	ENSG00000090612	-0.75943907	4.925608386	69.23489661	2.77E-13	6.20E-12
ENSG00000026508	protein_coding	CD44	ENSG00000026508	1.245052757	10.50772528	69.19536544	2.81E-13	6.30E-12
ENSG00000104081	protein_coding	BMF	ENSG00000104081	-1.212403786	4.637137277	69.50995254	2.84E-13	6.35E-12
ENSG00000204311	protein_coding	PJVK	ENSG00000204311	-0.622873412	3.147453229	69.04301067	2.94E-13	6.56E-12
ENSG00000134551	protein_coding	PRH2	ENSG00000134551	4.040518332	-1.770304319	64.50367087	3.00E-13	6.66E-12
ENSG00000146757	protein_coding	ZNF92	ENSG00000146757	-0.990830379	3.196703891	68.96459979	3.02E-13	6.70E-12
ENSG00000118307	protein_coding	DNAI7	ENSG00000118307	-0.944485606	1.128474885	69.03560327	3.03E-13	6.72E-12
ENSG00000042493	protein_coding	CAPG	ENSG00000042493	0.949844045	3.533474314	68.92385422	3.05E-13	6.76E-12
ENSG00000160145	protein_coding	KALRN	ENSG00000160145	0.880435498	8.197612019	68.90100569	3.07E-13	6.79E-12
ENSG00000106366	protein_coding	SERPINE1	ENSG00000106366	3.182393601	7.019836089	69.71603898	3.16E-13	6.97E-12
ENSG00000110880	protein_coding	CORO1C	ENSG00000110880	0.813280344	8.523140486	68.70308536	3.27E-13	7.17E-12
ENSG00000214510	protein_coding	SPINK13	ENSG00000214510	3.37468785	-0.420557993	66.3117321	3.32E-13	7.26E-12
ENSG00000010539	protein_coding	ZNF200	ENSG00000010539	-0.528971976	3.12848272	68.636431	3.34E-13	7.30E-12
ENSG00000163191	protein_coding	S100A11	ENSG00000163191	1.214955521	4.586673326	68.85244101	3.36E-13	7.33E-12
ENSG00000204301	protein_coding	NOTCH4	ENSG00000204301	0.862740075	5.760148709	68.61179817	3.36E-13	7.33E-12
ENSG00000152219	protein_coding	ARL14EP	ENSG00000152219	-0.671843233	4.969599734	68.57183707	3.40E-13	7.41E-12
ENSG00000179593	protein_coding	ALOX15B	ENSG00000179593	3.041402593	-0.711301853	65.83526104	3.41E-13	7.42E-12
ENSG00000118094	protein_coding	TREH	ENSG00000118094	-1.595886117	-2.16750908	60.9886865	3.43E-13	7.45E-12
ENSG00000121075	protein_coding	TBX4	ENSG00000121075	4.588879102	-1.237243106	65.40778737	3.60E-13	7.79E-12
ENSG00000167553	protein_coding	TUBA1C	ENSG00000167553	1.108636071	4.489043801	68.391457	3.74E-13	8.04E-12
ENSG00000050820	protein_coding	BCAR1	ENSG00000050820	0.834037786	5.351960341	68.24502923	3.77E-13	8.09E-12
ENSG00000136367	protein_coding	ZFHX2	ENSG00000136367	1.04653412	3.999004969	68.25448202	3.77E-13	8.09E-12
ENSG00000015592	protein_coding	STMN4	ENSG00000015592	1.146615888	-0.915388237	68.32124163	3.77E-13	8.09E-12
ENSG00000107872	protein_coding	FBXL15	ENSG00000107872	0.885318313	1.330871709	68.2498824	3.82E-13	8.18E-12
ENSG00000204913	protein_coding	LRRC3C	ENSG00000204913	-2.414470071	-2.569719027	60.1210515	3.84E-13	8.22E-12
ENSG00000187790	protein_coding	FANCM	ENSG00000187790	-0.700997581	4.27474522	68.13879224	3.90E-13	8.33E-12
ENSG00000183615	protein_coding	FAM167B	ENSG00000183615	1.02147435	1.506634226	68.12288326	3.96E-13	8.43E-12
ENSG00000136161	protein_coding	RCBTB2	ENSG00000136161	-0.521876184	5.035079815	68.05183751	4.00E-13	8.51E-12
ENSG00000188536	protein_coding	HBA2	ENSG00000188536	3.556443573	0.397180502	67.63252444	4.00E-13	8.51E-12
ENSG00000007080	protein_coding	CCDC124	ENSG00000007080	0.737672712	3.575430826	67.90851804	4.19E-13	8.88E-12
ENSG00000061656	protein_coding	SPAG4	ENSG00000061656	1.239414362	0.21978285	68.10706358	4.23E-13	8.95E-12
ENSG00000167601	protein_coding	AXL	ENSG00000167601	0.742070485	7.190225476	67.85757924	4.25E-13	8.98E-12
ENSG00000275063	protein_coding	LOC102723407	ENSG00000275063	-2.556687004	-2.144624113	59.97973047	4.26E-13	8.99E-12
ENSG00000175482	protein_coding	POLD4	ENSG00000175482	0.796648173	1.477113547	67.85350845	4.30E-13	9.07E-12
ENSG00000196476	protein_coding	C20orf96	ENSG00000196476	-0.716498636	2.803711931	67.67775558	4.51E-13	9.44E-12
ENSG00000157514	protein_coding	TSC22D3	ENSG00000157514	1.278325682	7.511356318	67.89222679	4.56E-13	9.53E-12
ENSG00000149534	protein_coding	MS4A2	ENSG00000149534	-1.123010278	4.384365041	67.67140537	4.87E-13	1.01E-11
ENSG00000197935	protein_coding	ZNF311	ENSG00000197935	-0.659286905	1.353060485	67.34157354	5.08E-13	1.06E-11
ENSG00000183801	protein_coding	OLFML1	ENSG00000183801	-0.770444909	5.26017497	67.26260943	5.12E-13	1.06E-11
ENSG00000158164	protein_coding	TMSB15A	ENSG00000158164	-1.52407734	-0.567734767	66.9444176	5.26E-13	1.09E-11
ENSG00000283683	protein_coding	MYOCOS	ENSG00000283683	-2.762190018	-1.836444374	59.13920287	5.34E-13	1.11E-11
ENSG00000102802	protein_coding	MEDAG	ENSG00000102802	1.948985887	5.17319797	67.78529994	5.42E-13	1.12E-11
ENSG00000162458	protein_coding	FBLIM1	ENSG00000162458	0.971291709	6.485737658	67.07281557	5.44E-13	1.12E-11
ENSG00000171388	protein_coding	APLN	ENSG00000171388	1.93240892	-0.759980996	66.54645647	5.44E-13	1.12E-11
ENSG00000142002	protein_coding	DPP9	ENSG00000142002	0.623230529	5.515222375	67.04902054	5.48E-13	1.13E-11
ENSG00000173918	protein_coding	C1QTNF1	ENSG00000173918	1.058943763	4.597785867	67.12372962	5.48E-13	1.13E-11
ENSG00000186265	protein_coding	BTLA	ENSG00000186265	-1.181341132	-0.7078235	66.85231028	5.50E-13	1.13E-11
ENSG00000020577	protein_coding	SAMD4A	ENSG00000020577	1.220434024	8.054769503	67.19122583	5.53E-13	1.13E-11
ENSG00000120370	protein_coding	GORAB	ENSG00000120370	-0.663225382	3.308686276	67.02282707	5.53E-13	1.13E-11
ENSG00000204006	protein_coding	C1orf185	ENSG00000204006	-1.891466818	-2.102422574	59.47719901	5.53E-13	1.13E-11
ENSG00000197586	protein_coding	ENTPD6	ENSG00000197586	0.630430791	4.800424915	67.00709216	5.55E-13	1.14E-11
ENSG00000107295	protein_coding	SH3GL2	ENSG00000107295	-1.560449787	1.077372396	67.35448041	5.63E-13	1.15E-11
ENSG00000100243	protein_coding	CYB5R3	ENSG00000100243	0.868092012	7.466655807	66.94579135	5.66E-13	1.16E-11
ENSG00000172845	protein_coding	SP3	ENSG00000172845	-0.543820803	7.27258897	66.94564455	5.66E-13	1.16E-11
ENSG00000116688	protein_coding	MFN2	ENSG00000116688	0.771878305	6.635637367	66.87891285	5.78E-13	1.18E-11
ENSG00000221968	protein_coding	FADS3	ENSG00000221968	0.866690954	4.13141232	66.86747505	5.80E-13	1.18E-11
ENSG00000127362	protein_coding	TAS2R3	ENSG00000127362	-0.778586821	1.940899396	66.88396366	5.81E-13	1.18E-11
ENSG00000133773	protein_coding	CCDC59	ENSG00000133773	-0.749930945	3.861724296	66.73948185	6.04E-13	1.23E-11
ENSG00000146247	protein_coding	PHIP	ENSG00000146247	-0.786359003	7.874924357	66.71946728	6.07E-13	1.23E-11
ENSG00000261052	protein_coding	SULT1A3	ENSG00000261052	3.878021366	-1.715182174	62.57680258	6.37E-13	1.29E-11
ENSG00000166348	protein_coding	USP54	ENSG00000166348	0.723932852	5.925313905	66.56498332	6.38E-13	1.29E-11
ENSG00000152254	protein_coding	G6PC2	ENSG00000152254	5.707551721	-0.265741669	63.90544668	6.46E-13	1.30E-11
ENSG00000142733	protein_coding	MAP3K6	ENSG00000142733	0.989696586	5.538167275	66.4575897	6.65E-13	1.34E-11
ENSG00000105339	protein_coding	DENND3	ENSG00000105339	0.780850834	6.467257327	66.42672876	6.66E-13	1.34E-11
ENSG00000111665	protein_coding	CDCA3	ENSG00000111665	1.169973012	-1.07938141	66.22258678	6.66E-13	1.34E-11
ENSG00000174348	protein_coding	PODN	ENSG00000174348	0.863605757	6.953972267	66.3689218	6.78E-13	1.36E-11
ENSG00000204624	protein_coding	DISP3	ENSG00000204624	-1.656739837	-1.547220455	62.22835005	6.78E-13	1.36E-11
ENSG00000172724	protein_coding	CCL19	ENSG00000172724	2.206732984	0.245051649	66.83471552	6.83E-13	1.37E-11
ENSG00000018280	protein_coding	SLC11A1	ENSG00000018280	1.890150535	1.492815373	66.76011111	6.87E-13	1.37E-11
ENSG00000283378	protein_coding	CNTNAP3.1	ENSG00000283378	5.291291858	-1.189157898	64.91568769	6.87E-13	1.37E-11
ENSG00000135424	protein_coding	ITGA7	ENSG00000135424	1.266882571	6.268620959	66.6106075	6.93E-13	1.38E-11
ENSG00000100280	protein_coding	AP1B1	ENSG00000100280	0.742172013	5.502171257	66.29997407	6.93E-13	1.38E-11
ENSG00000198691	protein_coding	ABCA4	ENSG00000198691	1.196190636	-0.490466947	66.60659809	6.94E-13	1.38E-11
ENSG00000006534	protein_coding	ALDH3B1	ENSG00000006534	1.038587462	2.698959781	66.08040886	7.45E-13	1.48E-11
ENSG00000174109	protein_coding	UQCC4	ENSG00000174109	-0.756058612	1.262574971	66.12658528	7.47E-13	1.48E-11
ENSG00000197956	protein_coding	S100A6	ENSG00000197956	1.129266702	6.881878555	66.19484914	7.51E-13	1.49E-11
ENSG00000189099	protein_coding	PRSS48	ENSG00000189099	4.435449337	-1.668453751	63.87881882	7.53E-13	1.49E-11
ENSG00000256771	protein_coding	ZNF253	ENSG00000256771	-0.796473372	3.750417745	65.96949457	7.70E-13	1.52E-11
ENSG00000177469	protein_coding	CAVIN1	ENSG00000177469	1.037484165	9.238272589	65.95037662	7.74E-13	1.53E-11
ENSG00000116668	protein_coding	SWT1	ENSG00000116668	-0.645361974	4.568738399	65.93229297	7.79E-13	1.53E-11
ENSG00000111716	protein_coding	LDHB	ENSG00000111716	-0.728838878	1.947390958	65.86787197	8.00E-13	1.57E-11
ENSG00000129990	protein_coding	SYT5	ENSG00000129990	3.172506085	-1.485285828	61.24067587	8.07E-13	1.59E-11
ENSG00000180245	protein_coding	RRH	ENSG00000180245	-0.794796253	1.076782843	65.81344008	8.29E-13	1.62E-11
ENSG00000183844	protein_coding	FAM3B	ENSG00000183844	-1.612761918	-2.020635412	59.257672	8.33E-13	1.63E-11
ENSG00000113657	protein_coding	DPYSL3	ENSG00000113657	0.96604723	9.208257506	65.70275795	8.37E-13	1.63E-11
ENSG00000168297	protein_coding	PXK	ENSG00000168297	-0.575839662	6.093258056	65.69684189	8.39E-13	1.64E-11
ENSG00000104805	protein_coding	NUCB1	ENSG00000104805	0.768463291	6.8393139	65.68652246	8.41E-13	1.64E-11
ENSG00000288722	protein_coding	F8A1	ENSG00000288722	1.001899307	2.590333707	65.67879242	8.46E-13	1.64E-11
ENSG00000059804	protein_coding	SLC2A3	ENSG00000059804	1.879556527	7.02041935	66.23730317	8.62E-13	1.68E-11
ENSG00000176269	protein_coding	OR4F21	ENSG00000176269	-1.58803292	-2.053851001	59.05489233	8.79E-13	1.71E-11
ENSG00000113240	protein_coding	CLK4	ENSG00000113240	-0.613545304	5.695604817	65.5050052	8.91E-13	1.73E-11
ENSG00000284690	protein_coding	CD300H	ENSG00000284690	6.02876613	-0.451239901	64.7245026	9.19E-13	1.77E-11
ENSG00000152953	protein_coding	STK32B	ENSG00000152953	1.53580526	4.123671496	65.84225071	9.26E-13	1.79E-11
ENSG00000187720	protein_coding	THSD4	ENSG00000187720	0.914587538	7.357556853	65.24413403	9.68E-13	1.86E-11
ENSG00000172058	protein_coding	SERF1A	ENSG00000172058	4.943014323	0.022630909	60.69157724	9.72E-13	1.87E-11
ENSG00000182853	protein_coding	VMO1	ENSG00000182853	-1.342065928	-1.21084192	63.42219607	1.01E-12	1.93E-11
ENSG00000176101	protein_coding	SSNA1	ENSG00000176101	0.825040117	2.555137599	65.06785512	1.03E-12	1.97E-11
ENSG00000168477	protein_coding	TNXB	ENSG00000168477	0.835659018	9.376897574	65.01579721	1.04E-12	1.99E-11
ENSG00000006016	protein_coding	CRLF1	ENSG00000006016	3.163183477	1.769702785	65.77450202	1.07E-12	2.04E-11
ENSG00000188818	protein_coding	ZDHHC11	ENSG00000188818	1.202806347	1.363099221	64.91780761	1.09E-12	2.07E-11
ENSG00000153208	protein_coding	MERTK	ENSG00000153208	0.788883617	5.220088863	64.86230581	1.09E-12	2.08E-11
ENSG00000197928	protein_coding	ZNF677	ENSG00000197928	-0.479135396	4.791684157	64.7876082	1.12E-12	2.12E-11
ENSG00000139597	protein_coding	N4BP2L1	ENSG00000139597	-0.861624774	4.889977706	64.71483024	1.15E-12	2.17E-11
ENSG00000131737	protein_coding	KRT34	ENSG00000131737	5.070129076	-0.654488862	59.7080718	1.19E-12	2.25E-11
ENSG00000160284	protein_coding	SPATC1L	ENSG00000160284	1.312465704	1.479392726	64.58619439	1.21E-12	2.28E-11
ENSG00000136319	protein_coding	TTC5	ENSG00000136319	-0.4768358	4.911449034	64.51378973	1.22E-12	2.30E-11
ENSG00000177679	protein_coding	SRRM3	ENSG00000177679	1.07575154	2.162729604	64.39605705	1.27E-12	2.39E-11
ENSG00000175857	protein_coding	GAPT	ENSG00000175857	-0.947972994	1.23928815	64.44658774	1.27E-12	2.39E-11
ENSG00000158806	protein_coding	NPM2	ENSG00000158806	-1.389211363	0.285821374	64.62862077	1.28E-12	2.40E-11
ENSG00000166833	protein_coding	NAV2	ENSG00000166833	0.863354994	6.801576698	64.37249964	1.28E-12	2.40E-11
ENSG00000111291	protein_coding	GPRC5D	ENSG00000111291	4.388853435	-1.665733722	62.26973763	1.28E-12	2.41E-11
ENSG00000158792	protein_coding	SPATA2L	ENSG00000158792	1.038681824	1.336582012	64.39882965	1.28E-12	2.41E-11
ENSG00000105669	protein_coding	COPE	ENSG00000105669	0.773137773	4.148026088	64.3445522	1.29E-12	2.41E-11
ENSG00000183955	protein_coding	KMT5A	ENSG00000183955	0.783442272	5.513224419	64.34509645	1.29E-12	2.41E-11
ENSG00000121897	protein_coding	LIAS	ENSG00000121897	-0.473778009	3.923557244	64.34146376	1.29E-12	2.41E-11
ENSG00000196227	protein_coding	FAM217B	ENSG00000196227	-0.616330518	4.731784706	64.26068832	1.32E-12	2.47E-11
ENSG00000159176	protein_coding	CSRP1	ENSG00000159176	1.144057644	11.06797565	64.03873973	1.42E-12	2.63E-11
ENSG00000148950	protein_coding	IMMP1L	ENSG00000148950	-0.570078579	3.447233805	63.92439149	1.48E-12	2.72E-11
ENSG00000014164	protein_coding	ZC3H3	ENSG00000014164	0.595931976	4.047848191	63.9104903	1.48E-12	2.73E-11
ENSG00000248098	protein_coding	BCKDHA	ENSG00000248098	-0.936887597	-0.53140049	64.06729485	1.48E-12	2.73E-11
ENSG00000247746	protein_coding	USP51	ENSG00000247746	-0.599071751	3.098669461	63.80702132	1.53E-12	2.82E-11
ENSG00000089335	protein_coding	ZNF302	ENSG00000089335	-0.574145362	5.570688806	63.75579098	1.56E-12	2.85E-11
ENSG00000133710	protein_coding	SPINK5	ENSG00000133710	2.458923013	-0.38169945	63.56786425	1.58E-12	2.88E-11
ENSG00000164548	protein_coding	TRA2A	ENSG00000164548	-0.604967233	6.757534776	63.70574116	1.58E-12	2.89E-11
ENSG00000174306	protein_coding	ZHX3	ENSG00000174306	0.835953983	6.890486784	63.69046352	1.59E-12	2.90E-11
ENSG00000214694	protein_coding	ARHGEF33	ENSG00000214694	-0.702946512	1.887046334	63.6315371	1.63E-12	2.97E-11
ENSG00000113851	protein_coding	CRBN	ENSG00000113851	-0.646796697	6.218344103	63.40164511	1.74E-12	3.16E-11
ENSG00000132563	protein_coding	REEP2	ENSG00000132563	1.282867627	1.837828408	63.44373456	1.74E-12	3.16E-11
ENSG00000122574	protein_coding	WIPF3	ENSG00000122574	1.423699662	5.191688242	63.80974241	1.75E-12	3.17E-11
ENSG00000213719	protein_coding	CLIC1	ENSG00000213719	0.883548058	6.680305628	63.38255592	1.75E-12	3.17E-11
ENSG00000183513	protein_coding	COA5	ENSG00000183513	-0.445851156	4.759205214	63.37738384	1.76E-12	3.17E-11
ENSG00000151729	protein_coding	SLC25A4	ENSG00000151729	0.859990344	4.293674847	63.2385505	1.84E-12	3.31E-11
ENSG00000167384	protein_coding	ZNF180	ENSG00000167384	-0.612759912	3.427477291	63.20727076	1.86E-12	3.34E-11
ENSG00000273820	protein_coding	USP27X	ENSG00000273820	-0.638012999	2.846278049	63.18718484	1.87E-12	3.36E-11
ENSG00000073737	protein_coding	DHRS9	ENSG00000073737	-1.149134691	0.43164779	63.35145975	1.89E-12	3.39E-11
ENSG00000072110	protein_coding	ACTN1	ENSG00000072110	0.894307144	9.645751603	63.14375094	1.89E-12	3.40E-11
ENSG00000271254	protein_coding	LOC124905564	ENSG00000271254	0.944496804	4.791926802	63.06899327	1.94E-12	3.48E-11
ENSG00000100097	protein_coding	LGALS1	ENSG00000100097	1.191004532	8.113938666	63.18424554	1.96E-12	3.52E-11
ENSG00000172062	protein_coding	SMN1	ENSG00000172062	-0.63330613	2.501944231	62.99255042	1.99E-12	3.57E-11
ENSG00000141873	protein_coding	SLC39A3	ENSG00000141873	0.847027641	1.705797664	62.98874536	2.00E-12	3.59E-11
ENSG00000119673	protein_coding	ACOT2	ENSG00000119673	1.006327473	3.075027082	62.87075372	2.07E-12	3.70E-11
ENSG00000108861	protein_coding	DUSP3	ENSG00000108861	0.887038919	7.023197351	62.82876419	2.10E-12	3.73E-11
ENSG00000197646	protein_coding	PDCD1LG2	ENSG00000197646	-0.891649751	2.049635293	62.84469935	2.10E-12	3.73E-11
ENSG00000092758	protein_coding	COL9A3	ENSG00000092758	1.192780245	-0.111290917	63.00729992	2.15E-12	3.80E-11
ENSG00000183054	protein_coding	RGPD6	ENSG00000183054	3.68252369	-2.052242612	58.75227736	2.16E-12	3.82E-11
ENSG00000011332	protein_coding	DPF1	ENSG00000011332	1.489856795	-1.234743581	62.00362524	2.16E-12	3.82E-11
ENSG00000137877	protein_coding	SPTBN5	ENSG00000137877	1.392278617	1.623741403	62.80563376	2.19E-12	3.88E-11
ENSG00000170955	protein_coding	CAVIN3	ENSG00000170955	1.15517962	5.03448649	62.89304399	2.20E-12	3.89E-11
ENSG00000183617	protein_coding	MRPL54	ENSG00000183617	0.74165246	2.200315525	62.64140936	2.23E-12	3.94E-11
ENSG00000129007	protein_coding	CALML4	ENSG00000129007	-0.862809812	-0.991352071	62.25752575	2.24E-12	3.96E-11
ENSG00000107551	protein_coding	RASSF4	ENSG00000107551	0.657206778	4.020928278	62.56950777	2.28E-12	4.01E-11
ENSG00000184347	protein_coding	SLIT3	ENSG00000184347	0.952677383	7.789977593	62.54753602	2.29E-12	4.04E-11
ENSG00000197879	protein_coding	MYO1C	ENSG00000197879	0.841541238	8.242341884	62.54274368	2.30E-12	4.04E-11
ENSG00000105497	protein_coding	ZNF175	ENSG00000105497	-0.516413728	4.177712808	62.48711706	2.34E-12	4.11E-11
ENSG00000143195	protein_coding	ILDR2	ENSG00000143195	1.932201077	1.520951294	62.74029008	2.48E-12	4.32E-11
ENSG00000061337	protein_coding	LZTS1	ENSG00000061337	0.913843551	3.015383447	62.22077045	2.55E-12	4.44E-11
ENSG00000063015	protein_coding	SEZ6	ENSG00000063015	3.660294935	-1.910811639	58.23666917	2.69E-12	4.65E-11
ENSG00000157637	protein_coding	SLC38A10	ENSG00000157637	0.6551381	5.456731818	62.03562627	2.71E-12	4.67E-11
ENSG00000188994	protein_coding	ZNF292	ENSG00000188994	-0.737753202	7.555742891	62.0004025	2.74E-12	4.72E-11
ENSG00000156395	protein_coding	SORCS3	ENSG00000156395	2.941953742	1.73066295	62.70041217	2.78E-12	4.78E-11
ENSG00000131400	protein_coding	NAPSA	ENSG00000131400	1.236744338	-0.729088645	62.12392276	2.80E-12	4.81E-11
ENSG00000230778	protein_coding	ANKRD63	ENSG00000230778	-1.89791775	-2.080906531	55.5774441	2.84E-12	4.87E-11
ENSG00000261150	protein_coding	EPPK1	ENSG00000261150	2.396391764	5.456691531	62.56878736	2.86E-12	4.90E-11
ENSG00000143318	protein_coding	CASQ1	ENSG00000143318	1.797647924	0.254971796	62.16741021	2.88E-12	4.93E-11
ENSG00000078808	protein_coding	SDF4	ENSG00000078808	0.712199294	5.689013606	61.78948731	2.93E-12	5.00E-11
ENSG00000129250	protein_coding	KIF1C	ENSG00000129250	0.767710433	6.881191794	61.78147353	2.94E-12	5.01E-11
ENSG00000153896	protein_coding	ZNF599	ENSG00000153896	-0.498829715	3.273971884	61.77708784	2.95E-12	5.02E-11
ENSG00000126458	protein_coding	RRAS	ENSG00000126458	1.163319415	5.923027995	61.98318395	2.97E-12	5.05E-11
ENSG00000196923	protein_coding	PDLIM7	ENSG00000196923	0.956704441	8.41285385	61.74417437	2.97E-12	5.06E-11
ENSG00000186891	protein_coding	TNFRSF18	ENSG00000186891	3.744512803	-0.771200381	58.25869115	3.01E-12	5.12E-11
ENSG00000162889	protein_coding	MAPKAPK2	ENSG00000162889	0.710738674	6.31344747	61.66931312	3.05E-12	5.18E-11
ENSG00000196653	protein_coding	ZNF502	ENSG00000196653	-0.640875435	3.463434216	61.58741263	3.13E-12	5.31E-11
ENSG00000107175	protein_coding	CREB3	ENSG00000107175	0.788146989	4.213539879	61.58213359	3.14E-12	5.31E-11
ENSG00000168802	protein_coding	CHTF8	ENSG00000168802	-0.815558218	-0.682124196	61.62376814	3.15E-12	5.33E-11
ENSG00000078177	protein_coding	N4BP2	ENSG00000078177	-0.777167236	5.848399659	61.56451679	3.15E-12	5.33E-11
ENSG00000135297	protein_coding	MTO1	ENSG00000135297	-0.456237593	4.878921045	61.56366121	3.15E-12	5.33E-11
ENSG00000178209	protein_coding	PLEC	ENSG00000178209	0.857300784	8.871853233	61.53731095	3.18E-12	5.37E-11
ENSG00000160703	protein_coding	NLRX1	ENSG00000160703	0.808776627	3.95937727	61.4955399	3.23E-12	5.44E-11
ENSG00000160877	protein_coding	NACC1	ENSG00000160877	0.90214395	4.671864756	61.45519796	3.27E-12	5.51E-11
ENSG00000171603	protein_coding	CLSTN1	ENSG00000171603	0.664161134	8.227397403	61.44922337	3.27E-12	5.52E-11
ENSG00000233954	protein_coding	UQCRHL	ENSG00000233954	-0.675814493	0.767354261	61.53373848	3.30E-12	5.55E-11
ENSG00000075407	protein_coding	ZNF37A	ENSG00000075407	-0.838680842	6.195905335	61.40399794	3.32E-12	5.59E-11
ENSG00000152137	protein_coding	HSPB8	ENSG00000152137	1.231007136	6.98892677	61.64323691	3.34E-12	5.62E-11
ENSG00000160051	protein_coding	IQCC	ENSG00000160051	-0.648758213	0.886755276	61.36636196	3.46E-12	5.81E-11
ENSG00000182931	protein_coding	WFDC10B	ENSG00000182931	1.853711384	-1.052866609	60.367296	3.54E-12	5.94E-11
ENSG00000127989	protein_coding	MTERF1	ENSG00000127989	-0.625128907	3.968941495	61.19438232	3.56E-12	5.95E-11
ENSG00000177932	protein_coding	ZNF354C	ENSG00000177932	-0.655643044	5.256982438	61.16781392	3.59E-12	6.00E-11
ENSG00000162512	protein_coding	SDC3	ENSG00000162512	1.165208278	7.874776126	61.29370685	3.62E-12	6.05E-11
ENSG00000151655	protein_coding	ITIH2	ENSG00000151655	4.236392074	-1.572956878	58.42099304	3.67E-12	6.13E-11
ENSG00000132481	protein_coding	TRIM47	ENSG00000132481	0.928730772	4.337730397	61.08228196	3.69E-12	6.15E-11
ENSG00000134030	protein_coding	CTIF	ENSG00000134030	0.763447368	6.086657863	61.06291491	3.71E-12	6.18E-11
ENSG00000172379	protein_coding	ARNT2	ENSG00000172379	-0.809552989	4.449631418	61.04904356	3.73E-12	6.20E-11
ENSG00000034693	protein_coding	PEX3	ENSG00000034693	-0.583701448	4.273544199	61.01581627	3.77E-12	6.26E-11
ENSG00000164116	protein_coding	GUCY1A1	ENSG00000164116	-0.880315709	6.782112821	60.94550588	3.86E-12	6.39E-11
ENSG00000129460	protein_coding	NGDN	ENSG00000129460	-0.434871865	4.118225488	60.93800711	3.87E-12	6.41E-11
ENSG00000044574	protein_coding	HSPA5	ENSG00000044574	0.733873115	7.693901553	60.93498341	3.87E-12	6.41E-11
ENSG00000173451	protein_coding	THAP2	ENSG00000173451	-0.7547668	3.01570145	60.91734293	3.90E-12	6.45E-11
ENSG00000178980	protein_coding	SELENOW	ENSG00000178980	0.920482396	6.845510008	60.89451169	3.92E-12	6.48E-11
ENSG00000107147	protein_coding	KCNT1	ENSG00000107147	1.570259384	-0.754168252	60.8780994	3.94E-12	6.51E-11
ENSG00000092853	protein_coding	CLSPN	ENSG00000092853	1.694624071	-0.097834196	60.98194568	3.99E-12	6.59E-11
ENSG00000103319	protein_coding	EEF2K	ENSG00000103319	0.782179671	7.081067594	60.78265315	4.07E-12	6.70E-11
ENSG00000005059	protein_coding	MCUB	ENSG00000005059	-0.787943998	4.18772643	60.74997451	4.11E-12	6.77E-11
ENSG00000165644	protein_coding	COMTD1	ENSG00000165644	0.872473002	0.423073873	60.88133381	4.12E-12	6.77E-11
ENSG00000276023	protein_coding	DUSP14	ENSG00000276023	1.039197364	2.984134235	60.66516768	4.23E-12	6.94E-11
ENSG00000171872	protein_coding	KLF17	ENSG00000171872	1.721012413	0.840545992	60.95337781	4.24E-12	6.95E-11
ENSG00000174437	protein_coding	ATP2A2	ENSG00000174437	0.666975967	8.262289416	60.63356287	4.27E-12	7.00E-11
ENSG00000244274	protein_coding	DBNDD2	ENSG00000244274	0.915603672	0.933925268	60.68030193	4.30E-12	7.04E-11
ENSG00000186567	protein_coding	CEACAM19	ENSG00000186567	0.814043057	3.174999973	60.60568111	4.31E-12	7.06E-11
ENSG00000272602	protein_coding	ZNF595	ENSG00000272602	-0.686803906	4.558429947	60.52820946	4.42E-12	7.22E-11
ENSG00000109906	protein_coding	ZBTB16	ENSG00000109906	1.416635111	9.026989485	60.66997387	4.63E-12	7.52E-11
ENSG00000173621	protein_coding	LRFN4	ENSG00000173621	1.097964861	2.815477627	60.35672548	4.69E-12	7.61E-11
ENSG00000120949	protein_coding	TNFRSF8	ENSG00000120949	1.710058119	1.93844844	60.67174211	4.72E-12	7.66E-11
ENSG00000161647	protein_coding	MPP3	ENSG00000161647	0.842290234	3.589364985	60.32790555	4.72E-12	7.66E-11
ENSG00000204084	protein_coding	INPP5B	ENSG00000204084	0.488897604	5.957385511	60.30821949	4.75E-12	7.69E-11
ENSG00000166450	protein_coding	PRTG	ENSG00000166450	-0.978463619	5.75307554	60.42820209	4.78E-12	7.74E-11
ENSG00000119640	protein_coding	ACYP1	ENSG00000119640	-0.549349185	2.839873432	60.28158521	4.80E-12	7.76E-11
ENSG00000179295	protein_coding	PTPN11	ENSG00000179295	0.823924147	7.959525088	60.27677309	4.80E-12	7.76E-11
ENSG00000141934	protein_coding	PLPP2	ENSG00000141934	1.82301825	3.428190818	60.74859909	4.85E-12	7.83E-11
ENSG00000073584	protein_coding	SMARCE1	ENSG00000073584	-0.664093173	5.336498337	60.23194088	4.87E-12	7.86E-11
ENSG00000181404	protein_coding	WASHC1	ENSG00000181404	0.97021366	2.411040063	60.22087031	4.90E-12	7.90E-11
ENSG00000165507	protein_coding	DEPP1	ENSG00000165507	1.323336894	6.836118125	60.48668974	4.97E-12	7.99E-11
ENSG00000163507	protein_coding	CIP2A	ENSG00000163507	-0.652343997	2.839312519	60.09505221	5.10E-12	8.18E-11
ENSG00000183695	protein_coding	MRGPRX2	ENSG00000183695	-2.313091247	-1.305750427	56.05115452	5.13E-12	8.22E-11
ENSG00000130427	protein_coding	EPO	ENSG00000130427	1.687357772	0.195713264	60.3462034	5.13E-12	8.22E-11
ENSG00000101977	protein_coding	MCF2	ENSG00000101977	2.053521766	-1.301564232	58.22955793	5.32E-12	8.48E-11
ENSG00000180787	protein_coding	ZFP3	ENSG00000180787	-0.48782195	4.294602029	59.93503809	5.37E-12	8.55E-11
ENSG00000179813	protein_coding	FAM216B	ENSG00000179813	-4.001276082	1.108811365	61.14135089	5.60E-12	8.91E-11
ENSG00000213085	protein_coding	CFAP45	ENSG00000213085	1.205382793	-0.047619562	59.99192844	5.67E-12	9.01E-11
ENSG00000167930	protein_coding	FAM234A	ENSG00000167930	0.75119596	5.294325825	59.75170881	5.70E-12	9.04E-11
ENSG00000164252	protein_coding	AGGF1	ENSG00000164252	-0.6812506	3.686388359	59.74444748	5.71E-12	9.05E-11
ENSG00000145506	protein_coding	NKD2	ENSG00000145506	1.915706247	-0.155787098	60.00572445	5.74E-12	9.09E-11
ENSG00000122481	protein_coding	RWDD3	ENSG00000122481	-0.631386405	2.287416527	59.73343152	5.75E-12	9.09E-11
ENSG00000185189	protein_coding	NRBP2	ENSG00000185189	0.775082199	5.53297289	59.69994524	5.79E-12	9.16E-11
ENSG00000121797	protein_coding	CCRL2	ENSG00000121797	-0.829429674	0.828868136	59.77597962	5.83E-12	9.21E-11
ENSG00000081148	protein_coding	IMPG2	ENSG00000081148	-0.701384534	1.506945344	59.69541564	5.87E-12	9.25E-11
ENSG00000123999	protein_coding	INHA	ENSG00000123999	1.116056724	-0.449784916	59.93161945	5.87E-12	9.25E-11
ENSG00000068831	protein_coding	RASGRP2	ENSG00000068831	0.871657919	4.235853655	59.55256368	6.08E-12	9.56E-11
ENSG00000189164	protein_coding	ZNF527	ENSG00000189164	-0.513993366	3.749043537	59.52044247	6.15E-12	9.64E-11
ENSG00000181830	protein_coding	SLC35C1	ENSG00000181830	0.823491281	3.359350848	59.47251996	6.25E-12	9.78E-11
ENSG00000147065	protein_coding	MSN	ENSG00000147065	0.781207401	8.826553302	59.42570433	6.34E-12	9.92E-11
ENSG00000139832	protein_coding	RAB20	ENSG00000139832	0.964516327	1.22327232	59.3722114	6.55E-12	1.02E-10
ENSG00000166896	protein_coding	ATP23	ENSG00000166896	-0.729166374	1.635267814	59.33083074	6.60E-12	1.03E-10
ENSG00000122367	protein_coding	LDB3	ENSG00000122367	1.569056097	5.674174916	59.73102446	6.69E-12	1.04E-10
ENSG00000250878	protein_coding	METTL21EP	ENSG00000250878	-1.06027785	-0.784062991	59.05713757	6.71E-12	1.04E-10
ENSG00000198795	protein_coding	ZNF521	ENSG00000198795	-0.668437687	6.475349987	59.23856133	6.74E-12	1.05E-10
ENSG00000122642	protein_coding	FKBP9	ENSG00000122642	0.730474236	7.148046893	59.21669248	6.79E-12	1.06E-10
ENSG00000120802	protein_coding	TMPO	ENSG00000120802	-0.521494553	6.299725806	59.19057042	6.85E-12	1.06E-10
ENSG00000051523	protein_coding	CYBA	ENSG00000051523	0.957552617	3.447441665	59.17769506	6.88E-12	1.07E-10
ENSG00000129657	protein_coding	SEC14L1	ENSG00000129657	0.727585342	7.237180776	59.17538645	6.88E-12	1.07E-10
ENSG00000042429	protein_coding	MED17	ENSG00000042429	-0.566981581	3.876498271	59.1595852	6.92E-12	1.07E-10
ENSG00000105708	protein_coding	ZNF14	ENSG00000105708	-0.651776798	3.690265781	59.1234271	7.01E-12	1.08E-10
ENSG00000110047	protein_coding	EHD1	ENSG00000110047	0.880181081	5.16565838	59.06482634	7.14E-12	1.10E-10
ENSG00000166342	protein_coding	NETO1	ENSG00000166342	4.829147564	-1.430894591	57.67277817	7.64E-12	1.17E-10
ENSG00000243284	protein_coding	VSIG8	ENSG00000243284	3.733420972	-1.860780078	55.53215071	7.87E-12	1.21E-10
ENSG00000166165	protein_coding	CKB	ENSG00000166165	1.773452785	7.323099232	59.23906931	7.97E-12	1.22E-10
ENSG00000105928	protein_coding	GSDME	ENSG00000105928	0.847776019	5.182928058	58.71171377	8.02E-12	1.23E-10
ENSG00000125962	protein_coding	ARMCX5	ENSG00000125962	-0.517390903	3.446362425	58.71206031	8.03E-12	1.23E-10
ENSG00000196693	protein_coding	ZNF33B	ENSG00000196693	-0.760823638	5.120090841	58.67098818	8.13E-12	1.24E-10
ENSG00000159625	protein_coding	DRC7	ENSG00000159625	-1.4159341	-1.608024468	55.3124814	8.41E-12	1.28E-10
ENSG00000142556	protein_coding	ZNF614	ENSG00000142556	-0.649913493	4.364873835	58.54738766	8.47E-12	1.29E-10
ENSG00000159840	protein_coding	ZYX	ENSG00000159840	0.88777399	8.596626843	58.5264175	8.53E-12	1.29E-10
ENSG00000174939	protein_coding	ASPHD1	ENSG00000174939	1.329725445	0.552458368	58.65113536	8.53E-12	1.29E-10
ENSG00000112276	protein_coding	BVES	ENSG00000112276	1.123015745	5.171298132	58.71553847	8.57E-12	1.30E-10
ENSG00000167797	protein_coding	CDK2AP2	ENSG00000167797	0.935499176	3.962731402	58.5002765	8.61E-12	1.30E-10
ENSG00000103591	protein_coding	AAGAB	ENSG00000103591	0.613349149	4.861664352	58.35076882	9.04E-12	1.36E-10
ENSG00000175416	protein_coding	CLTB	ENSG00000175416	0.729785339	4.379316747	58.35259814	9.04E-12	1.36E-10
ENSG00000136881	protein_coding	BAAT	ENSG00000136881	-1.101501093	-0.861194474	57.99755635	9.09E-12	1.37E-10
ENSG00000108622	protein_coding	ICAM2	ENSG00000108622	0.834020661	3.394485041	58.3184253	9.14E-12	1.38E-10
ENSG00000159069	protein_coding	FBXW5	ENSG00000159069	0.741270687	4.837351125	58.29646548	9.20E-12	1.39E-10
ENSG00000125746	protein_coding	EML2	ENSG00000125746	0.684016751	3.487988892	58.29590248	9.21E-12	1.39E-10
ENSG00000141933	protein_coding	TPGS1	ENSG00000141933	0.675367833	2.047107957	58.29400844	9.24E-12	1.39E-10
ENSG00000108848	protein_coding	LUC7L3	ENSG00000108848	-0.771417232	7.935474267	58.21198656	9.46E-12	1.42E-10
ENSG00000074800	protein_coding	ENO1	ENSG00000074800	0.857702022	6.927062127	58.20717009	9.48E-12	1.42E-10
ENSG00000185808	protein_coding	PIGP	ENSG00000185808	-0.641970542	3.404873616	58.17996768	9.57E-12	1.43E-10
ENSG00000152377	protein_coding	SPOCK1	ENSG00000152377	1.457393069	7.519844945	58.54207984	9.59E-12	1.43E-10
ENSG00000166451	protein_coding	CENPN	ENSG00000166451	0.836006484	1.652330059	58.16596544	9.68E-12	1.44E-10
ENSG00000179094	protein_coding	PER1	ENSG00000179094	0.934034366	7.494411142	58.12939982	9.73E-12	1.45E-10
ENSG00000173258	protein_coding	ZNF483	ENSG00000173258	-0.818166459	7.113436646	58.11870982	9.76E-12	1.46E-10
ENSG00000067057	protein_coding	PFKP	ENSG00000067057	0.796088895	6.257787559	58.08705928	9.86E-12	1.47E-10
ENSG00000185187	protein_coding	SIGIRR	ENSG00000185187	0.658391255	2.902449997	58.06445384	9.95E-12	1.48E-10
ENSG00000185043	protein_coding	CIB1	ENSG00000185043	0.78355824	3.463721975	58.04109877	1.00E-11	1.49E-10
ENSG00000168621	protein_coding	GDNF	ENSG00000168621	-1.432674021	2.262560706	58.23450166	1.04E-11	1.55E-10
ENSG00000178567	protein_coding	EPM2AIP1	ENSG00000178567	-0.560154104	6.65865076	57.9159812	1.04E-11	1.55E-10
ENSG00000223731	protein_coding	SUPT20HL1	ENSG00000223731	-1.26086942	-0.695102858	57.69456459	1.06E-11	1.56E-10
ENSG00000171067	protein_coding	C11orf24	ENSG00000171067	0.941933861	5.387098175	57.89986314	1.06E-11	1.57E-10
ENSG00000137573	protein_coding	SULF1	ENSG00000137573	1.190919128	7.855823066	58.04882279	1.06E-11	1.57E-10
ENSG00000204444	protein_coding	APOM	ENSG00000204444	-0.815287612	-0.243256655	58.07621343	1.07E-11	1.58E-10
ENSG00000160838	protein_coding	LRRC71	ENSG00000160838	1.435847456	-1.303642234	57.05017701	1.09E-11	1.61E-10
ENSG00000140945	protein_coding	CDH13	ENSG00000140945	0.937523413	7.641900022	57.76876338	1.10E-11	1.61E-10
ENSG00000258315	protein_coding	C17orf49	ENSG00000258315	-0.957962067	-0.933872881	57.46910561	1.10E-11	1.61E-10
ENSG00000103175	protein_coding	WFDC1	ENSG00000103175	1.940437593	4.145674351	58.30735367	1.10E-11	1.62E-10
ENSG00000138468	protein_coding	SENP7	ENSG00000138468	-0.676456318	6.711434396	57.71146607	1.12E-11	1.64E-10
ENSG00000187516	protein_coding	H2AP	ENSG00000187516	-1.883927518	-1.564295246	54.04632529	1.13E-11	1.65E-10
ENSG00000131504	protein_coding	DIAPH1	ENSG00000131504	0.693242025	6.281425949	57.68447465	1.13E-11	1.66E-10
ENSG00000277200	protein_coding	CCDC92B	ENSG00000277200	1.767565201	-1.946256959	53.89583803	1.14E-11	1.67E-10
ENSG00000214102	protein_coding	WEE2	ENSG00000214102	1.769652486	-2.14427763	53.33435518	1.16E-11	1.70E-10
ENSG00000134107	protein_coding	BHLHE40	ENSG00000134107	1.169515279	6.887288794	57.79735854	1.17E-11	1.71E-10
ENSG00000174574	protein_coding	AKIRIN1	ENSG00000174574	0.695889626	5.604579296	57.52945228	1.19E-11	1.73E-10
ENSG00000187091	protein_coding	PLCD1	ENSG00000187091	0.764470821	3.837810347	57.52613985	1.19E-11	1.74E-10
ENSG00000074416	protein_coding	MGLL	ENSG00000074416	0.771731857	5.425185205	57.47733731	1.21E-11	1.76E-10
ENSG00000078804	protein_coding	TP53INP2	ENSG00000078804	0.871792785	6.251692096	57.32183831	1.27E-11	1.85E-10
ENSG00000071859	protein_coding	FAM50A	ENSG00000071859	0.612218378	4.116975579	57.30396323	1.28E-11	1.86E-10
ENSG00000065328	protein_coding	MCM10	ENSG00000065328	1.65332315	-1.209528148	56.51977543	1.30E-11	1.88E-10
ENSG00000167614	protein_coding	TTYH1	ENSG00000167614	1.132515972	0.700156455	57.27363442	1.33E-11	1.93E-10
ENSG00000166860	protein_coding	ZBTB39	ENSG00000166860	-0.464141331	4.339680508	57.16595916	1.34E-11	1.94E-10
ENSG00000128266	protein_coding	GNAZ	ENSG00000128266	1.075952128	4.643091953	57.30189701	1.35E-11	1.94E-10
ENSG00000149257	protein_coding	SERPINH1	ENSG00000149257	0.967498198	7.26892702	57.13479445	1.37E-11	1.97E-10
ENSG00000171345	protein_coding	KRT19	ENSG00000171345	-1.605225101	4.376747856	57.58723204	1.38E-11	1.99E-10
ENSG00000163154	protein_coding	TNFAIP8L2	ENSG00000163154	-0.912860536	-0.397105846	57.24371619	1.39E-11	2.00E-10
ENSG00000105281	protein_coding	SLC1A5	ENSG00000105281	0.940004402	5.089508451	57.03944459	1.42E-11	2.03E-10
ENSG00000157150	protein_coding	TIMP4	ENSG00000157150	1.432216444	0.664600951	56.98492545	1.49E-11	2.13E-10
ENSG00000166535	protein_coding	A2ML1	ENSG00000166535	1.607265748	-0.402190316	56.97427696	1.50E-11	2.15E-10
ENSG00000213512	protein_coding	GBP7	ENSG00000213512	4.179130833	-1.334079476	53.47526822	1.51E-11	2.15E-10
ENSG00000130940	protein_coding	CASZ1	ENSG00000130940	0.824940061	5.817325566	56.80118258	1.51E-11	2.16E-10
ENSG00000168301	protein_coding	KCTD6	ENSG00000168301	-0.505589959	3.566631054	56.78998258	1.52E-11	2.17E-10
ENSG00000171476	protein_coding	HOPX	ENSG00000171476	1.24593561	3.255091772	56.91658337	1.55E-11	2.20E-10
ENSG00000151131	protein_coding	NOPCHAP1	ENSG00000151131	-0.616475612	5.267810817	56.66032939	1.59E-11	2.25E-10
ENSG00000167641	protein_coding	PPP1R14A	ENSG00000167641	1.231408809	5.235166379	56.93879881	1.59E-11	2.25E-10
ENSG00000197780	protein_coding	TAF13	ENSG00000197780	0.814905818	4.065061922	56.64161453	1.60E-11	2.26E-10
ENSG00000044459	protein_coding	CNTLN	ENSG00000044459	-0.704778929	5.918072066	56.61261239	1.61E-11	2.28E-10
ENSG00000221944	protein_coding	TIGD1	ENSG00000221944	-0.524267636	2.641911099	56.61357385	1.61E-11	2.28E-10
ENSG00000144191	protein_coding	CNGA3	ENSG00000144191	3.650669656	0.487191369	56.40115347	1.65E-11	2.32E-10
ENSG00000185133	protein_coding	INPP5J	ENSG00000185133	1.083620666	2.126895243	56.44168612	1.71E-11	2.41E-10
ENSG00000186352	protein_coding	ANKRD37	ENSG00000186352	1.363978717	1.898972056	56.51310902	1.75E-11	2.46E-10
ENSG00000152689	protein_coding	RASGRP3	ENSG00000152689	-0.871246401	4.422712878	56.38170697	1.75E-11	2.46E-10
ENSG00000176871	protein_coding	WSB2	ENSG00000176871	0.757331667	5.382964878	56.36208455	1.75E-11	2.46E-10
ENSG00000273611	protein_coding	ZNHIT3	ENSG00000273611	-0.500782525	3.487830132	56.35317709	1.76E-11	2.47E-10
ENSG00000196912	protein_coding	ANKRD36B	ENSG00000196912	-0.848795293	5.268504545	56.27359067	1.82E-11	2.54E-10
ENSG00000196268	protein_coding	ZNF493	ENSG00000196268	-0.573631153	6.032247852	56.24966539	1.82E-11	2.54E-10
ENSG00000198517	protein_coding	MAFK	ENSG00000198517	0.819788406	5.094703827	56.24474843	1.82E-11	2.54E-10
ENSG00000187624	protein_coding	LIAT1	ENSG00000187624	-1.106400028	2.314634166	56.26256838	1.87E-11	2.60E-10
ENSG00000196588	protein_coding	MRTFA	ENSG00000196588	0.719853635	6.471778618	56.17022405	1.87E-11	2.60E-10
ENSG00000198863	protein_coding	RUNDC1	ENSG00000198863	0.719086494	4.852932946	56.01453041	1.97E-11	2.73E-10
ENSG00000197557	protein_coding	IFT70A	ENSG00000197557	-0.567653312	3.78923714	55.95254505	2.01E-11	2.79E-10
ENSG00000105559	protein_coding	PLEKHA4	ENSG00000105559	0.852663714	4.595027111	55.94645103	2.02E-11	2.79E-10
ENSG00000171049	protein_coding	FPR2	ENSG00000171049	2.381502051	-1.858818851	52.23311486	2.05E-11	2.83E-10
ENSG00000101040	protein_coding	ZMYND8	ENSG00000101040	0.655990973	6.019899792	55.87133283	2.07E-11	2.85E-10
ENSG00000159761	protein_coding	C16orf86	ENSG00000159761	0.799890811	0.620490488	55.93149685	2.09E-11	2.88E-10
ENSG00000204611	protein_coding	ZNF616	ENSG00000204611	-0.610536509	4.17302626	55.84140235	2.09E-11	2.88E-10
ENSG00000112699	protein_coding	GMDS	ENSG00000112699	0.526742342	3.165229742	55.83776557	2.09E-11	2.88E-10
ENSG00000196172	protein_coding	ZNF681	ENSG00000196172	-0.729251478	2.93852347	55.83542985	2.09E-11	2.88E-10
ENSG00000071082	protein_coding	RPL31	ENSG00000071082	-0.61400449	8.282859198	55.82460984	2.10E-11	2.89E-10
ENSG00000102547	protein_coding	CAB39L	ENSG00000102547	1.100225633	5.704314501	55.93088837	2.16E-11	2.97E-10
ENSG00000182472	protein_coding	CAPN12	ENSG00000182472	1.389339587	0.154401725	55.90533062	2.16E-11	2.97E-10
ENSG00000219626	protein_coding	FAM228B	ENSG00000219626	-0.571603286	4.187701376	55.72002725	2.18E-11	2.99E-10
ENSG00000256683	protein_coding	ZNF350	ENSG00000256683	-0.605851197	3.807588597	55.69593196	2.19E-11	3.01E-10
ENSG00000164073	protein_coding	MFSD8	ENSG00000164073	-0.476857792	5.19840795	55.69120796	2.20E-11	3.01E-10
ENSG00000121318	protein_coding	TAS2R10	ENSG00000121318	-1.013751028	0.178934637	55.8659761	2.20E-11	3.02E-10
ENSG00000123143	protein_coding	PKN1	ENSG00000123143	0.701143591	5.728644377	55.65187785	2.23E-11	3.04E-10
ENSG00000000003	protein_coding	TSPAN6	ENSG00000000003	-0.766027387	5.268602097	55.63256598	2.24E-11	3.06E-10
ENSG00000119608	protein_coding	PROX2	ENSG00000119608	-1.751310006	-2.546435178	49.6634751	2.24E-11	3.06E-10
ENSG00000135205	protein_coding	CCDC146	ENSG00000135205	-0.689166948	4.236998727	55.58069136	2.28E-11	3.11E-10
ENSG00000162341	protein_coding	TPCN2	ENSG00000162341	0.637327375	4.916379555	55.5804255	2.28E-11	3.11E-10
ENSG00000047578	protein_coding	KATNIP	ENSG00000047578	0.52140784	5.309580449	55.57418941	2.28E-11	3.11E-10
ENSG00000120262	protein_coding	CCDC170	ENSG00000120262	-0.697665944	3.084379952	55.56881079	2.29E-11	3.12E-10
ENSG00000101367	protein_coding	MAPRE1	ENSG00000101367	0.716966664	6.955648982	55.53685351	2.31E-11	3.15E-10
ENSG00000140854	protein_coding	KATNB1	ENSG00000140854	0.720068453	3.21498483	55.52874359	2.32E-11	3.16E-10
ENSG00000204920	protein_coding	ZNF155	ENSG00000204920	-0.580787705	3.173999228	55.49266331	2.35E-11	3.19E-10
ENSG00000123342	protein_coding	MMP19	ENSG00000123342	1.396628098	5.701745635	55.77417575	2.41E-11	3.27E-10
ENSG00000198156	protein_coding	NPIPB6	ENSG00000198156	-0.908734975	-0.606984171	55.48871735	2.43E-11	3.28E-10
ENSG00000132688	protein_coding	NES	ENSG00000132688	0.834098449	7.030074172	55.38306573	2.44E-11	3.29E-10
ENSG00000245680	protein_coding	ZNF585B	ENSG00000245680	-0.493949873	5.333928598	55.3515568	2.46E-11	3.32E-10
ENSG00000213585	protein_coding	VDAC1	ENSG00000213585	0.711528082	5.524561485	55.2998054	2.51E-11	3.37E-10
ENSG00000122824	protein_coding	NUDT10	ENSG00000122824	0.867557067	2.18131617	55.30250009	2.51E-11	3.38E-10
ENSG00000130173	protein_coding	ANGPTL8	ENSG00000130173	-1.165231646	-1.53428974	53.27023939	2.51E-11	3.38E-10
ENSG00000142327	protein_coding	RNPEPL1	ENSG00000142327	0.709857767	3.967052055	55.25313636	2.55E-11	3.42E-10
ENSG00000177697	protein_coding	CD151	ENSG00000177697	1.101391377	7.033547892	55.41008831	2.55E-11	3.42E-10
ENSG00000177791	protein_coding	MYOZ1	ENSG00000177791	-1.211666407	-0.622635161	55.17214089	2.59E-11	3.47E-10
ENSG00000152359	protein_coding	POC5	ENSG00000152359	-0.482189665	3.792490105	55.19249909	2.60E-11	3.48E-10
ENSG00000248144	protein_coding	ADH1C	ENSG00000248144	-1.3622884	0.459416948	55.44041823	2.60E-11	3.48E-10
ENSG00000138080	protein_coding	EMILIN1	ENSG00000138080	0.945983145	6.94903807	55.18662497	2.63E-11	3.52E-10
ENSG00000119686	protein_coding	FLVCR2	ENSG00000119686	0.910706054	1.608846711	55.17298616	2.63E-11	3.52E-10
ENSG00000084234	protein_coding	APLP2	ENSG00000084234	0.619184472	8.485720856	55.14819223	2.64E-11	3.52E-10
ENSG00000095015	protein_coding	MAP3K1	ENSG00000095015	-0.628876406	6.043716883	55.11579745	2.67E-11	3.56E-10
ENSG00000071243	protein_coding	ING3	ENSG00000071243	-0.646528681	4.470285484	55.02618798	2.75E-11	3.65E-10
ENSG00000138180	protein_coding	CEP55	ENSG00000138180	2.491749068	-0.504910875	54.41788596	2.88E-11	3.82E-10
ENSG00000125844	protein_coding	RRBP1	ENSG00000125844	0.714123912	7.188013984	54.87098341	2.90E-11	3.83E-10
ENSG00000171970	protein_coding	ZNF57	ENSG00000171970	-0.619194009	1.611835057	54.80267908	2.99E-11	3.95E-10
ENSG00000105953	protein_coding	OGDH	ENSG00000105953	0.70441634	6.725322361	54.76259925	3.00E-11	3.96E-10
ENSG00000157429	protein_coding	ZNF19	ENSG00000157429	-0.518115123	2.784657665	54.75514943	3.02E-11	3.97E-10
ENSG00000127083	protein_coding	OMD	ENSG00000127083	-1.125186732	5.022959775	55.01940515	3.02E-11	3.98E-10
ENSG00000198931	protein_coding	APRT	ENSG00000198931	0.812318311	3.564455193	54.71331137	3.06E-11	4.02E-10
ENSG00000152104	protein_coding	PTPN14	ENSG00000152104	0.667261604	8.153604672	54.70580785	3.06E-11	4.03E-10
ENSG00000203877	protein_coding	RIPPLY2	ENSG00000203877	-1.152973593	-1.245643683	53.54280641	3.07E-11	4.03E-10
ENSG00000161542	protein_coding	PRPSAP1	ENSG00000161542	-0.476439622	4.993702111	54.64581905	3.13E-11	4.10E-10
ENSG00000119915	protein_coding	ELOVL3	ENSG00000119915	-3.209794413	-2.681900235	52.25853121	3.14E-11	4.11E-10
ENSG00000100129	protein_coding	EIF3L	ENSG00000100129	-0.540441637	6.860071237	54.56297453	3.21E-11	4.20E-10
ENSG00000089682	protein_coding	RBM41	ENSG00000089682	-0.703254677	4.863473234	54.51745102	3.26E-11	4.26E-10
ENSG00000067225	protein_coding	PKM	ENSG00000067225	0.835853533	7.439449136	54.50553416	3.28E-11	4.28E-10
ENSG00000137513	protein_coding	NARS2	ENSG00000137513	-0.449227949	4.014946252	54.49806138	3.29E-11	4.29E-10
ENSG00000180479	protein_coding	ZNF571	ENSG00000180479	-0.538871165	3.527875575	54.49572106	3.29E-11	4.29E-10
ENSG00000136026	protein_coding	CKAP4	ENSG00000136026	0.935556795	6.18602039	54.51246744	3.33E-11	4.33E-10
ENSG00000117625	protein_coding	RCOR3	ENSG00000117625	-0.486793606	6.650506047	54.35133455	3.45E-11	4.49E-10
ENSG00000072163	protein_coding	LIMS2	ENSG00000072163	0.909233498	7.489576046	54.33663843	3.47E-11	4.51E-10
ENSG00000231500	protein_coding	RPS18	ENSG00000231500	-0.658293903	8.888106317	54.31738105	3.49E-11	4.54E-10
ENSG00000106617	protein_coding	PRKAG2	ENSG00000106617	0.751159497	5.932910647	54.28044724	3.54E-11	4.58E-10
ENSG00000145908	protein_coding	ZNF300	ENSG00000145908	-0.745149198	3.478879886	54.27742115	3.54E-11	4.59E-10
ENSG00000232629	protein_coding	HLA.DQB2	ENSG00000232629	-1.326146803	-0.16007971	54.33071521	3.64E-11	4.71E-10
ENSG00000162894	protein_coding	FCMR	ENSG00000162894	1.287822933	2.463378538	54.31898868	3.68E-11	4.75E-10
ENSG00000164684	protein_coding	ZNF704	ENSG00000164684	-0.564615341	8.197471163	54.10312239	3.76E-11	4.85E-10
ENSG00000105819	protein_coding	PMPCB	ENSG00000105819	-0.465599036	5.938495553	54.08262991	3.78E-11	4.88E-10
ENSG00000065320	protein_coding	NTN1	ENSG00000065320	1.430766718	4.626113989	54.39671161	3.84E-11	4.95E-10
ENSG00000165923	protein_coding	AGBL2	ENSG00000165923	-0.713715525	1.072903171	54.09146126	3.84E-11	4.95E-10
ENSG00000140859	protein_coding	KIFC3	ENSG00000140859	0.711422364	4.841279194	54.03199188	3.85E-11	4.96E-10
ENSG00000158555	protein_coding	GDPD5	ENSG00000158555	0.755948323	4.938912143	54.00411852	3.89E-11	5.00E-10
ENSG00000225663	protein_coding	MCRIP1	ENSG00000225663	0.610398223	3.780462231	53.97992838	3.92E-11	5.03E-10
ENSG00000269404	protein_coding	SPIB	ENSG00000269404	3.945138335	-1.73998605	51.33702035	3.94E-11	5.06E-10
ENSG00000139514	protein_coding	SLC7A1	ENSG00000139514	0.894753275	5.982231442	53.95450017	3.98E-11	5.10E-10
ENSG00000198208	protein_coding	RPS6KL1	ENSG00000198208	0.94345153	2.651515114	53.91884327	4.01E-11	5.13E-10
ENSG00000121769	protein_coding	FABP3	ENSG00000121769	1.673950231	4.851204325	54.25432916	4.16E-11	5.32E-10
ENSG00000095574	protein_coding	IKZF5	ENSG00000095574	-0.609512441	5.156376731	53.77870039	4.20E-11	5.37E-10
ENSG00000167778	protein_coding	SPRYD3	ENSG00000167778	0.617294716	5.21280692	53.72893516	4.27E-11	5.45E-10
ENSG00000103222	protein_coding	ABCC1	ENSG00000103222	0.642266549	6.351109394	53.70510181	4.30E-11	5.48E-10
ENSG00000105352	protein_coding	CEACAM4	ENSG00000105352	1.452578422	-1.387903333	52.81811331	4.32E-11	5.51E-10
ENSG00000174705	protein_coding	SH3PXD2B	ENSG00000174705	0.753396906	7.517885948	53.65523989	4.38E-11	5.57E-10
ENSG00000058729	protein_coding	RIOK2	ENSG00000058729	-0.631607266	4.309322705	53.65391441	4.38E-11	5.57E-10
ENSG00000006831	protein_coding	ADIPOR2	ENSG00000006831	0.58084473	5.809760961	53.6212837	4.43E-11	5.62E-10
ENSG00000105647	protein_coding	PIK3R2	ENSG00000105647	-0.996617175	-1.418931452	52.2402116	4.49E-11	5.70E-10
ENSG00000166037	protein_coding	CEP57	ENSG00000166037	-0.647861976	5.682264372	53.55964821	4.52E-11	5.74E-10
ENSG00000100299	protein_coding	ARSA	ENSG00000100299	0.660308282	4.261726011	53.5416543	4.55E-11	5.77E-10
ENSG00000186918	protein_coding	ZNF395	ENSG00000186918	-0.557541548	4.638636148	53.53905665	4.55E-11	5.77E-10
ENSG00000197674	protein_coding	OR51C1P	ENSG00000197674	2.584552426	-0.648495406	52.622094	4.57E-11	5.79E-10
ENSG00000138074	protein_coding	SLC5A6	ENSG00000138074	0.707113097	4.225876553	53.52442003	4.58E-11	5.80E-10
ENSG00000176732	protein_coding	PFN4	ENSG00000176732	-0.776302685	-0.027314757	53.7066377	4.59E-11	5.81E-10
ENSG00000125089	protein_coding	SH3TC1	ENSG00000125089	0.804253501	3.455942576	53.50746666	4.61E-11	5.82E-10
ENSG00000155366	protein_coding	RHOC	ENSG00000155366	0.826378819	5.605800118	53.4753585	4.65E-11	5.88E-10
ENSG00000102878	protein_coding	HSF4	ENSG00000102878	0.762346403	3.118356151	53.43876915	4.72E-11	5.96E-10
ENSG00000164440	protein_coding	TXLNB	ENSG00000164440	-1.267197588	2.379935199	53.60466465	4.80E-11	6.06E-10
ENSG00000178814	protein_coding	OPLAH	ENSG00000178814	0.97943883	2.181496412	53.37020556	4.84E-11	6.10E-10
ENSG00000103005	protein_coding	USB1	ENSG00000103005	0.602142264	4.05656426	53.3595879	4.84E-11	6.10E-10
ENSG00000149633	protein_coding	KIAA1755	ENSG00000149633	-0.815350703	5.144237061	53.34023363	4.88E-11	6.15E-10
ENSG00000108829	protein_coding	LRRC59	ENSG00000108829	0.785150766	5.425965751	53.30009575	4.94E-11	6.22E-10
ENSG00000163002	protein_coding	NUP35	ENSG00000163002	-0.485958275	3.76170613	53.29538545	4.95E-11	6.23E-10
ENSG00000187959	protein_coding	CPSF4L	ENSG00000187959	1.212697836	-1.44540566	52.41170674	4.98E-11	6.26E-10
ENSG00000148680	protein_coding	HTR7	ENSG00000148680	-0.864226248	-0.490817857	53.41501049	5.00E-11	6.28E-10
ENSG00000026559	protein_coding	KCNG1	ENSG00000026559	2.074915301	5.046875625	53.78156823	5.00E-11	6.28E-10
ENSG00000055118	protein_coding	KCNH2	ENSG00000055118	1.159027785	5.206450361	53.47088664	5.04E-11	6.32E-10
ENSG00000081386	protein_coding	ZNF510	ENSG00000081386	-0.536166846	5.34034306	53.24085383	5.04E-11	6.32E-10
ENSG00000095380	protein_coding	NANS	ENSG00000095380	0.723855715	3.719895765	53.15053449	5.20E-11	6.52E-10
ENSG00000096093	protein_coding	EFHC1	ENSG00000096093	-0.442214816	5.769264036	53.11004893	5.27E-11	6.59E-10
ENSG00000122966	protein_coding	CIT	ENSG00000122966	0.990340426	2.815533293	53.09634641	5.30E-11	6.63E-10
ENSG00000129521	protein_coding	EGLN3	ENSG00000129521	0.943348027	3.47077145	53.07339378	5.34E-11	6.67E-10
ENSG00000164414	protein_coding	SLC35A1	ENSG00000164414	-0.664194913	3.272845332	53.05922652	5.37E-11	6.70E-10
ENSG00000197619	protein_coding	ZNF615	ENSG00000197619	-0.697990906	4.350349373	53.05672792	5.37E-11	6.70E-10
ENSG00000169750	protein_coding	RAC3	ENSG00000169750	1.307077835	-1.082639444	52.89312328	5.38E-11	6.71E-10
ENSG00000101282	protein_coding	RSPO4	ENSG00000101282	1.847807574	-1.800471972	50.48346382	5.40E-11	6.72E-10
ENSG00000117602	protein_coding	RCAN3	ENSG00000117602	0.897907382	4.322261063	53.05146349	5.39E-11	6.72E-10
ENSG00000267508	protein_coding	ZNF285	ENSG00000267508	-0.581404746	2.819332418	52.98934158	5.50E-11	6.85E-10
ENSG00000261701	protein_coding	HPR	ENSG00000261701	3.956251157	-0.592905155	50.39494043	5.58E-11	6.93E-10
ENSG00000111615	protein_coding	KRR1	ENSG00000111615	-0.686909767	5.884994673	52.93665591	5.60E-11	6.94E-10
ENSG00000122432	protein_coding	SPATA1	ENSG00000122432	-0.786968145	0.918940557	52.99007418	5.62E-11	6.97E-10
ENSG00000197694	protein_coding	SPTAN1	ENSG00000197694	0.675128166	9.705264718	52.80429978	5.85E-11	7.24E-10
ENSG00000130822	protein_coding	PNCK	ENSG00000130822	1.449912311	2.379959289	52.99508119	5.94E-11	7.34E-10
ENSG00000156958	protein_coding	GALK2	ENSG00000156958	-0.388178758	5.420380574	52.75441204	5.96E-11	7.36E-10
ENSG00000165959	protein_coding	CLMN	ENSG00000165959	0.679595321	6.27282302	52.6371559	6.20E-11	7.65E-10
ENSG00000186377	protein_coding	CYP4X1	ENSG00000186377	1.239263873	2.553584503	52.74031974	6.27E-11	7.73E-10
ENSG00000178531	protein_coding	CTXN1	ENSG00000178531	1.24211131	5.12025193	52.86805235	6.29E-11	7.75E-10
ENSG00000171790	protein_coding	SLFNL1	ENSG00000171790	-0.961019687	0.334138105	52.71852861	6.34E-11	7.80E-10
ENSG00000185869	protein_coding	ZNF829	ENSG00000185869	-0.691418786	3.350590148	52.57040462	6.35E-11	7.81E-10
ENSG00000198858	protein_coding	R3HDM4	ENSG00000198858	0.736410081	4.234690165	52.55571455	6.38E-11	7.84E-10
ENSG00000122121	protein_coding	XPNPEP2	ENSG00000122121	1.354747116	1.276228767	52.67026348	6.39E-11	7.85E-10
ENSG00000133119	protein_coding	RFC3	ENSG00000133119	-0.493950632	3.434907503	52.51189269	6.48E-11	7.95E-10
ENSG00000106635	protein_coding	BCL7B	ENSG00000106635	0.715297638	4.647792636	52.47890967	6.55E-11	8.02E-10
ENSG00000213096	protein_coding	ZNF254	ENSG00000213096	-0.671788685	5.615787533	52.46582126	6.58E-11	8.05E-10
ENSG00000108590	protein_coding	MED31	ENSG00000108590	-0.487143699	2.5317498	52.43028735	6.67E-11	8.16E-10
ENSG00000196843	protein_coding	ARID5A	ENSG00000196843	1.162071102	5.739565604	52.64147435	6.70E-11	8.19E-10
ENSG00000102144	protein_coding	PGK1	ENSG00000102144	0.64514291	6.37114691	52.40165226	6.72E-11	8.21E-10
ENSG00000203943	protein_coding	SAMD13	ENSG00000203943	-0.764893711	0.648438163	52.47792318	6.76E-11	8.25E-10
ENSG00000170545	protein_coding	SMAGP	ENSG00000170545	-0.713845188	2.575310785	52.30365316	6.97E-11	8.49E-10
ENSG00000196678	protein_coding	ERI2	ENSG00000196678	-0.596813433	3.782232671	52.28836254	6.99E-11	8.51E-10
ENSG00000148688	protein_coding	RPP30	ENSG00000148688	-0.431115552	4.313039616	52.25323304	7.08E-11	8.60E-10
ENSG00000183979	protein_coding	NPB	ENSG00000183979	-0.932508715	-1.254904841	51.38538021	7.25E-11	8.81E-10
ENSG00000204956	protein_coding	PCDHGA1	ENSG00000204956	0.712518872	1.910695356	52.18480552	7.27E-11	8.83E-10
ENSG00000156113	protein_coding	KCNMA1	ENSG00000156113	0.979148553	10.10202866	52.14471728	7.34E-11	8.90E-10
ENSG00000151117	protein_coding	TMEM86A	ENSG00000151117	-0.684889326	2.819982666	52.13426623	7.38E-11	8.94E-10
ENSG00000060749	protein_coding	QSER1	ENSG00000060749	-0.642904859	7.29112471	52.11426457	7.42E-11	8.99E-10
ENSG00000130635	protein_coding	COL5A1	ENSG00000130635	0.978136185	9.403939196	52.08140022	7.51E-11	9.08E-10
ENSG00000164985	protein_coding	PSIP1	ENSG00000164985	-0.705733155	6.457185435	52.07099914	7.53E-11	9.10E-10
ENSG00000205277	protein_coding	MUC12	ENSG00000205277	1.858962005	-0.871977692	51.6208972	7.53E-11	9.10E-10
ENSG00000205436	protein_coding	EXOC3L4	ENSG00000205436	1.394435102	-0.387594724	52.24688379	7.53E-11	9.10E-10
ENSG00000116237	protein_coding	ICMT	ENSG00000116237	0.699902349	6.068593866	52.02243652	7.66E-11	9.23E-10
ENSG00000204843	protein_coding	DCTN1	ENSG00000204843	0.567526222	6.646261352	52.02161316	7.66E-11	9.23E-10
ENSG00000198835	protein_coding	GJC2	ENSG00000198835	0.857498435	1.767950681	51.9811518	7.81E-11	9.37E-10
ENSG00000196323	protein_coding	ZBTB44	ENSG00000196323	-0.538051133	7.066323158	51.92585218	7.92E-11	9.49E-10
ENSG00000183044	protein_coding	ABAT	ENSG00000183044	0.704824514	3.790081182	51.90096776	7.99E-11	9.57E-10
ENSG00000187608	protein_coding	ISG15	ENSG00000187608	1.003466919	2.123868016	51.8691303	8.10E-11	9.70E-10
ENSG00000063169	protein_coding	BICRA	ENSG00000063169	0.629296316	4.967148991	51.85794801	8.11E-11	9.70E-10
ENSG00000114867	protein_coding	EIF4G1	ENSG00000114867	0.659517356	7.908783482	51.77624408	8.34E-11	9.97E-10
ENSG00000168876	protein_coding	ANKRD49	ENSG00000168876	-0.643005953	3.791915729	51.76824688	8.37E-11	9.99E-10
ENSG00000161970	protein_coding	RPL26	ENSG00000161970	-0.690334991	4.013526698	51.65207488	8.71E-11	1.04E-09
ENSG00000248109	protein_coding	MARCOL	ENSG00000248109	2.96399745	-1.046977006	49.59875785	8.77E-11	1.05E-09
ENSG00000108947	protein_coding	EFNB3	ENSG00000108947	-1.544103732	3.621557384	52.02941344	8.80E-11	1.05E-09
ENSG00000101883	protein_coding	RHOXF1	ENSG00000101883	-1.361239386	-1.431514512	49.84267666	8.83E-11	1.05E-09
ENSG00000250722	protein_coding	SELENOP	ENSG00000250722	-0.707858171	8.174370996	51.58230383	8.92E-11	1.06E-09
ENSG00000064932	protein_coding	SBNO2	ENSG00000064932	0.977381639	5.366822316	51.62832986	9.10E-11	1.08E-09
ENSG00000055955	protein_coding	ITIH4	ENSG00000055955	0.915727926	-0.242428328	51.68062908	9.23E-11	1.09E-09
ENSG00000168944	protein_coding	CEP120	ENSG00000168944	-0.590829667	5.883019655	51.46797019	9.28E-11	1.10E-09
ENSG00000035720	protein_coding	STAP1	ENSG00000035720	-0.996529902	-0.454853876	51.57328792	9.36E-11	1.11E-09
ENSG00000164051	protein_coding	CCDC51	ENSG00000164051	0.804185012	1.785099508	51.45216708	9.37E-11	1.11E-09
ENSG00000121904	protein_coding	CSMD2	ENSG00000121904	1.619700116	0.958628446	51.6707063	9.44E-11	1.11E-09
ENSG00000165916	protein_coding	PSMC3	ENSG00000165916	0.727099413	5.017034222	51.39823851	9.50E-11	1.12E-09
ENSG00000198093	protein_coding	ZNF649	ENSG00000198093	-0.413393266	3.773265906	51.38855739	9.54E-11	1.12E-09
ENSG00000166803	protein_coding	PCLAF	ENSG00000166803	1.795235102	-2.158518446	47.99638721	9.58E-11	1.13E-09
ENSG00000131873	protein_coding	CHSY1	ENSG00000131873	0.739398494	6.329164747	51.31355416	9.79E-11	1.15E-09
ENSG00000221890	protein_coding	NPTXR	ENSG00000221890	0.726972053	4.606069971	51.30181083	9.83E-11	1.16E-09
ENSG00000198182	protein_coding	ZNF607	ENSG00000198182	-0.499054363	3.166678077	51.28931184	9.88E-11	1.16E-09
ENSG00000096060	protein_coding	FKBP5	ENSG00000096060	1.677557	8.393979403	51.6599958	9.90E-11	1.16E-09
ENSG00000147724	protein_coding	FAM135B	ENSG00000147724	1.426773826	-1.37798294	50.49521188	1.00E-10	1.17E-09
ENSG00000174684	protein_coding	B4GAT1	ENSG00000174684	0.65389117	3.989498847	51.22544288	1.01E-10	1.18E-09
ENSG00000205302	protein_coding	SNX2	ENSG00000205302	-0.56602631	5.568422465	51.19196429	1.02E-10	1.20E-09
ENSG00000104863	protein_coding	LIN7B	ENSG00000104863	0.724930145	0.655796967	51.24086333	1.03E-10	1.20E-09
ENSG00000088256	protein_coding	GNA11	ENSG00000088256	0.611498857	6.426356838	51.12252348	1.05E-10	1.22E-09
ENSG00000089847	protein_coding	ANKRD24	ENSG00000089847	1.213270592	0.510590384	51.21600424	1.05E-10	1.22E-09
ENSG00000108852	protein_coding	MPP2	ENSG00000108852	0.82264409	3.449340436	51.09660428	1.06E-10	1.23E-09
ENSG00000007001	protein_coding	UPP2	ENSG00000007001	-1.369560838	-1.962938697	47.51106723	1.06E-10	1.23E-09
ENSG00000204961	protein_coding	PCDHA9	ENSG00000204961	-1.087755712	1.637984947	51.14505119	1.06E-10	1.23E-09
ENSG00000134748	protein_coding	PRPF38A	ENSG00000134748	-0.444321955	5.865745562	51.05538042	1.07E-10	1.25E-09
ENSG00000183023	protein_coding	SLC8A1	ENSG00000183023	-0.659359756	7.737358374	51.03213699	1.08E-10	1.26E-09
ENSG00000145214	protein_coding	DGKQ	ENSG00000145214	0.566393576	3.075384691	51.03253486	1.08E-10	1.26E-09
ENSG00000173540	protein_coding	GMPPB	ENSG00000173540	0.735792655	3.531092179	51.02028923	1.08E-10	1.26E-09
ENSG00000162607	protein_coding	USP1	ENSG00000162607	-0.681074946	5.335869782	51.01197406	1.09E-10	1.26E-09
ENSG00000168564	protein_coding	CDKN2AIP	ENSG00000168564	-0.514462278	4.04867875	51.00939892	1.09E-10	1.27E-09
ENSG00000168152	protein_coding	THAP9	ENSG00000168152	-0.659825829	2.93795336	51.00862231	1.09E-10	1.27E-09
ENSG00000197056	protein_coding	ZMYM1	ENSG00000197056	-0.563149796	4.960355396	50.95164208	1.11E-10	1.29E-09
ENSG00000029153	protein_coding	BMAL2	ENSG00000029153	1.015251888	2.746423871	50.95658754	1.11E-10	1.29E-09
ENSG00000185070	protein_coding	FLRT2	ENSG00000185070	-0.618538494	6.673628095	50.92064227	1.12E-10	1.30E-09
ENSG00000114346	protein_coding	ECT2	ENSG00000114346	0.773678579	3.274076252	50.89345984	1.13E-10	1.31E-09
ENSG00000205542	protein_coding	TMSB4X	ENSG00000205542	0.803514448	9.278772316	50.88058437	1.14E-10	1.32E-09
ENSG00000174938	protein_coding	SEZ6L2	ENSG00000174938	1.176987502	4.156917331	51.08367559	1.14E-10	1.32E-09
ENSG00000119866	protein_coding	BCL11A	ENSG00000119866	-1.225211953	2.858825168	51.0880964	1.14E-10	1.32E-09
ENSG00000213760	protein_coding	ATP6V1G2	ENSG00000213760	-0.76110866	0.853304487	50.93067209	1.14E-10	1.32E-09
ENSG00000185947	protein_coding	ZNF267	ENSG00000185947	-0.785186258	4.052475854	50.8259828	1.16E-10	1.34E-09
ENSG00000091181	protein_coding	IL5RA	ENSG00000091181	-1.022241831	-0.144952219	50.95362097	1.17E-10	1.35E-09
ENSG00000177683	protein_coding	THAP5	ENSG00000177683	-0.676588889	4.838189362	50.77248734	1.18E-10	1.36E-09
ENSG00000154553	protein_coding	PDLIM3	ENSG00000154553	1.439579297	9.034072776	51.02353954	1.19E-10	1.37E-09
ENSG00000173914	protein_coding	RBM4B	ENSG00000173914	-0.434797261	3.992848166	50.73829502	1.19E-10	1.37E-09
ENSG00000135862	protein_coding	LAMC1	ENSG00000135862	0.687535295	9.059163633	50.73546324	1.20E-10	1.37E-09
ENSG00000111077	protein_coding	TNS2	ENSG00000111077	0.566552955	7.774751856	50.72644484	1.20E-10	1.38E-09
ENSG00000183597	protein_coding	TANGO2	ENSG00000183597	0.594236512	4.05866087	50.71916188	1.20E-10	1.38E-09
ENSG00000172167	protein_coding	MTBP	ENSG00000172167	-0.564554275	2.989517759	50.69429122	1.21E-10	1.39E-09
ENSG00000182508	protein_coding	LHFPL1	ENSG00000182508	-1.203098099	-1.6888457	48.40923253	1.22E-10	1.39E-09
ENSG00000167580	protein_coding	AQP2	ENSG00000167580	4.72471129	-1.497218692	50.34124427	1.22E-10	1.40E-09
ENSG00000105755	protein_coding	ETHE1	ENSG00000105755	0.810692246	2.402287697	50.63822536	1.24E-10	1.42E-09
ENSG00000156642	protein_coding	NPTN	ENSG00000156642	0.750466173	8.007983959	50.61556951	1.25E-10	1.42E-09
ENSG00000100031	protein_coding	GGT1	ENSG00000100031	-0.844256534	-1.333721596	49.74299912	1.26E-10	1.43E-09
ENSG00000132010	protein_coding	ZNF20	ENSG00000132010	-0.767685314	-0.535606921	50.73247369	1.25E-10	1.43E-09
ENSG00000165886	protein_coding	UBTD1	ENSG00000165886	0.829873594	2.23030619	50.60692242	1.25E-10	1.43E-09
ENSG00000127129	protein_coding	EDN2	ENSG00000127129	3.340685843	-0.581036015	49.11337223	1.26E-10	1.43E-09
ENSG00000153179	protein_coding	RASSF3	ENSG00000153179	0.899583946	6.761102796	50.5821317	1.27E-10	1.45E-09
ENSG00000144362	protein_coding	PHOSPHO2	ENSG00000144362	-0.582034097	1.962771597	50.55677402	1.28E-10	1.45E-09
ENSG00000143320	protein_coding	CRABP2	ENSG00000143320	2.08080748	5.066135576	50.97037545	1.30E-10	1.48E-09
ENSG00000160229	protein_coding	ZNF66	ENSG00000160229	-0.616656396	3.555058912	50.4902052	1.30E-10	1.48E-09
ENSG00000181789	protein_coding	COPG1	ENSG00000181789	0.651045416	6.50059379	50.48885995	1.30E-10	1.48E-09
ENSG00000125868	protein_coding	DSTN	ENSG00000125868	0.815657769	9.570858901	50.48063793	1.31E-10	1.48E-09
ENSG00000168453	protein_coding	HR	ENSG00000168453	1.219444374	2.540954739	50.59650266	1.31E-10	1.49E-09
ENSG00000029363	protein_coding	BCLAF1	ENSG00000029363	-0.722834244	7.733630431	50.4536072	1.32E-10	1.50E-09
ENSG00000175183	protein_coding	CSRP2	ENSG00000175183	-0.865331729	4.518473914	50.39694434	1.37E-10	1.55E-09
ENSG00000148660	protein_coding	CAMK2G	ENSG00000148660	0.720673645	6.54732818	50.32941966	1.38E-10	1.56E-09
ENSG00000139908	protein_coding	TSSK4	ENSG00000139908	-0.863662062	-0.804600088	50.288256	1.38E-10	1.56E-09
ENSG00000182405	protein_coding	PGBD4	ENSG00000182405	-0.533249449	2.046046469	50.32396221	1.39E-10	1.56E-09
ENSG00000157036	protein_coding	EXOG	ENSG00000157036	0.59620358	4.974773335	50.29713396	1.39E-10	1.57E-09
ENSG00000124145	protein_coding	SDC4	ENSG00000124145	0.982181528	6.332487695	50.36580227	1.41E-10	1.59E-09
ENSG00000168754	protein_coding	FAM178B	ENSG00000168754	0.952558971	0.100592897	50.40224427	1.41E-10	1.59E-09
ENSG00000242689	protein_coding	CNTF	ENSG00000242689	-0.960982131	-1.163288383	49.67915	1.41E-10	1.59E-09
ENSG00000167992	protein_coding	VWCE	ENSG00000167992	-1.038038197	1.263196894	50.27376574	1.43E-10	1.61E-09
ENSG00000128655	protein_coding	PDE11A	ENSG00000128655	-1.484639228	2.572247061	50.52583997	1.44E-10	1.62E-09
ENSG00000175426	protein_coding	PCSK1	ENSG00000175426	2.108904964	-1.480867305	48.17859176	1.47E-10	1.65E-09
ENSG00000095637	protein_coding	SORBS1	ENSG00000095637	1.341235085	10.4301732	50.29726853	1.48E-10	1.67E-09
ENSG00000169857	protein_coding	AVEN	ENSG00000169857	0.665875894	3.514167799	50.08644332	1.50E-10	1.68E-09
ENSG00000197013	protein_coding	ZNF429	ENSG00000197013	-0.565889416	4.323566368	50.02002091	1.53E-10	1.72E-09
ENSG00000123130	protein_coding	ACOT9	ENSG00000123130	0.686914955	6.148723044	50.01815237	1.54E-10	1.72E-09
ENSG00000102007	protein_coding	PLP2	ENSG00000102007	0.902173769	6.059271995	50.05016301	1.54E-10	1.73E-09
ENSG00000166526	protein_coding	ZNF3	ENSG00000166526	-0.450206722	5.185753936	49.99474073	1.55E-10	1.73E-09
ENSG00000122547	protein_coding	EEPD1	ENSG00000122547	0.616016	4.116374841	49.98556939	1.55E-10	1.74E-09
ENSG00000110881	protein_coding	ASIC1	ENSG00000110881	1.090230002	2.145896703	50.00500352	1.55E-10	1.74E-09
ENSG00000138433	protein_coding	CIR1	ENSG00000138433	-0.660381026	4.804470676	49.96573393	1.56E-10	1.75E-09
ENSG00000163584	protein_coding	RPL22L1	ENSG00000163584	-0.674242239	2.666690146	49.95393137	1.57E-10	1.76E-09
ENSG00000171217	protein_coding	CLDN20	ENSG00000171217	-1.563498775	-1.484772797	47.89948069	1.58E-10	1.76E-09
ENSG00000112541	protein_coding	PDE10A	ENSG00000112541	1.282713448	7.07787157	50.16619157	1.60E-10	1.78E-09
ENSG00000137409	protein_coding	MTCH1	ENSG00000137409	0.626748306	6.203264284	49.85908741	1.62E-10	1.81E-09
ENSG00000042813	protein_coding	ZPBP	ENSG00000042813	-1.638460597	-1.03934822	48.7992482	1.63E-10	1.81E-09
ENSG00000050628	protein_coding	PTGER3	ENSG00000050628	-1.077213859	8.990613334	49.99231062	1.63E-10	1.82E-09
ENSG00000167283	protein_coding	ATP5MG	ENSG00000167283	-0.530203676	3.662827846	49.79807867	1.66E-10	1.85E-09
ENSG00000158710	protein_coding	TAGLN2	ENSG00000158710	0.776763882	6.53798855	49.79524965	1.66E-10	1.85E-09
ENSG00000131711	protein_coding	MAP1B	ENSG00000131711	0.975579053	9.362238733	49.78886492	1.67E-10	1.85E-09
ENSG00000105866	protein_coding	SP4	ENSG00000105866	-0.508217192	4.850253416	49.74468812	1.69E-10	1.88E-09
ENSG00000080845	protein_coding	DLGAP4	ENSG00000080845	0.610886321	6.995695426	49.67945189	1.73E-10	1.92E-09
ENSG00000254996	protein_coding	ANKHD1.EIF4EBP3	ENSG00000254996	-0.523938858	2.853025194	49.68037484	1.73E-10	1.92E-09
ENSG00000138231	protein_coding	DBR1	ENSG00000138231	-0.427895566	3.841803921	49.67598951	1.73E-10	1.92E-09
ENSG00000149313	protein_coding	AASDHPPT	ENSG00000149313	-0.579570828	4.916227762	49.65347218	1.74E-10	1.93E-09
ENSG00000012171	protein_coding	SEMA3B	ENSG00000012171	0.933188947	5.854356638	49.67706949	1.78E-10	1.97E-09
ENSG00000253710	protein_coding	ALG11	ENSG00000253710	-0.419181159	4.20044727	49.59025028	1.78E-10	1.97E-09
ENSG00000099785	protein_coding	MARCHF2	ENSG00000099785	0.725974735	3.876852857	49.577469	1.79E-10	1.98E-09
ENSG00000123416	protein_coding	TUBA1B	ENSG00000123416	0.992972359	7.256196032	49.61617515	1.83E-10	2.01E-09
ENSG00000136848	protein_coding	DAB2IP	ENSG00000136848	0.674697206	6.877263856	49.47786616	1.85E-10	2.04E-09
ENSG00000171222	protein_coding	SCAND1	ENSG00000171222	0.793347273	2.77260223	49.47507914	1.86E-10	2.05E-09
ENSG00000132424	protein_coding	PNISR	ENSG00000132424	-0.671152631	8.28427642	49.43332342	1.88E-10	2.07E-09
ENSG00000116690	protein_coding	PRG4	ENSG00000116690	2.497139299	0.471920972	49.8313852	1.91E-10	2.09E-09
ENSG00000105402	protein_coding	NAPA	ENSG00000105402	0.517693158	5.36414488	49.39569415	1.91E-10	2.09E-09
ENSG00000103710	protein_coding	RASL12	ENSG00000103710	0.8061254	5.774321843	49.38912638	1.91E-10	2.10E-09
ENSG00000145088	protein_coding	EAF2	ENSG00000145088	-0.651893771	1.234572734	49.38291941	1.94E-10	2.13E-09
ENSG00000127993	protein_coding	RBM48	ENSG00000127993	-0.488020558	4.142068098	49.34062095	1.95E-10	2.13E-09
ENSG00000158445	protein_coding	KCNB1	ENSG00000158445	1.037796608	6.773230719	49.44275194	1.97E-10	2.16E-09
ENSG00000151461	protein_coding	UPF2	ENSG00000151461	-0.619118915	5.994382119	49.2909188	1.98E-10	2.16E-09
ENSG00000215817	protein_coding	ZC3H11B	ENSG00000215817	-1.02192869	-1.718624574	47.23746871	2.00E-10	2.18E-09
ENSG00000108950	protein_coding	FAM20A	ENSG00000108950	0.793227453	5.554039113	49.25909976	2.00E-10	2.18E-09
ENSG00000188803	protein_coding	SHISA6	ENSG00000188803	2.063342253	5.325678201	49.64018258	2.06E-10	2.24E-09
ENSG00000100139	protein_coding	MICALL1	ENSG00000100139	0.959329596	6.379669113	49.2735576	2.06E-10	2.24E-09
ENSG00000159167	protein_coding	STC1	ENSG00000159167	1.88464492	5.171718741	49.57861896	2.09E-10	2.27E-09
ENSG00000042753	protein_coding	AP2S1	ENSG00000042753	0.745604433	3.649062295	49.09534198	2.12E-10	2.30E-09
ENSG00000204291	protein_coding	COL15A1	ENSG00000204291	1.008943382	8.398720834	49.15588187	2.13E-10	2.31E-09
ENSG00000168116	protein_coding	KIAA1586	ENSG00000168116	-0.672425459	4.569480034	49.05806889	2.15E-10	2.33E-09
ENSG00000241360	protein_coding	PDXP	ENSG00000241360	3.586183321	-2.018327053	46.6113621	2.18E-10	2.36E-09
ENSG00000123610	protein_coding	TNFAIP6	ENSG00000123610	1.586449994	-0.0137517	49.19629888	2.21E-10	2.39E-09
ENSG00000184207	protein_coding	PGP	ENSG00000184207	0.626124976	2.678651532	48.9762837	2.21E-10	2.39E-09
ENSG00000047597	protein_coding	XK	ENSG00000047597	0.81259377	1.314432425	48.97889265	2.23E-10	2.41E-09
ENSG00000133195	protein_coding	SLC39A11	ENSG00000133195	0.591144918	3.750695456	48.92341655	2.25E-10	2.43E-09
ENSG00000115368	protein_coding	WDR75	ENSG00000115368	-0.525411145	5.883927395	48.887621	2.28E-10	2.46E-09
ENSG00000237440	protein_coding	ZNF737	ENSG00000237440	-0.575374857	5.022737617	48.85550915	2.31E-10	2.48E-09
ENSG00000185246	protein_coding	PRPF39	ENSG00000185246	-0.607741235	5.39795681	48.84538689	2.32E-10	2.49E-09
ENSG00000163738	protein_coding	MTHFD2L	ENSG00000163738	-0.485985591	3.584538455	48.83620292	2.32E-10	2.49E-09
ENSG00000175785	protein_coding	PRIMA1	ENSG00000175785	1.13377793	5.153349025	49.04462769	2.33E-10	2.49E-09
ENSG00000119421	protein_coding	NDUFA8	ENSG00000119421	0.669810977	3.52119172	48.8064288	2.35E-10	2.52E-09
ENSG00000172985	protein_coding	SH3RF3	ENSG00000172985	0.656945908	4.0321807	48.76859526	2.38E-10	2.55E-09
ENSG00000197062	protein_coding	ZSCAN26	ENSG00000197062	-0.437548879	4.328793756	48.75421904	2.39E-10	2.56E-09
ENSG00000163017	protein_coding	ACTG2	ENSG00000163017	2.001594029	11.69837304	49.06947732	2.42E-10	2.58E-09
ENSG00000267855	protein_coding	NDUFA7	ENSG00000267855	-0.700267657	0.281440178	48.83050554	2.43E-10	2.59E-09
ENSG00000060138	protein_coding	YBX3	ENSG00000060138	0.653711251	7.393838276	48.66007635	2.47E-10	2.63E-09
ENSG00000167543	protein_coding	TP53I13	ENSG00000167543	0.604791831	3.202103068	48.63130876	2.50E-10	2.66E-09
ENSG00000138119	protein_coding	MYOF	ENSG00000138119	0.680381174	8.556846183	48.62411412	2.50E-10	2.66E-09
ENSG00000155254	protein_coding	MARVELD1	ENSG00000155254	0.707348205	6.045674065	48.62428339	2.50E-10	2.66E-09
ENSG00000180287	protein_coding	PLD5	ENSG00000180287	-1.058568598	2.819963567	48.74100365	2.50E-10	2.66E-09
ENSG00000248383	protein_coding	PCDHAC1	ENSG00000248383	-0.794157225	1.774981228	48.61216234	2.53E-10	2.69E-09
ENSG00000110619	protein_coding	CARS1	ENSG00000110619	0.570033508	5.377548809	48.55869468	2.56E-10	2.72E-09
ENSG00000140416	protein_coding	TPM1	ENSG00000140416	0.904633009	11.29469804	48.53468728	2.58E-10	2.74E-09
ENSG00000153982	protein_coding	GDPD1	ENSG00000153982	-0.642091689	1.634258912	48.54561391	2.59E-10	2.75E-09
ENSG00000126247	protein_coding	CAPNS1	ENSG00000126247	0.713633485	7.135034358	48.47158055	2.64E-10	2.79E-09
ENSG00000105619	protein_coding	TFPT	ENSG00000105619	0.650053332	2.124414523	48.43130064	2.69E-10	2.84E-09
ENSG00000177731	protein_coding	FLII	ENSG00000177731	0.589458522	6.438608606	48.41679682	2.69E-10	2.84E-09
ENSG00000130724	protein_coding	CHMP2A	ENSG00000130724	0.611295959	4.563627606	48.38049058	2.73E-10	2.88E-09
ENSG00000110906	protein_coding	KCTD10	ENSG00000110906	0.626703956	7.111206773	48.35221575	2.76E-10	2.90E-09
ENSG00000113595	protein_coding	TRIM23	ENSG00000113595	-0.577789789	4.958367134	48.33696906	2.77E-10	2.92E-09
ENSG00000111671	protein_coding	SPSB2	ENSG00000111671	0.808218863	1.226244667	48.35490401	2.78E-10	2.93E-09
ENSG00000172216	protein_coding	CEBPB	ENSG00000172216	0.921989612	5.567930384	48.37841119	2.81E-10	2.95E-09
ENSG00000196659	protein_coding	IFT70B	ENSG00000196659	-0.533479428	3.181377059	48.29192764	2.82E-10	2.96E-09
ENSG00000130202	protein_coding	NECTIN2	ENSG00000130202	0.69949489	4.972358193	48.2862741	2.82E-10	2.96E-09
ENSG00000183208	protein_coding	GDPGP1	ENSG00000183208	-0.55384197	1.8337949	48.22983041	2.89E-10	3.03E-09
ENSG00000150093	protein_coding	ITGB1	ENSG00000150093	0.766536265	9.779150513	48.20803155	2.90E-10	3.04E-09
ENSG00000079102	protein_coding	RUNX1T1	ENSG00000079102	-0.528855141	7.03972802	48.19453438	2.91E-10	3.06E-09
ENSG00000167100	protein_coding	SAMD14	ENSG00000167100	0.735687803	2.31232534	48.18579841	2.93E-10	3.07E-09
ENSG00000173611	protein_coding	SCAI	ENSG00000173611	-0.499776127	5.222458827	48.15326006	2.96E-10	3.10E-09
ENSG00000176896	protein_coding	TCEANC	ENSG00000176896	-0.501775183	2.794825938	48.15650755	2.96E-10	3.10E-09
ENSG00000176401	protein_coding	EID2B	ENSG00000176401	-0.475637953	1.793011768	48.10594502	3.02E-10	3.16E-09
ENSG00000136840	protein_coding	ST6GALNAC4	ENSG00000136840	0.745549366	2.80991785	48.08549609	3.03E-10	3.17E-09
ENSG00000135476	protein_coding	ESPL1	ENSG00000135476	1.198987868	-0.105102323	48.22601535	3.05E-10	3.18E-09
ENSG00000188372	protein_coding	ZP3	ENSG00000188372	-0.897814761	-0.246069723	48.22101319	3.05E-10	3.18E-09
ENSG00000158691	protein_coding	ZSCAN12	ENSG00000158691	-0.532435588	4.760891856	48.06273364	3.05E-10	3.19E-09
ENSG00000068781	protein_coding	STON1.GTF2A1L	ENSG00000068781	1.312003013	1.559002942	48.1556001	3.08E-10	3.21E-09
ENSG00000141753	protein_coding	IGFBP4	ENSG00000141753	0.831237307	8.836820745	48.01875254	3.10E-10	3.23E-09
ENSG00000103152	protein_coding	MPG	ENSG00000103152	0.669788904	3.565596729	48.00996154	3.11E-10	3.24E-09
ENSG00000120647	protein_coding	CCDC77	ENSG00000120647	-0.500627878	2.814505266	47.98151998	3.15E-10	3.27E-09
ENSG00000134460	protein_coding	IL2RA	ENSG00000134460	1.513452067	1.04425788	48.15144622	3.18E-10	3.31E-09
ENSG00000152495	protein_coding	CAMK4	ENSG00000152495	-0.853610119	3.117920625	47.9371843	3.19E-10	3.32E-09
ENSG00000082781	protein_coding	ITGB5	ENSG00000082781	0.684098734	7.140586305	47.87608139	3.26E-10	3.39E-09
ENSG00000197417	protein_coding	SHPK	ENSG00000197417	-0.589368619	1.391646775	47.879089	3.29E-10	3.41E-09
ENSG00000105808	protein_coding	RASA4	ENSG00000105808	0.95379913	2.459424697	47.84965097	3.30E-10	3.42E-09
ENSG00000129682	protein_coding	FGF13	ENSG00000129682	-0.600427905	4.252569742	47.83322885	3.31E-10	3.44E-09
ENSG00000155760	protein_coding	FZD7	ENSG00000155760	0.923257512	5.240755055	47.84500039	3.40E-10	3.52E-09
ENSG00000141570	protein_coding	CBX8	ENSG00000141570	0.959962672	0.875449305	47.8023718	3.41E-10	3.53E-09
ENSG00000196214	protein_coding	ZNF766	ENSG00000196214	-0.474006167	4.570571317	47.733925	3.43E-10	3.55E-09
ENSG00000115596	protein_coding	WNT6	ENSG00000115596	1.260211828	-1.285029269	47.33153847	3.48E-10	3.60E-09
ENSG00000183891	protein_coding	TTC32	ENSG00000183891	-0.485379796	3.014825916	47.65621803	3.53E-10	3.65E-09
ENSG00000104856	protein_coding	RELB	ENSG00000104856	0.704340068	3.52349003	47.63936741	3.55E-10	3.67E-09
ENSG00000137124	protein_coding	ALDH1B1	ENSG00000137124	1.266789834	6.887138952	47.89163539	3.55E-10	3.67E-09
ENSG00000150991	protein_coding	UBC	ENSG00000150991	0.646050129	8.67858798	47.63091267	3.56E-10	3.68E-09
ENSG00000141161	protein_coding	UNC45B	ENSG00000141161	-1.243390834	-1.698808069	45.50438677	3.58E-10	3.70E-09
ENSG00000111218	protein_coding	PRMT8	ENSG00000111218	3.833127312	-2.087359086	45.28757093	3.60E-10	3.71E-09
ENSG00000185567	protein_coding	AHNAK2	ENSG00000185567	0.871119243	9.030542926	47.59781794	3.60E-10	3.71E-09
ENSG00000165915	protein_coding	SLC39A13	ENSG00000165915	0.778703516	5.557876527	47.58953618	3.61E-10	3.72E-09
ENSG00000147166	protein_coding	ITGB1BP2	ENSG00000147166	1.049743845	4.092130429	47.70140802	3.64E-10	3.75E-09
ENSG00000166821	protein_coding	PEX11A	ENSG00000166821	-0.446930241	2.651340346	47.54134624	3.68E-10	3.79E-09
ENSG00000123643	protein_coding	SLC36A1	ENSG00000123643	0.64580774	4.442805877	47.5333896	3.68E-10	3.79E-09
ENSG00000122779	protein_coding	TRIM24	ENSG00000122779	-0.468448834	5.397216029	47.50272508	3.72E-10	3.83E-09
ENSG00000157103	protein_coding	SLC6A1	ENSG00000157103	0.994841113	3.356080751	47.50974991	3.79E-10	3.90E-09
ENSG00000171812	protein_coding	COL8A2	ENSG00000171812	1.095283733	3.10454093	47.53213633	3.82E-10	3.92E-09
ENSG00000125967	protein_coding	NECAB3	ENSG00000125967	0.596013315	3.324950003	47.4248695	3.83E-10	3.93E-09
ENSG00000186577	protein_coding	SMIM29	ENSG00000186577	0.688905006	2.269244675	47.42230821	3.84E-10	3.94E-09
ENSG00000124067	protein_coding	SLC12A4	ENSG00000124067	0.554286348	6.607036917	47.38779402	3.88E-10	3.97E-09
ENSG00000169682	protein_coding	SPNS1	ENSG00000169682	0.638369328	0.441796411	47.45432341	3.90E-10	3.99E-09
ENSG00000103227	protein_coding	LMF1	ENSG00000103227	0.514997608	4.185143612	47.35269669	3.93E-10	4.01E-09
ENSG00000147119	protein_coding	CHST7	ENSG00000147119	0.797908201	2.629426768	47.35624158	3.93E-10	4.01E-09
ENSG00000223547	protein_coding	ZNF844	ENSG00000223547	-0.612550587	3.559524823	47.35667171	3.92E-10	4.01E-09
ENSG00000128626	protein_coding	MRPS12	ENSG00000128626	0.75319248	1.462672008	47.36065859	3.94E-10	4.02E-09
ENSG00000106302	protein_coding	HYAL4	ENSG00000106302	4.339719722	-1.385121007	45.06372385	3.94E-10	4.02E-09
ENSG00000120306	protein_coding	CYSTM1	ENSG00000120306	0.655374063	4.30258929	47.30844643	3.99E-10	4.06E-09
ENSG00000110651	protein_coding	CD81	ENSG00000110651	0.755517098	9.074828799	47.30327209	4.00E-10	4.06E-09
ENSG00000183765	protein_coding	CHEK2	ENSG00000183765	0.694970877	2.270227193	47.26980782	4.05E-10	4.12E-09
ENSG00000242247	protein_coding	ARFGAP3	ENSG00000242247	0.598291769	5.465043039	47.24813455	4.08E-10	4.14E-09
ENSG00000184840	protein_coding	TMED9	ENSG00000184840	0.71792896	4.763270459	47.24673357	4.08E-10	4.14E-09
ENSG00000205336	protein_coding	ADGRG1	ENSG00000205336	0.869245577	5.038040501	47.27641451	4.10E-10	4.15E-09
ENSG00000116044	protein_coding	NFE2L2	ENSG00000116044	-0.688270071	7.150134029	47.22200613	4.11E-10	4.17E-09
ENSG00000168769	protein_coding	TET2	ENSG00000168769	-0.593828383	7.261738027	47.21424469	4.13E-10	4.18E-09
ENSG00000172687	protein_coding	ZNF738	ENSG00000172687	-0.500768522	3.409019194	47.21220871	4.13E-10	4.19E-09
ENSG00000142102	protein_coding	PGGHG	ENSG00000142102	0.952912308	4.024752608	47.19921967	4.25E-10	4.30E-09
ENSG00000030110	protein_coding	BAK1	ENSG00000030110	0.715725744	2.628106947	47.12339496	4.27E-10	4.31E-09
ENSG00000196074	protein_coding	SYCP2	ENSG00000196074	-0.729535365	2.290045051	47.12824423	4.26E-10	4.31E-09
ENSG00000136448	protein_coding	NMT1	ENSG00000136448	0.454775679	6.237958657	47.08887059	4.31E-10	4.36E-09
ENSG00000141552	protein_coding	ANAPC11	ENSG00000141552	0.668164059	3.024803783	47.05886241	4.36E-10	4.41E-09
ENSG00000198774	protein_coding	RASSF9	ENSG00000198774	-0.865067199	4.635079214	47.12177763	4.38E-10	4.42E-09
ENSG00000108384	protein_coding	RAD51C	ENSG00000108384	-0.389301624	3.747494843	47.03866288	4.39E-10	4.43E-09
ENSG00000011028	protein_coding	MRC2	ENSG00000011028	0.785296816	7.339213585	47.0200775	4.42E-10	4.46E-09
ENSG00000235106	protein_coding	BRD3OS	ENSG00000235106	0.589221007	4.324488455	47.01720967	4.43E-10	4.46E-09
ENSG00000126860	protein_coding	EVI2A	ENSG00000126860	-0.856885451	1.055932956	47.01913671	4.50E-10	4.53E-09
ENSG00000137878	protein_coding	GCOM1	ENSG00000137878	0.984518915	3.969745463	47.05893332	4.50E-10	4.53E-09
ENSG00000183763	protein_coding	TRAIP	ENSG00000183763	-0.610670409	0.738805144	47.01608287	4.53E-10	4.55E-09
ENSG00000123159	protein_coding	GIPC1	ENSG00000123159	0.657642009	4.255387497	46.93720782	4.55E-10	4.58E-09
ENSG00000107890	protein_coding	ANKRD26	ENSG00000107890	-0.674310086	5.757228621	46.91372188	4.59E-10	4.61E-09
ENSG00000139734	protein_coding	DIAPH3	ENSG00000139734	1.960737136	1.027965679	47.22119454	4.65E-10	4.67E-09
ENSG00000111450	protein_coding	STX2	ENSG00000111450	0.615444999	5.503615794	46.82189476	4.74E-10	4.76E-09
ENSG00000079150	protein_coding	FKBP7	ENSG00000079150	-0.613446562	5.007484379	46.81602716	4.75E-10	4.77E-09
ENSG00000162664	protein_coding	ZNF326	ENSG00000162664	-0.539389395	6.142671832	46.79067856	4.80E-10	4.81E-09
ENSG00000167676	protein_coding	PLIN4	ENSG00000167676	1.112908577	5.857830005	46.98003995	4.81E-10	4.82E-09
ENSG00000116667	protein_coding	C1orf21	ENSG00000116667	0.595060399	6.963854322	46.73842397	4.89E-10	4.89E-09
ENSG00000109736	protein_coding	MFSD10	ENSG00000109736	0.592733738	3.741467529	46.7285382	4.91E-10	4.90E-09
ENSG00000167645	protein_coding	YIF1B	ENSG00000167645	0.666013632	2.598949834	46.68286577	4.99E-10	4.99E-09
ENSG00000198754	protein_coding	OXCT2	ENSG00000198754	1.561571201	-1.099844251	46.21003973	5.02E-10	5.01E-09
ENSG00000168454	protein_coding	TXNDC2	ENSG00000168454	0.926197391	-0.79687486	46.79211683	5.05E-10	5.04E-09
ENSG00000284194	protein_coding	SCO2	ENSG00000284194	0.876851256	0.979387091	46.67998701	5.06E-10	5.04E-09
ENSG00000137871	protein_coding	ZNF280D	ENSG00000137871	-0.628455045	5.939158984	46.58918007	5.16E-10	5.13E-09
ENSG00000134247	protein_coding	PTGFRN	ENSG00000134247	0.600591038	7.732425838	46.57249554	5.19E-10	5.16E-09
ENSG00000180806	protein_coding	HOXC9	ENSG00000180806	-1.344886449	-0.638725258	46.4658976	5.20E-10	5.17E-09
ENSG00000164403	protein_coding	SHROOM1	ENSG00000164403	0.583703563	3.952969134	46.56013546	5.21E-10	5.18E-09
ENSG00000011258	protein_coding	MBTD1	ENSG00000011258	-0.483319682	5.639646275	46.54902983	5.23E-10	5.20E-09
ENSG00000119922	protein_coding	IFIT2	ENSG00000119922	-0.647656197	3.305284892	46.54789812	5.24E-10	5.20E-09
ENSG00000105793	protein_coding	GTPBP10	ENSG00000105793	-0.510025696	4.870230126	46.54075515	5.25E-10	5.21E-09
ENSG00000010327	protein_coding	STAB1	ENSG00000010327	0.743944886	6.568202547	46.51674691	5.29E-10	5.25E-09
ENSG00000112742	protein_coding	TTK	ENSG00000112742	-1.071620328	-0.834413678	46.34755697	5.31E-10	5.27E-09
ENSG00000142973	protein_coding	CYP4B1	ENSG00000142973	3.20570929	4.348791553	46.92767144	5.39E-10	5.34E-09
ENSG00000088882	protein_coding	CPXM1	ENSG00000088882	-0.984763769	5.999662523	46.61985254	5.42E-10	5.37E-09
ENSG00000170876	protein_coding	TMEM43	ENSG00000170876	0.604529254	7.208013143	46.37964937	5.56E-10	5.49E-09
ENSG00000169224	protein_coding	GCSAML	ENSG00000169224	-0.924284021	1.364005888	46.38048381	5.62E-10	5.55E-09
ENSG00000244734	protein_coding	HBB	ENSG00000244734	3.370730198	3.128606061	46.78537265	5.68E-10	5.61E-09
ENSG00000184497	protein_coding	TMEM255B	ENSG00000184497	0.713798545	3.761140175	46.31406446	5.69E-10	5.62E-09
ENSG00000182534	protein_coding	MXRA7	ENSG00000182534	0.742613154	7.624161293	46.30867879	5.70E-10	5.62E-09
ENSG00000100918	protein_coding	REC8	ENSG00000100918	0.717541986	2.923648753	46.29214634	5.74E-10	5.66E-09
ENSG00000189233	protein_coding	NUGGC	ENSG00000189233	1.498999429	-1.657825871	45.00587723	5.76E-10	5.68E-09
ENSG00000196155	protein_coding	PLEKHG4	ENSG00000196155	0.758970933	2.771450257	46.23178666	5.86E-10	5.77E-09
ENSG00000179240	protein_coding	GVQW3	ENSG00000179240	-0.507044682	3.637275784	46.21936446	5.89E-10	5.79E-09
ENSG00000072849	protein_coding	DERL2	ENSG00000072849	-0.383819054	4.748184903	46.21565359	5.89E-10	5.79E-09
ENSG00000148444	protein_coding	COMMD3	ENSG00000148444	-0.454007977	2.160739483	46.17882415	5.99E-10	5.88E-09
ENSG00000221909	protein_coding	FAM200A	ENSG00000221909	-0.512874062	2.813462774	46.14458096	6.05E-10	5.94E-09
ENSG00000239389	protein_coding	PCDHA13	ENSG00000239389	-0.795924413	1.114984238	46.14569089	6.13E-10	6.01E-09
ENSG00000170485	protein_coding	NPAS2	ENSG00000170485	0.71275464	5.211699332	46.08160405	6.18E-10	6.06E-09
ENSG00000138646	protein_coding	HERC5	ENSG00000138646	-0.721104365	5.210333576	45.97747677	6.42E-10	6.28E-09
ENSG00000169609	protein_coding	C15orf40	ENSG00000169609	-0.397877934	4.462048965	45.88125308	6.64E-10	6.49E-09
ENSG00000157005	protein_coding	SST	ENSG00000157005	4.384180726	-0.109727541	43.6343847	6.66E-10	6.50E-09
ENSG00000186684	protein_coding	CYP27C1	ENSG00000186684	-1.088208512	1.530813512	45.95154909	6.66E-10	6.50E-09
ENSG00000131408	protein_coding	NR1H2	ENSG00000131408	0.539339341	5.301270064	45.82113423	6.79E-10	6.62E-09
ENSG00000165502	protein_coding	RPL36AL	ENSG00000165502	-0.612621775	4.948135632	45.80007083	6.84E-10	6.66E-09
ENSG00000159713	protein_coding	TPPP3	ENSG00000159713	0.779979058	3.254246672	45.76812464	6.92E-10	6.73E-09
ENSG00000166986	protein_coding	MARS1	ENSG00000166986	0.57734448	5.703685819	45.76698247	6.92E-10	6.73E-09
ENSG00000177294	protein_coding	FBXO39	ENSG00000177294	-0.7805017	-0.12151083	45.90226207	6.95E-10	6.76E-09
ENSG00000182325	protein_coding	FBXL6	ENSG00000182325	0.619514538	1.20483562	45.77456593	6.97E-10	6.77E-09
ENSG00000138050	protein_coding	THUMPD2	ENSG00000138050	-0.560390431	4.092281448	45.72316125	7.03E-10	6.83E-09
ENSG00000101280	protein_coding	ANGPT4	ENSG00000101280	1.183248309	2.450054316	45.83332577	7.04E-10	6.84E-09
ENSG00000103512	protein_coding	NOMO1	ENSG00000103512	0.582723594	5.296567859	45.71471475	7.05E-10	6.84E-09
ENSG00000109475	protein_coding	RPL34	ENSG00000109475	-0.596770625	8.101651938	45.68913545	7.12E-10	6.90E-09
ENSG00000158411	protein_coding	MITD1	ENSG00000158411	-0.481822136	3.977931263	45.68808568	7.12E-10	6.90E-09
ENSG00000002586	protein_coding	CD99	ENSG00000002586	0.660844125	7.497342906	45.67292915	7.16E-10	6.93E-09
ENSG00000159335	protein_coding	PTMS	ENSG00000159335	0.768721221	7.097971249	45.63863047	7.25E-10	7.01E-09
ENSG00000113494	protein_coding	PRLR	ENSG00000113494	-1.071009876	8.25234739	45.76590422	7.36E-10	7.11E-09
ENSG00000124440	protein_coding	HIF3A	ENSG00000124440	1.684546208	6.787739502	45.93211996	7.41E-10	7.15E-09
ENSG00000137094	protein_coding	DNAJB5	ENSG00000137094	1.018308832	6.3022636	45.71853902	7.42E-10	7.15E-09
ENSG00000149483	protein_coding	TMEM138	ENSG00000149483	-0.394271553	4.940805374	45.57366295	7.42E-10	7.15E-09
ENSG00000254535	protein_coding	PABPC4L	ENSG00000254535	-0.616978635	3.601655493	45.56562806	7.45E-10	7.17E-09
ENSG00000090615	protein_coding	GOLGA3	ENSG00000090615	0.536330814	7.358684604	45.52777986	7.54E-10	7.26E-09
ENSG00000104691	protein_coding	UBXN8	ENSG00000104691	-0.48670245	2.511115266	45.50485363	7.62E-10	7.33E-09
ENSG00000145365	protein_coding	TIFA	ENSG00000145365	-0.619116713	2.6044066	45.48402368	7.68E-10	7.39E-09
ENSG00000163138	protein_coding	PACRGL	ENSG00000163138	-0.465598771	5.375137965	45.47593764	7.69E-10	7.39E-09
ENSG00000182095	protein_coding	TNRC18	ENSG00000182095	0.543415968	7.896958331	45.46208736	7.72E-10	7.42E-09
ENSG00000070540	protein_coding	WIPI1	ENSG00000070540	0.615012838	4.982410346	45.44793506	7.76E-10	7.45E-09
ENSG00000130540	protein_coding	SULT4A1	ENSG00000130540	-2.787380176	-0.535346925	44.97139004	7.79E-10	7.48E-09
ENSG00000068024	protein_coding	HDAC4	ENSG00000068024	0.539428709	6.635043804	45.42891433	7.82E-10	7.50E-09
ENSG00000130309	protein_coding	COLGALT1	ENSG00000130309	0.630996205	6.015494774	45.42065263	7.84E-10	7.52E-09
ENSG00000130779	protein_coding	CLIP1	ENSG00000130779	0.744057786	8.050887536	45.41123101	7.87E-10	7.54E-09
ENSG00000077522	protein_coding	ACTN2	ENSG00000077522	-0.96693404	1.795035851	45.42238803	7.88E-10	7.55E-09
ENSG00000024422	protein_coding	EHD2	ENSG00000024422	0.789782537	7.980780919	45.40396464	7.89E-10	7.55E-09
ENSG00000116962	protein_coding	NID1	ENSG00000116962	0.87626769	8.633342271	45.40223487	7.89E-10	7.55E-09
ENSG00000134986	protein_coding	NREP	ENSG00000134986	-0.672882009	6.309396808	45.39809494	7.91E-10	7.56E-09
ENSG00000170264	protein_coding	FAM161A	ENSG00000170264	-0.570152559	2.973856355	45.39255081	7.93E-10	7.58E-09
ENSG00000131127	protein_coding	ZNF141	ENSG00000131127	-0.570310039	6.016059985	45.38369718	7.95E-10	7.59E-09
ENSG00000118369	protein_coding	USP35	ENSG00000118369	0.547240131	3.652314277	45.37366095	7.98E-10	7.62E-09
ENSG00000233276	protein_coding	GPX1	ENSG00000233276	0.773263711	4.475276541	45.36935762	7.99E-10	7.63E-09
ENSG00000197324	protein_coding	LRP10	ENSG00000197324	0.582070107	7.051733643	45.34039953	8.07E-10	7.70E-09
ENSG00000037241	protein_coding	RPL26L1	ENSG00000037241	0.648839145	2.656552119	45.34012001	8.08E-10	7.70E-09
ENSG00000158859	protein_coding	ADAMTS4	ENSG00000158859	2.68229191	5.531939731	45.76753092	8.08E-10	7.70E-09
ENSG00000253368	protein_coding	TRNP1	ENSG00000253368	0.85034318	3.53246358	45.33727806	8.08E-10	7.70E-09
ENSG00000150403	protein_coding	TMCO3	ENSG00000150403	0.527098598	6.285579753	45.33424209	8.09E-10	7.70E-09
ENSG00000158373	protein_coding	H2BC5	ENSG00000158373	0.877521074	4.218522811	45.36931757	8.10E-10	7.71E-09
ENSG00000104427	protein_coding	ZC2HC1A	ENSG00000104427	-0.603454644	5.475738921	45.31893416	8.13E-10	7.74E-09
ENSG00000127472	protein_coding	PLA2G5	ENSG00000127472	1.50774599	0.365836378	45.46974478	8.24E-10	7.82E-09
ENSG00000143184	protein_coding	XCL1	ENSG00000143184	-1.380640634	-0.850121537	44.93037109	8.35E-10	7.93E-09
ENSG00000111859	protein_coding	NEDD9	ENSG00000111859	0.975844186	7.022640756	45.34140964	8.37E-10	7.94E-09
ENSG00000000460	protein_coding	FIRRM	ENSG00000000460	-0.382900724	3.894296119	45.23885321	8.37E-10	7.94E-09
ENSG00000173013	protein_coding	CFAP184	ENSG00000173013	0.757207417	-0.152016746	45.38401526	8.38E-10	7.94E-09
ENSG00000197372	protein_coding	ZNF675	ENSG00000197372	-0.546730881	3.543391044	45.2036417	8.48E-10	8.03E-09
ENSG00000104964	protein_coding	TLE5	ENSG00000104964	0.593668376	7.715170802	45.19178261	8.52E-10	8.06E-09
ENSG00000099998	protein_coding	GGT5	ENSG00000099998	0.843204351	4.755946021	45.21671834	8.53E-10	8.07E-09
ENSG00000134590	protein_coding	RTL8C	ENSG00000134590	0.698855149	5.826195167	45.17288947	8.57E-10	8.10E-09
ENSG00000114395	protein_coding	CYB561D2	ENSG00000114395	0.626149831	1.077024777	45.16503106	8.69E-10	8.20E-09
ENSG00000116514	protein_coding	RNF19B	ENSG00000116514	0.775716075	5.037581024	45.12264377	8.73E-10	8.24E-09
ENSG00000214517	protein_coding	PPME1	ENSG00000214517	0.528067512	5.717656681	45.11510343	8.75E-10	8.26E-09
ENSG00000154447	protein_coding	SH3RF1	ENSG00000154447	0.60199997	4.915208183	45.10961117	8.77E-10	8.26E-09
ENSG00000157654	protein_coding	PALM2AKAP2	ENSG00000157654	0.713713472	8.31988371	45.10965931	8.77E-10	8.26E-09
ENSG00000184156	protein_coding	KCNQ3	ENSG00000184156	0.923305324	1.99048527	45.11545869	8.78E-10	8.27E-09
ENSG00000050165	protein_coding	DKK3	ENSG00000050165	0.876340402	6.837599584	45.13159646	8.84E-10	8.31E-09
ENSG00000189129	protein_coding	PLAC9	ENSG00000189129	1.139212599	2.345228809	45.17104262	8.85E-10	8.33E-09
ENSG00000150907	protein_coding	FOXO1	ENSG00000150907	0.870292594	8.451299564	45.08217536	8.86E-10	8.33E-09
ENSG00000089289	protein_coding	IGBP1	ENSG00000089289	-0.469162498	5.37472775	45.03296591	9.02E-10	8.47E-09
ENSG00000114923	protein_coding	SLC4A3	ENSG00000114923	1.0096955	4.509153439	45.16439288	9.02E-10	8.47E-09
ENSG00000235162	protein_coding	C12orf75	ENSG00000235162	1.06646556	4.508164464	45.15651304	9.14E-10	8.57E-09
ENSG00000174799	protein_coding	CEP135	ENSG00000174799	-0.775538132	5.540867833	45.01459673	9.16E-10	8.58E-09
ENSG00000092068	protein_coding	SLC7A8	ENSG00000092068	0.979680845	7.264372945	45.04210628	9.32E-10	8.72E-09
ENSG00000167114	protein_coding	SLC27A4	ENSG00000167114	0.64660483	3.815995919	44.92581031	9.38E-10	8.78E-09
ENSG00000147082	protein_coding	CCNB3	ENSG00000147082	1.015943662	-1.150490421	44.82984016	9.41E-10	8.80E-09
ENSG00000115677	protein_coding	HDLBP	ENSG00000115677	0.557676482	9.003448168	44.88876186	9.50E-10	8.88E-09
ENSG00000141219	protein_coding	MTNAP1	ENSG00000141219	-0.458990275	4.908118005	44.88011493	9.53E-10	8.90E-09
ENSG00000061455	protein_coding	PRDM6	ENSG00000061455	-0.821435491	3.159131845	44.87182895	9.57E-10	8.93E-09
ENSG00000182902	protein_coding	SLC25A18	ENSG00000182902	1.334813106	1.1513703	44.92013976	9.83E-10	9.17E-09
ENSG00000129667	protein_coding	RHBDF2	ENSG00000129667	0.778604243	3.050179894	44.78772105	9.86E-10	9.19E-09
ENSG00000164008	protein_coding	C1orf50	ENSG00000164008	-0.442723593	2.509591058	44.79061306	9.86E-10	9.19E-09
ENSG00000196345	protein_coding	ZKSCAN7	ENSG00000196345	-0.444323789	3.469223643	44.7671521	9.93E-10	9.25E-09
ENSG00000197782	protein_coding	ZNF780A	ENSG00000197782	-0.513822491	4.862155576	44.75593545	9.97E-10	9.28E-09
ENSG00000128805	protein_coding	ARHGAP22	ENSG00000128805	0.657952126	1.592956718	44.76002922	1.00E-09	9.30E-09
ENSG00000149451	protein_coding	ADAM33	ENSG00000149451	0.69430384	7.378870998	44.74473159	1.00E-09	9.31E-09
ENSG00000006128	protein_coding	TAC1	ENSG00000006128	2.411195065	-0.730210361	44.30130811	1.01E-09	9.38E-09
ENSG00000146433	protein_coding	TMEM181	ENSG00000146433	0.548711724	6.156333012	44.69133646	1.02E-09	9.47E-09
ENSG00000240764	protein_coding	PCDHGC5	ENSG00000240764	0.544107065	2.598606251	44.69133448	1.02E-09	9.48E-09
ENSG00000104833	protein_coding	TUBB4A	ENSG00000104833	1.067688748	-0.860259434	44.72653235	1.03E-09	9.54E-09
ENSG00000083857	protein_coding	FAT1	ENSG00000083857	0.7644735	8.92815376	44.66176157	1.03E-09	9.56E-09
ENSG00000142149	protein_coding	HUNK	ENSG00000142149	1.714413447	4.45076933	44.96714077	1.05E-09	9.69E-09
ENSG00000131473	protein_coding	ACLY	ENSG00000131473	0.584112636	6.648899266	44.60704734	1.05E-09	9.73E-09
ENSG00000198796	protein_coding	ALPK2	ENSG00000198796	2.660356916	-0.452646839	43.99591328	1.06E-09	9.78E-09
ENSG00000102710	protein_coding	SUPT20H	ENSG00000102710	-0.436406859	6.501037822	44.57709506	1.06E-09	9.83E-09
ENSG00000121653	protein_coding	MAPK8IP1	ENSG00000121653	0.705602766	3.769566601	44.54014561	1.08E-09	9.95E-09
ENSG00000130787	protein_coding	HIP1R	ENSG00000130787	0.804575282	3.558183116	44.50179842	1.09E-09	1.01E-08
ENSG00000104369	protein_coding	JPH1	ENSG00000104369	1.16761101	4.648758942	44.68503505	1.10E-09	1.02E-08
ENSG00000240445	protein_coding	FOXO3B	ENSG00000240445	-0.533722476	3.382047447	44.47467799	1.10E-09	1.02E-08
ENSG00000075340	protein_coding	ADD2	ENSG00000075340	0.805103198	2.98829752	44.44338528	1.12E-09	1.03E-08
ENSG00000089820	protein_coding	ARHGAP4	ENSG00000089820	0.536857348	3.249803102	44.43690088	1.12E-09	1.03E-08
ENSG00000182154	protein_coding	MRPL41	ENSG00000182154	0.670853173	2.31815044	44.40162665	1.14E-09	1.04E-08
ENSG00000133818	protein_coding	RRAS2	ENSG00000133818	0.736596734	5.053557037	44.36786399	1.15E-09	1.05E-08
ENSG00000025423	protein_coding	HSD17B6	ENSG00000025423	1.210124459	4.307739568	44.57941622	1.15E-09	1.06E-08
ENSG00000107738	protein_coding	VSIR	ENSG00000107738	0.778022561	5.52480403	44.35428051	1.15E-09	1.06E-08
ENSG00000198075	protein_coding	SULT1C4	ENSG00000198075	-0.638708478	3.805393825	44.32691789	1.16E-09	1.07E-08
ENSG00000172725	protein_coding	CORO1B	ENSG00000172725	0.591906418	4.824909974	44.28369227	1.18E-09	1.08E-08
ENSG00000106443	protein_coding	PHF14	ENSG00000106443	-0.564080185	6.714288693	44.24818824	1.20E-09	1.10E-08
ENSG00000132793	protein_coding	LPIN3	ENSG00000132793	0.595177971	4.686388205	44.22029012	1.21E-09	1.11E-08
ENSG00000260428	protein_coding	SCX	ENSG00000260428	1.525730305	-0.229344645	44.38001702	1.21E-09	1.11E-08
ENSG00000167566	protein_coding	NCKAP5L	ENSG00000167566	0.489305673	5.089777691	44.19946128	1.22E-09	1.11E-08
ENSG00000164011	protein_coding	ZNF691	ENSG00000164011	-0.453225743	3.104266223	44.14346426	1.25E-09	1.14E-08
ENSG00000010278	protein_coding	CD9	ENSG00000010278	0.616256449	6.751846299	44.10743128	1.26E-09	1.15E-08
ENSG00000177398	protein_coding	UMODL1	ENSG00000177398	4.057999567	-1.639041318	42.06418772	1.27E-09	1.16E-08
ENSG00000160767	protein_coding	ENTREP3	ENSG00000160767	0.58600749	3.752248004	44.07739229	1.28E-09	1.16E-08
ENSG00000169313	protein_coding	P2RY12	ENSG00000169313	-0.898950199	0.558175892	44.12459495	1.29E-09	1.18E-08
ENSG00000165997	protein_coding	ARL5B	ENSG00000165997	-0.7064471	5.563467304	44.0053175	1.31E-09	1.19E-08
ENSG00000185681	protein_coding	MORN5	ENSG00000185681	1.709503115	2.366070514	44.26785661	1.32E-09	1.20E-08
ENSG00000118181	protein_coding	RPS25	ENSG00000118181	-0.53053389	8.197185217	43.92452635	1.35E-09	1.23E-08
ENSG00000111729	protein_coding	CLEC4A	ENSG00000111729	0.791784291	-0.786832015	44.0345231	1.35E-09	1.23E-08
ENSG00000169442	protein_coding	CD52	ENSG00000169442	-0.974846718	0.757009163	43.9805712	1.35E-09	1.23E-08
ENSG00000179218	protein_coding	CALR	ENSG00000179218	0.684886763	8.116937356	43.89422468	1.36E-09	1.24E-08
ENSG00000152578	protein_coding	GRIA4	ENSG00000152578	-2.755077316	-0.431909237	42.82059679	1.37E-09	1.25E-08
ENSG00000170961	protein_coding	HAS2	ENSG00000170961	1.227290989	2.01024402	43.97354826	1.38E-09	1.25E-08
ENSG00000196670	protein_coding	ZFP62	ENSG00000196670	-0.461230875	5.151198953	43.85881763	1.38E-09	1.25E-08
ENSG00000101335	protein_coding	MYL9	ENSG00000101335	1.066835789	10.98106882	43.8902512	1.38E-09	1.25E-08
ENSG00000105520	protein_coding	PLPPR2	ENSG00000105520	0.575060956	4.36511151	43.85385549	1.38E-09	1.25E-08
ENSG00000013288	protein_coding	MAN2B2	ENSG00000013288	0.522269747	5.94500308	43.83582458	1.39E-09	1.26E-08
ENSG00000156876	protein_coding	SASS6	ENSG00000156876	-0.691019344	3.157442155	43.78531634	1.42E-09	1.28E-08
ENSG00000099949	protein_coding	LZTR1	ENSG00000099949	0.522473358	3.774775667	43.78204894	1.42E-09	1.28E-08
ENSG00000130508	protein_coding	PXDN	ENSG00000130508	0.643576757	7.525147279	43.78134457	1.42E-09	1.28E-08
ENSG00000167081	protein_coding	PBX3	ENSG00000167081	-0.468078328	5.069846955	43.76485583	1.43E-09	1.29E-08
ENSG00000084092	protein_coding	NOA1	ENSG00000084092	-0.447094869	4.341360676	43.74784473	1.44E-09	1.30E-08
ENSG00000075420	protein_coding	FNDC3B	ENSG00000075420	0.602405288	8.458083073	43.69506875	1.47E-09	1.32E-08
ENSG00000172935	protein_coding	MRGPRF	ENSG00000172935	0.894457406	6.337703031	43.76337586	1.47E-09	1.32E-08
ENSG00000272899	protein_coding	SPMIP1	ENSG00000272899	1.410707686	1.032870227	43.8365813	1.47E-09	1.33E-08
ENSG00000085274	protein_coding	MYNN	ENSG00000085274	-0.536509077	5.017821496	43.67864043	1.47E-09	1.33E-08
ENSG00000119042	protein_coding	SATB2	ENSG00000119042	1.103817975	3.733323962	43.82471384	1.48E-09	1.33E-08
ENSG00000163645	protein_coding	ERICH6	ENSG00000163645	-0.751106611	-0.80321559	43.66217614	1.48E-09	1.33E-08
ENSG00000164331	protein_coding	ANKRA2	ENSG00000164331	-0.48041431	4.862426444	43.65808001	1.49E-09	1.34E-08
ENSG00000189042	protein_coding	ZNF567	ENSG00000189042	-0.538795526	3.666414346	43.65311434	1.49E-09	1.34E-08
ENSG00000170236	protein_coding	USP50	ENSG00000170236	-0.652184292	0.525126327	43.67975059	1.51E-09	1.36E-08
ENSG00000062096	protein_coding	ARSF	ENSG00000062096	4.464640978	-1.630987092	42.25663054	1.52E-09	1.36E-08
ENSG00000085733	protein_coding	CTTN	ENSG00000085733	0.467560093	7.607257079	43.58846736	1.52E-09	1.37E-08
ENSG00000007384	protein_coding	RHBDF1	ENSG00000007384	0.553697498	4.571048456	43.57719476	1.53E-09	1.37E-08
ENSG00000130402	protein_coding	ACTN4	ENSG00000130402	0.733695704	9.358009674	43.57236154	1.53E-09	1.37E-08
ENSG00000178718	protein_coding	RPP25	ENSG00000178718	-0.724481404	1.24341721	43.56204658	1.55E-09	1.39E-08
ENSG00000186431	protein_coding	FCAR	ENSG00000186431	1.733312813	-1.890939139	41.64356904	1.56E-09	1.39E-08
ENSG00000099330	protein_coding	OCEL1	ENSG00000099330	0.590844728	2.343248554	43.45438772	1.60E-09	1.43E-08
ENSG00000197885	protein_coding	NKIRAS1	ENSG00000197885	-0.521236646	3.727961709	43.45043817	1.60E-09	1.43E-08
ENSG00000134443	protein_coding	GRP	ENSG00000134443	2.762131941	-1.715958024	41.27720524	1.63E-09	1.46E-08
ENSG00000147813	protein_coding	NAPRT	ENSG00000147813	0.686204061	2.503412302	43.31514446	1.69E-09	1.50E-08
ENSG00000161714	protein_coding	PLCD3	ENSG00000161714	0.660463434	4.107861284	43.30358754	1.69E-09	1.51E-08
ENSG00000134759	protein_coding	ELP2	ENSG00000134759	-0.393272182	6.948982524	43.29240042	1.70E-09	1.51E-08
ENSG00000145388	protein_coding	METTL14	ENSG00000145388	-0.500252371	5.355644808	43.26244801	1.72E-09	1.53E-08
ENSG00000169418	protein_coding	NPR1	ENSG00000169418	0.741709352	5.405259141	43.21830942	1.74E-09	1.55E-08
ENSG00000183814	protein_coding	LIN9	ENSG00000183814	-0.523295009	2.5374497	43.15369568	1.79E-09	1.59E-08
ENSG00000197451	protein_coding	HNRNPAB	ENSG00000197451	0.621241766	5.807264596	43.12642842	1.80E-09	1.60E-08
ENSG00000118004	protein_coding	COLEC11	ENSG00000118004	1.472664431	0.235308487	43.27071686	1.83E-09	1.62E-08
ENSG00000177485	protein_coding	ZBTB33	ENSG00000177485	-0.543519939	4.831484029	43.06088382	1.85E-09	1.63E-08
ENSG00000168679	protein_coding	SLC16A4	ENSG00000168679	-0.628975532	2.521578185	43.04027034	1.86E-09	1.65E-08
ENSG00000164989	protein_coding	CCDC171	ENSG00000164989	-0.915653796	6.252132261	43.15687726	1.87E-09	1.65E-08
ENSG00000110218	protein_coding	PANX1	ENSG00000110218	0.612550978	4.348821453	43.00303772	1.89E-09	1.66E-08
ENSG00000213626	protein_coding	LBH	ENSG00000213626	0.899275309	6.33753811	43.05813223	1.90E-09	1.67E-08
ENSG00000101460	protein_coding	MAP1LC3A	ENSG00000101460	0.64090001	3.437310942	42.9819602	1.90E-09	1.67E-08
ENSG00000257108	protein_coding	NHLRC4	ENSG00000257108	-1.040679675	-1.375670199	42.14094538	1.91E-09	1.68E-08
ENSG00000170584	protein_coding	NUDCD2	ENSG00000170584	-0.414908704	3.838087873	42.9543686	1.92E-09	1.69E-08
ENSG00000130731	protein_coding	METTL26	ENSG00000130731	0.644279749	3.234993212	42.95014331	1.93E-09	1.69E-08
ENSG00000088766	protein_coding	CRLS1	ENSG00000088766	-0.460699188	3.055720611	42.92938667	1.94E-09	1.70E-08
ENSG00000106070	protein_coding	GRB10	ENSG00000106070	0.556761719	6.774465807	42.91699108	1.95E-09	1.71E-08
ENSG00000135624	protein_coding	CCT7	ENSG00000135624	0.580573865	6.101606388	42.91305326	1.95E-09	1.71E-08
ENSG00000160072	protein_coding	ATAD3B	ENSG00000160072	0.590427515	4.116821891	42.8956319	1.96E-09	1.72E-08
ENSG00000116096	protein_coding	SPR	ENSG00000116096	0.702445378	1.894217518	42.87908255	1.98E-09	1.73E-08
ENSG00000238083	protein_coding	LRRC37A.1	ENSG00000238083	0.890758	4.224230709	42.92889091	1.98E-09	1.73E-08
ENSG00000106948	protein_coding	AKNA	ENSG00000106948	-0.765131488	7.559954737	42.86567035	1.98E-09	1.74E-08
ENSG00000197982	protein_coding	C1orf122	ENSG00000197982	0.796806629	2.733669123	42.85944865	1.99E-09	1.74E-08
ENSG00000212916	protein_coding	MAP10	ENSG00000212916	-0.557861849	1.99916127	42.83523491	2.01E-09	1.76E-08
ENSG00000131459	protein_coding	GFPT2	ENSG00000131459	0.752095399	4.975881402	42.81680395	2.02E-09	1.77E-08
ENSG00000165359	protein_coding	INTS6L	ENSG00000165359	-0.402803335	5.124601912	42.80438313	2.03E-09	1.77E-08
ENSG00000132952	protein_coding	USPL1	ENSG00000132952	-0.501714457	5.125980116	42.79961978	2.03E-09	1.78E-08
ENSG00000126016	protein_coding	AMOT	ENSG00000126016	-0.472895447	5.634914374	42.79040279	2.04E-09	1.78E-08
ENSG00000101138	protein_coding	CSTF1	ENSG00000101138	-0.389557479	4.658159277	42.77824117	2.05E-09	1.79E-08
ENSG00000135315	protein_coding	CEP162	ENSG00000135315	-0.648343772	4.96035476	42.77160716	2.05E-09	1.79E-08
ENSG00000160957	protein_coding	RECQL4	ENSG00000160957	0.684907078	0.299313527	42.78972715	2.10E-09	1.83E-08
ENSG00000115816	protein_coding	CEBPZ	ENSG00000115816	-0.662588084	5.456552466	42.70600701	2.10E-09	1.83E-08
ENSG00000179409	protein_coding	GEMIN4	ENSG00000179409	-0.470575011	4.098613899	42.67491933	2.13E-09	1.85E-08
ENSG00000144369	protein_coding	FAM171B	ENSG00000144369	-0.632472984	5.281334554	42.6610689	2.14E-09	1.86E-08
ENSG00000174718	protein_coding	RESF1	ENSG00000174718	-0.841965711	7.284686354	42.68962478	2.16E-09	1.88E-08
ENSG00000095319	protein_coding	NUP188	ENSG00000095319	0.540904077	5.598199676	42.60461471	2.18E-09	1.89E-08
ENSG00000149428	protein_coding	HYOU1	ENSG00000149428	0.648853873	6.253558497	42.6020622	2.19E-09	1.89E-08
ENSG00000189269	protein_coding	DRICH1	ENSG00000189269	-0.843301354	0.477444249	42.62729695	2.23E-09	1.93E-08
ENSG00000106125	protein_coding	MINDY4	ENSG00000106125	0.640731624	2.748111169	42.54160187	2.24E-09	1.94E-08
ENSG00000187595	protein_coding	ZNF385C	ENSG00000187595	-0.787235177	-0.318276018	42.62536013	2.27E-09	1.96E-08
ENSG00000183889	protein_coding	NPIPA6	ENSG00000183889	1.89330334	-0.301139951	42.65684951	2.27E-09	1.96E-08
ENSG00000196961	protein_coding	AP2A1	ENSG00000196961	0.52441056	6.217828465	42.48699106	2.28E-09	1.97E-08
ENSG00000026103	protein_coding	FAS	ENSG00000026103	-0.595600473	5.184716087	42.46100977	2.30E-09	1.98E-08
ENSG00000126709	protein_coding	IFI6	ENSG00000126709	1.033972733	2.264863651	42.46019512	2.34E-09	2.01E-08
ENSG00000164823	protein_coding	OSGIN2	ENSG00000164823	1.176190693	6.756091934	42.61932954	2.34E-09	2.01E-08
ENSG00000134419	protein_coding	RPS15A	ENSG00000134419	-0.570775593	6.009073146	42.40150723	2.35E-09	2.02E-08
ENSG00000196866	protein_coding	H2AC7	ENSG00000196866	3.09594686	-1.571490138	40.59767345	2.36E-09	2.03E-08
ENSG00000137693	protein_coding	YAP1	ENSG00000137693	0.636910025	8.875399204	42.35288917	2.40E-09	2.06E-08
ENSG00000117594	protein_coding	HSD11B1	ENSG00000117594	1.48222563	0.921595186	42.5164987	2.41E-09	2.07E-08
ENSG00000179954	protein_coding	SSC5D	ENSG00000179954	0.914101945	7.149935332	42.39542771	2.42E-09	2.08E-08
ENSG00000155961	protein_coding	RAB39B	ENSG00000155961	-0.84854327	-0.320952805	42.42225725	2.44E-09	2.09E-08
ENSG00000033100	protein_coding	CHPF2	ENSG00000033100	0.549016355	4.948250238	42.25724701	2.48E-09	2.13E-08
ENSG00000162407	protein_coding	PLPP3	ENSG00000162407	0.876834075	7.602193873	42.28673925	2.49E-09	2.13E-08
ENSG00000168763	protein_coding	CNNM3	ENSG00000168763	-0.520714673	4.858236145	42.24296831	2.50E-09	2.14E-08
ENSG00000178177	protein_coding	LCORL	ENSG00000178177	-0.662891365	4.892302595	42.229003	2.51E-09	2.15E-08
ENSG00000088756	protein_coding	ARHGAP28	ENSG00000088756	-0.917916014	3.971809934	42.31078104	2.53E-09	2.16E-08
ENSG00000164604	protein_coding	GPR85	ENSG00000164604	-0.863860609	0.493557714	42.26586583	2.55E-09	2.18E-08
ENSG00000083720	protein_coding	OXCT1	ENSG00000083720	0.584472181	5.662370836	42.18086081	2.55E-09	2.18E-08
ENSG00000139974	protein_coding	SLC38A6	ENSG00000139974	-0.476394461	4.538093208	42.16141089	2.57E-09	2.20E-08
ENSG00000196498	protein_coding	NCOR2	ENSG00000196498	0.530600848	8.164089035	42.14978845	2.58E-09	2.20E-08
ENSG00000142156	protein_coding	COL6A1	ENSG00000142156	0.711903177	10.16270939	42.14707299	2.58E-09	2.21E-08
ENSG00000100934	protein_coding	SEC23A	ENSG00000100934	0.608270972	7.408476956	42.14353518	2.59E-09	2.21E-08
ENSG00000153914	protein_coding	SREK1	ENSG00000153914	-0.569708266	7.445488782	42.12824366	2.60E-09	2.22E-08
ENSG00000131669	protein_coding	NINJ1	ENSG00000131669	0.607593192	3.776397032	42.10955757	2.62E-09	2.23E-08
ENSG00000104408	protein_coding	EIF3E	ENSG00000104408	-0.564732553	8.090392084	42.09665992	2.63E-09	2.24E-08
ENSG00000130921	protein_coding	MTRFR	ENSG00000130921	-0.416283902	3.437459741	42.09130966	2.64E-09	2.25E-08
ENSG00000184343	protein_coding	SRPK3	ENSG00000184343	1.211734222	0.948292227	42.14129224	2.66E-09	2.26E-08
ENSG00000214652	protein_coding	ZNF727	ENSG00000214652	-0.51547057	5.027912764	42.06845156	2.66E-09	2.26E-08
ENSG00000254521	protein_coding	SIGLEC12	ENSG00000254521	1.857051651	-2.061108396	39.72488229	2.67E-09	2.27E-08
ENSG00000177576	protein_coding	C18orf32	ENSG00000177576	-0.484258222	2.791603018	42.03644032	2.70E-09	2.29E-08
ENSG00000163644	protein_coding	PPM1K	ENSG00000163644	-0.708739592	7.551272525	42.02373904	2.71E-09	2.30E-08
ENSG00000188677	protein_coding	PARVB	ENSG00000188677	0.571047911	4.822248519	42.01886788	2.71E-09	2.30E-08
ENSG00000108518	protein_coding	PFN1	ENSG00000108518	0.806204455	7.955806984	41.99517912	2.73E-09	2.32E-08
ENSG00000142459	protein_coding	EVI5L	ENSG00000142459	0.609057876	3.763903708	41.9905539	2.74E-09	2.32E-08
ENSG00000132465	protein_coding	JCHAIN	ENSG00000132465	-1.929100925	2.331382457	42.29310336	2.78E-09	2.36E-08
ENSG00000146192	protein_coding	FGD2	ENSG00000146192	0.741850397	3.652867783	41.86716135	2.87E-09	2.43E-08
ENSG00000172354	protein_coding	GNB2	ENSG00000172354	0.636998234	5.83594013	41.85508642	2.88E-09	2.43E-08
ENSG00000130821	protein_coding	SLC6A8	ENSG00000130821	0.693973941	4.957368493	41.82239675	2.91E-09	2.46E-08
ENSG00000172009	protein_coding	THOP1	ENSG00000172009	0.518435717	3.448903516	41.81699468	2.92E-09	2.47E-08
ENSG00000156482	protein_coding	RPL30	ENSG00000156482	-0.583487887	7.997425689	41.81359346	2.92E-09	2.47E-08
ENSG00000170296	protein_coding	GABARAP	ENSG00000170296	-0.667048829	2.461546795	41.81555731	2.93E-09	2.47E-08
ENSG00000203326	protein_coding	ZNF525	ENSG00000203326	-0.628881575	4.086453767	41.79877616	2.94E-09	2.48E-08
ENSG00000162433	protein_coding	AK4	ENSG00000162433	0.736247399	4.892703257	41.78580198	2.95E-09	2.49E-08
ENSG00000165175	protein_coding	MID1IP1	ENSG00000165175	0.5560511	4.165253613	41.76858382	2.97E-09	2.50E-08
ENSG00000164037	protein_coding	SLC9B1	ENSG00000164037	-0.552688676	1.967819789	41.76604187	2.98E-09	2.51E-08
ENSG00000123349	protein_coding	PFDN5	ENSG00000123349	-0.524653545	1.657762168	41.76890853	2.99E-09	2.51E-08
ENSG00000101916	protein_coding	TLR8	ENSG00000101916	-0.827330019	0.726324255	41.80920185	2.99E-09	2.52E-08
ENSG00000165410	protein_coding	CFL2	ENSG00000165410	0.876852657	7.470056048	41.78906839	3.00E-09	2.52E-08
ENSG00000127364	protein_coding	TAS2R4	ENSG00000127364	-0.614846026	3.841048046	41.73742716	3.01E-09	2.53E-08
ENSG00000164733	protein_coding	CTSB	ENSG00000164733	0.661205966	8.414363499	41.71959393	3.03E-09	2.54E-08
ENSG00000178338	protein_coding	ZNF354B	ENSG00000178338	-0.626718952	4.2347194	41.70889591	3.04E-09	2.55E-08
ENSG00000134899	protein_coding	ERCC5	ENSG00000134899	-0.421021786	3.204885563	41.68396656	3.07E-09	2.57E-08
ENSG00000206052	protein_coding	DOK6	ENSG00000206052	-0.734287586	4.115753096	41.62097127	3.14E-09	2.63E-08
ENSG00000072133	protein_coding	RPS6KA6	ENSG00000072133	-0.686478067	3.589293354	41.59528558	3.17E-09	2.65E-08
ENSG00000128482	protein_coding	RNF112	ENSG00000128482	0.703008475	1.440209019	41.59545717	3.19E-09	2.67E-08
ENSG00000169744	protein_coding	LDB2	ENSG00000169744	-0.497894623	7.959899917	41.57805786	3.19E-09	2.67E-08
ENSG00000186409	protein_coding	CCDC30	ENSG00000186409	-0.485128141	4.069350835	41.57127245	3.20E-09	2.67E-08
ENSG00000093217	protein_coding	XYLB	ENSG00000093217	-0.428596929	3.585823093	41.56102132	3.21E-09	2.68E-08
ENSG00000100599	protein_coding	RIN3	ENSG00000100599	0.591212662	5.359693622	41.55726135	3.21E-09	2.68E-08
ENSG00000183034	protein_coding	OTOP2	ENSG00000183034	-1.655193576	-1.82566296	39.23220445	3.22E-09	2.69E-08
ENSG00000123607	protein_coding	TTC21B	ENSG00000123607	-0.448249899	6.883450835	41.55145902	3.22E-09	2.69E-08
ENSG00000178665	protein_coding	ZNF713	ENSG00000178665	-0.498430668	2.833122733	41.54770829	3.23E-09	2.69E-08
ENSG00000138107	protein_coding	ACTR1A	ENSG00000138107	0.532111876	6.444165069	41.53047786	3.25E-09	2.71E-08
ENSG00000124429	protein_coding	POF1B	ENSG00000124429	-1.299420519	-0.454936866	41.55166567	3.27E-09	2.73E-08
ENSG00000175756	protein_coding	AURKAIP1	ENSG00000175756	0.657892015	2.977342259	41.48628001	3.30E-09	2.75E-08
ENSG00000100926	protein_coding	TM9SF1	ENSG00000100926	-0.587317154	1.188106821	41.49229766	3.32E-09	2.77E-08
ENSG00000102362	protein_coding	SYTL4	ENSG00000102362	-0.647579283	7.862290472	41.46493891	3.33E-09	2.77E-08
ENSG00000197712	protein_coding	FAM114A1	ENSG00000197712	0.630474308	6.644565118	41.45996395	3.33E-09	2.77E-08
ENSG00000157445	protein_coding	CACNA2D3	ENSG00000157445	0.640804596	1.729530695	41.45272702	3.35E-09	2.78E-08
ENSG00000175455	protein_coding	CCDC14	ENSG00000175455	-0.578954134	6.727597517	41.44268239	3.35E-09	2.78E-08
ENSG00000198722	protein_coding	UNC13B	ENSG00000198722	0.443641301	6.209232418	41.421403	3.38E-09	2.80E-08
ENSG00000213190	protein_coding	MLLT11	ENSG00000213190	0.941055346	4.011770661	41.49571917	3.39E-09	2.81E-08
ENSG00000171587	protein_coding	DSCAM	ENSG00000171587	1.911316744	-1.964662726	39.26122763	3.41E-09	2.82E-08
ENSG00000105254	protein_coding	TBCB	ENSG00000105254	0.639252615	4.741535049	41.3806247	3.43E-09	2.84E-08
ENSG00000253159	protein_coding	PCDHGA12	ENSG00000253159	0.467613251	4.070686464	41.35222267	3.47E-09	2.87E-08
ENSG00000176697	protein_coding	BDNF	ENSG00000176697	3.316926139	1.137395905	41.70655185	3.47E-09	2.87E-08
ENSG00000139746	protein_coding	RBM26	ENSG00000139746	-0.47412577	7.138730191	41.31163549	3.52E-09	2.90E-08
ENSG00000174996	protein_coding	KLC2	ENSG00000174996	0.547543686	4.431616234	41.29536578	3.54E-09	2.92E-08
ENSG00000205269	protein_coding	TMEM170B	ENSG00000205269	-0.623998299	4.443483125	41.29348494	3.54E-09	2.92E-08
ENSG00000172081	protein_coding	MOB3A	ENSG00000172081	0.657928238	5.947723001	41.25437746	3.60E-09	2.96E-08
ENSG00000076344	protein_coding	RGS11	ENSG00000076344	1.312429478	3.24293147	41.42033372	3.64E-09	2.99E-08
ENSG00000266265	protein_coding	KLF14	ENSG00000266265	-1.017782381	-0.987039222	40.95901549	3.64E-09	2.99E-08
ENSG00000170027	protein_coding	YWHAG	ENSG00000170027	0.544569277	7.252150363	41.17052594	3.71E-09	3.05E-08
ENSG00000185624	protein_coding	P4HB	ENSG00000185624	0.665768139	7.283986864	41.13331201	3.76E-09	3.09E-08
ENSG00000086589	protein_coding	RBM22	ENSG00000086589	-0.365811232	5.610221749	41.1129109	3.79E-09	3.11E-08
ENSG00000124193	protein_coding	SRSF6	ENSG00000124193	-0.436710937	6.808294322	41.10064497	3.81E-09	3.12E-08
ENSG00000185267	protein_coding	CDNF	ENSG00000185267	-0.606088928	1.072883947	41.11707049	3.83E-09	3.14E-08
ENSG00000111640	protein_coding	GAPDH	ENSG00000111640	0.77558878	8.834315443	41.08145446	3.83E-09	3.14E-08
ENSG00000186716	protein_coding	BCR	ENSG00000186716	0.558636257	5.741373459	41.06358505	3.86E-09	3.16E-08
ENSG00000131480	protein_coding	AOC2	ENSG00000131480	0.6440458	1.423111593	41.07458727	3.87E-09	3.16E-08
ENSG00000159882	protein_coding	ZNF230	ENSG00000159882	-0.46142641	2.839406833	41.02594043	3.92E-09	3.20E-08
ENSG00000160753	protein_coding	RUSC1	ENSG00000160753	0.543271498	4.40868407	41.01109224	3.94E-09	3.22E-08
ENSG00000115271	protein_coding	GCA	ENSG00000115271	-0.569189108	3.214756777	41.00820666	3.94E-09	3.22E-08
ENSG00000103811	protein_coding	CTSH	ENSG00000103811	0.649156035	5.677594959	40.97050761	4.00E-09	3.26E-08
ENSG00000083454	protein_coding	P2RX5	ENSG00000083454	1.292249536	-1.478947063	40.3686802	4.00E-09	3.27E-08
ENSG00000161281	protein_coding	COX7A1	ENSG00000161281	0.903191877	3.520155763	40.96533894	4.07E-09	3.32E-08
ENSG00000184640	protein_coding	SEPTIN9	ENSG00000184640	0.703280613	7.867588481	40.89674727	4.11E-09	3.35E-08
ENSG00000175087	protein_coding	PDIK1L	ENSG00000175087	-0.527283275	3.657808187	40.89498429	4.11E-09	3.35E-08
ENSG00000064933	protein_coding	PMS1	ENSG00000064933	-0.501613778	4.993104898	40.89004024	4.12E-09	3.35E-08
ENSG00000203872	protein_coding	C6orf163	ENSG00000203872	-0.54410404	3.357828738	40.8877082	4.12E-09	3.36E-08
ENSG00000164056	protein_coding	SPRY1	ENSG00000164056	0.893961177	7.016302198	40.94646598	4.14E-09	3.36E-08
ENSG00000188729	protein_coding	OSTN	ENSG00000188729	4.276865195	-0.334441509	39.27401486	4.14E-09	3.36E-08
ENSG00000133424	protein_coding	LARGE1	ENSG00000133424	0.586149035	6.625855	40.83229651	4.21E-09	3.42E-08
ENSG00000072609	protein_coding	CHFR	ENSG00000072609	0.455758056	5.397283725	40.8220876	4.22E-09	3.43E-08
ENSG00000140939	protein_coding	NOL3	ENSG00000140939	0.511576119	3.657744456	40.82167915	4.22E-09	3.43E-08
ENSG00000198888	protein_coding	ND1	ENSG00000198888	-0.5897392	11.71801464	40.80367164	4.25E-09	3.45E-08
ENSG00000181827	protein_coding	RFX7	ENSG00000181827	-0.500498115	6.108115153	40.7812255	4.29E-09	3.48E-08
ENSG00000263155	protein_coding	MYZAP	ENSG00000263155	1.002232407	2.342789385	40.81345215	4.29E-09	3.48E-08
ENSG00000198832	protein_coding	SELENOM	ENSG00000198832	0.666082249	6.137029504	40.76583004	4.31E-09	3.50E-08
ENSG00000155380	protein_coding	SLC16A1	ENSG00000155380	1.00935377	7.001303499	40.84027779	4.40E-09	3.57E-08
ENSG00000106683	protein_coding	LIMK1	ENSG00000106683	0.672335146	4.312098161	40.65928489	4.49E-09	3.63E-08
ENSG00000149308	protein_coding	NPAT	ENSG00000149308	-0.577159512	5.759464414	40.65165903	4.50E-09	3.64E-08
ENSG00000135423	protein_coding	GLS2	ENSG00000135423	-0.738512793	-0.507657661	40.72276894	4.55E-09	3.68E-08
ENSG00000105366	protein_coding	SIGLEC8	ENSG00000105366	-0.850160237	0.714664725	40.67598637	4.56E-09	3.68E-08
ENSG00000150045	protein_coding	KLRF1	ENSG00000150045	1.100157794	0.620904559	40.65982146	4.58E-09	3.70E-08
ENSG00000132781	protein_coding	MUTYH	ENSG00000132781	-0.569001369	0.842578973	40.63918615	4.59E-09	3.70E-08
ENSG00000142549	protein_coding	IGLON5	ENSG00000142549	5.094444812	-1.35486237	40.90575019	4.67E-09	3.77E-08
ENSG00000167513	protein_coding	CDT1	ENSG00000167513	1.41695386	-1.296468636	40.11899284	4.69E-09	3.78E-08
ENSG00000180914	protein_coding	OXTR	ENSG00000180914	3.635319929	4.837220034	40.8986255	4.70E-09	3.78E-08
ENSG00000163431	protein_coding	LMOD1	ENSG00000163431	0.647098226	9.205751682	40.52882755	4.71E-09	3.79E-08
ENSG00000118160	protein_coding	SLC8A2	ENSG00000118160	1.080166062	4.426992331	40.67288463	4.73E-09	3.81E-08
ENSG00000176903	protein_coding	PNMA1	ENSG00000176903	0.623100792	6.115935777	40.49009149	4.78E-09	3.85E-08
ENSG00000013392	protein_coding	RWDD2A	ENSG00000013392	-0.509696945	2.940382688	40.48409652	4.79E-09	3.86E-08
ENSG00000127995	protein_coding	CASD1	ENSG00000127995	-0.546169811	5.589583038	40.46996852	4.81E-09	3.87E-08
ENSG00000240694	protein_coding	PNMA2	ENSG00000240694	0.989976648	1.563968271	40.46270274	4.85E-09	3.90E-08
ENSG00000155096	protein_coding	AZIN1	ENSG00000155096	0.526552102	7.104906306	40.4468041	4.86E-09	3.90E-08
ENSG00000162722	protein_coding	TRIM58	ENSG00000162722	-0.878129669	0.57781875	40.51018039	4.86E-09	3.90E-08
ENSG00000182718	protein_coding	ANXA2	ENSG00000182718	0.845605231	7.957155631	40.46490849	4.86E-09	3.90E-08
ENSG00000161888	protein_coding	SPC24	ENSG00000161888	0.815046921	-0.000943443	40.53183154	4.89E-09	3.92E-08
ENSG00000105879	protein_coding	CBLL1	ENSG00000105879	-0.487318027	5.616094019	40.40707623	4.93E-09	3.95E-08
ENSG00000113712	protein_coding	CSNK1A1	ENSG00000113712	0.564797292	7.619491403	40.39889403	4.94E-09	3.96E-08
ENSG00000171097	protein_coding	KYAT1	ENSG00000171097	0.737412112	0.291031108	40.42944434	5.03E-09	4.02E-08
ENSG00000126214	protein_coding	KLC1	ENSG00000126214	0.433437757	6.914497693	40.35116387	5.03E-09	4.02E-08
ENSG00000145604	protein_coding	SKP2	ENSG00000145604	-0.437905448	5.168486683	40.24756031	5.23E-09	4.17E-08
ENSG00000152784	protein_coding	PRDM8	ENSG00000152784	-0.607376616	4.297818518	40.23461421	5.26E-09	4.19E-08
ENSG00000007255	protein_coding	TRAPPC6A	ENSG00000007255	0.622164002	0.98132453	40.25921973	5.26E-09	4.19E-08
ENSG00000114120	protein_coding	SLC25A36	ENSG00000114120	-0.522466015	7.068439215	40.21802029	5.29E-09	4.21E-08
ENSG00000161203	protein_coding	AP2M1	ENSG00000161203	0.589659872	7.123347205	40.11517027	5.50E-09	4.37E-08
ENSG00000173868	protein_coding	PHOSPHO1	ENSG00000173868	-1.158486756	-1.504345219	39.05549258	5.50E-09	4.37E-08
ENSG00000106615	protein_coding	RHEB	ENSG00000106615	0.604983289	6.35926987	40.10609375	5.52E-09	4.38E-08
ENSG00000122188	protein_coding	LAX1	ENSG00000122188	-0.665688653	1.125838499	40.12046179	5.55E-09	4.40E-08
ENSG00000151468	protein_coding	CCDC3	ENSG00000151468	-0.752035446	5.277715894	40.10541469	5.58E-09	4.43E-08
ENSG00000028839	protein_coding	TBPL1	ENSG00000028839	-0.485459396	3.900267167	40.06766077	5.60E-09	4.44E-08
ENSG00000074201	protein_coding	CLNS1A	ENSG00000074201	-0.33621922	6.026057044	40.05743379	5.62E-09	4.45E-08
ENSG00000088832	protein_coding	FKBP1A	ENSG00000088832	0.602740749	7.432178978	40.02585764	5.68E-09	4.50E-08
ENSG00000171174	protein_coding	RBKS	ENSG00000171174	1.037027665	1.947328071	40.05319992	5.70E-09	4.52E-08
ENSG00000159496	protein_coding	RGL4	ENSG00000159496	-1.048476816	-1.833856263	38.34760701	5.72E-09	4.53E-08
ENSG00000160323	protein_coding	ADAMTS13	ENSG00000160323	0.569198586	2.248799094	40.00774712	5.73E-09	4.53E-08
ENSG00000124831	protein_coding	LRRFIP1	ENSG00000124831	0.700307279	8.232437225	39.97247892	5.80E-09	4.58E-08
ENSG00000168484	protein_coding	SFTPC	ENSG00000168484	4.77959976	-1.801474417	40.69794315	5.91E-09	4.66E-08
ENSG00000214253	protein_coding	FIS1	ENSG00000214253	0.545285966	4.762204085	39.92429264	5.90E-09	4.66E-08
ENSG00000143515	protein_coding	ATP8B2	ENSG00000143515	0.645683892	7.513760181	39.91363487	5.93E-09	4.67E-08
ENSG00000145700	protein_coding	ANKRD31	ENSG00000145700	-0.760854328	0.821811723	39.94870905	5.95E-09	4.69E-08
ENSG00000196569	protein_coding	LAMA2	ENSG00000196569	0.653025519	7.873456707	39.87566716	6.01E-09	4.74E-08
ENSG00000068383	protein_coding	INPP5A	ENSG00000068383	0.734043488	6.50732944	39.83704102	6.10E-09	4.80E-08
ENSG00000077150	protein_coding	NFKB2	ENSG00000077150	0.56430654	4.637174423	39.8379795	6.10E-09	4.80E-08
ENSG00000140682	protein_coding	TGFB1I1	ENSG00000140682	0.722655772	7.787626935	39.83658211	6.10E-09	4.80E-08
ENSG00000122435	protein_coding	TRMT13	ENSG00000122435	-0.57605154	4.886459292	39.82009467	6.14E-09	4.83E-08
ENSG00000100116	protein_coding	GCAT	ENSG00000100116	0.699984635	1.825383451	39.82337781	6.15E-09	4.83E-08
ENSG00000100401	protein_coding	RANGAP1	ENSG00000100401	0.479615087	4.881702699	39.7965608	6.19E-09	4.86E-08
ENSG00000087586	protein_coding	AURKA	ENSG00000087586	-0.699139291	0.097541444	39.89517448	6.20E-09	4.87E-08
ENSG00000244731	protein_coding	C4A	ENSG00000244731	1.51214938	2.417766386	39.99767396	6.23E-09	4.89E-08
ENSG00000135766	protein_coding	EGLN1	ENSG00000135766	0.499690772	3.700707214	39.77504128	6.25E-09	4.90E-08
ENSG00000163681	protein_coding	SLMAP	ENSG00000163681	0.952255185	9.273874681	39.81411471	6.27E-09	4.91E-08
ENSG00000204335	protein_coding	SP5	ENSG00000204335	-1.476367404	0.616712758	40.00834216	6.28E-09	4.92E-08
ENSG00000125744	protein_coding	RTN2	ENSG00000125744	0.735158002	2.536757224	39.73038622	6.36E-09	4.98E-08
ENSG00000142173	protein_coding	COL6A2	ENSG00000142173	0.708192135	10.3220846	39.7222522	6.37E-09	4.99E-08
ENSG00000180425	protein_coding	C11orf71	ENSG00000180425	-0.460864778	2.807380592	39.72026219	6.38E-09	4.99E-08
ENSG00000169504	protein_coding	CLIC4	ENSG00000169504	0.747741077	9.8554143	39.71666822	6.38E-09	4.99E-08
ENSG00000022267	protein_coding	FHL1	ENSG00000022267	0.825585143	9.486175581	39.68664866	6.45E-09	5.05E-08
ENSG00000187097	protein_coding	ENTPD5	ENSG00000187097	0.467286618	4.603099144	39.61460714	6.63E-09	5.18E-08
ENSG00000039600	protein_coding	SOX30	ENSG00000039600	1.651887177	-1.106674468	39.31536987	6.68E-09	5.21E-08
ENSG00000069122	protein_coding	ADGRF5	ENSG00000069122	0.592090519	6.864939323	39.59036929	6.69E-09	5.22E-08
ENSG00000149596	protein_coding	JPH2	ENSG00000149596	1.027515527	7.575999004	39.70430245	6.72E-09	5.24E-08
ENSG00000081277	protein_coding	PKP1	ENSG00000081277	1.548687122	-1.190975166	39.25442953	6.74E-09	5.25E-08
ENSG00000162520	protein_coding	SYNC	ENSG00000162520	1.056887574	5.137120308	39.72406151	6.75E-09	5.25E-08
ENSG00000131115	protein_coding	ZNF227	ENSG00000131115	-0.404763307	4.459108878	39.55012203	6.79E-09	5.29E-08
ENSG00000142065	protein_coding	ZFP14	ENSG00000142065	-0.460470405	4.876568964	39.548779	6.80E-09	5.29E-08
ENSG00000147117	protein_coding	ZNF157	ENSG00000147117	-0.673931791	-0.346112135	39.64498058	6.84E-09	5.32E-08
ENSG00000183655	protein_coding	KLHL25	ENSG00000183655	0.625459574	3.598787697	39.53183114	6.84E-09	5.32E-08
ENSG00000215915	protein_coding	ATAD3C	ENSG00000215915	0.854106123	1.182164017	39.53089219	6.90E-09	5.36E-08
ENSG00000170043	protein_coding	TRAPPC1	ENSG00000170043	0.680606978	3.874072653	39.50760059	6.90E-09	5.36E-08
ENSG00000188643	protein_coding	S100A16	ENSG00000188643	0.63820148	4.147475882	39.48142048	6.97E-09	5.41E-08
ENSG00000131462	protein_coding	TUBG1	ENSG00000131462	0.664983294	3.210649848	39.47087607	7.00E-09	5.43E-08
ENSG00000155755	protein_coding	TMEM237	ENSG00000155755	-0.435856758	4.33592231	39.46376117	7.02E-09	5.44E-08
ENSG00000117407	protein_coding	ARTN	ENSG00000117407	0.832007537	-0.229735173	39.53197894	7.16E-09	5.54E-08
ENSG00000131653	protein_coding	TRAF7	ENSG00000131653	0.542976969	5.285827517	39.39231299	7.21E-09	5.58E-08
ENSG00000075886	protein_coding	TUBA3D	ENSG00000075886	1.892990755	-0.184438712	39.60081489	7.23E-09	5.60E-08
ENSG00000182541	protein_coding	LIMK2	ENSG00000182541	0.552492576	5.090864974	39.377055	7.25E-09	5.61E-08
ENSG00000250510	protein_coding	GPR162	ENSG00000250510	0.686537403	2.415523257	39.38048169	7.25E-09	5.61E-08
ENSG00000187688	protein_coding	TRPV2	ENSG00000187688	0.768045559	3.021971878	39.33930657	7.36E-09	5.69E-08
ENSG00000164111	protein_coding	ANXA5	ENSG00000164111	0.595147662	8.167623865	39.31701257	7.42E-09	5.73E-08
ENSG00000140743	protein_coding	CDR2	ENSG00000140743	0.686447674	4.870469554	39.31558262	7.42E-09	5.73E-08
ENSG00000176714	protein_coding	CCDC121	ENSG00000176714	-0.535094023	2.486996531	39.30014736	7.47E-09	5.77E-08
ENSG00000064703	protein_coding	DDX20	ENSG00000064703	-0.425155157	4.359418841	39.28478824	7.51E-09	5.79E-08
ENSG00000158125	protein_coding	XDH	ENSG00000158125	-2.804340923	-0.937505614	37.73329714	7.51E-09	5.79E-08
ENSG00000125841	protein_coding	NRSN2	ENSG00000125841	0.639731431	4.517319818	39.27907467	7.52E-09	5.80E-08
ENSG00000111652	protein_coding	COPS7A	ENSG00000111652	0.529619644	4.83792224	39.25851195	7.58E-09	5.84E-08
ENSG00000240053	protein_coding	LY6G5B	ENSG00000240053	-0.515921499	1.288504184	39.27618104	7.59E-09	5.84E-08
ENSG00000165516	protein_coding	KLHDC2	ENSG00000165516	-0.382558715	5.745577303	39.25530608	7.59E-09	5.84E-08
ENSG00000163956	protein_coding	LRPAP1	ENSG00000163956	0.576460483	6.008489909	39.23198417	7.66E-09	5.89E-08
ENSG00000129194	protein_coding	SOX15	ENSG00000129194	-0.742665931	0.772965114	39.2684492	7.68E-09	5.91E-08
ENSG00000117411	protein_coding	B4GALT2	ENSG00000117411	0.759154783	4.481744061	39.22276704	7.70E-09	5.91E-08
ENSG00000106351	protein_coding	AGFG2	ENSG00000106351	0.591660865	5.229286052	39.2169799	7.70E-09	5.91E-08
ENSG00000105223	protein_coding	PLD3	ENSG00000105223	0.607550514	6.424964729	39.20482775	7.74E-09	5.94E-08
ENSG00000160691	protein_coding	SHC1	ENSG00000160691	0.536635569	6.557634659	39.18421099	7.80E-09	5.98E-08
ENSG00000164167	protein_coding	LSM6	ENSG00000164167	-0.399445689	3.623050038	39.15272939	7.89E-09	6.05E-08
ENSG00000117479	protein_coding	SLC19A2	ENSG00000117479	0.952534216	5.305616352	39.26155882	7.91E-09	6.06E-08
ENSG00000186198	protein_coding	SLC51B	ENSG00000186198	3.96148695	-1.751442107	38.14272938	8.00E-09	6.13E-08
ENSG00000102760	protein_coding	RGCC	ENSG00000102760	1.053169249	5.227504276	39.26537212	8.01E-09	6.13E-08
ENSG00000219481	protein_coding	NBPF1	ENSG00000219481	0.619836768	5.488469297	39.08755934	8.09E-09	6.18E-08
ENSG00000138336	protein_coding	TET1	ENSG00000138336	-0.537393124	5.499842661	39.07489011	8.12E-09	6.21E-08
ENSG00000189319	protein_coding	FAM53B	ENSG00000189319	0.65558458	5.57605389	39.06473186	8.15E-09	6.23E-08
ENSG00000157110	protein_coding	RBPMS	ENSG00000157110	0.523818028	8.526394195	39.05160011	8.20E-09	6.26E-08
ENSG00000162383	protein_coding	SLC1A7	ENSG00000162383	1.417578335	-1.514091307	38.28237526	8.22E-09	6.27E-08
ENSG00000166311	protein_coding	SMPD1	ENSG00000166311	0.630564397	4.175044173	39.04210192	8.23E-09	6.27E-08
ENSG00000167281	protein_coding	RBFOX3	ENSG00000167281	1.138292198	5.442102072	39.22550526	8.22E-09	6.27E-08
ENSG00000156222	protein_coding	SLC28A1	ENSG00000156222	-1.259134336	-1.368091831	38.17777494	8.30E-09	6.32E-08
ENSG00000101230	protein_coding	ISM1	ENSG00000101230	1.159441175	1.343755345	39.07875841	8.34E-09	6.35E-08
ENSG00000162542	protein_coding	TMCO4	ENSG00000162542	0.435230354	4.216015318	38.98910711	8.39E-09	6.39E-08
ENSG00000175279	protein_coding	CENPS	ENSG00000175279	0.764921255	-0.748118189	39.10261651	8.42E-09	6.41E-08
ENSG00000242441	protein_coding	GTF2A1L	ENSG00000242441	2.210084738	0.509320574	39.27537049	8.42E-09	6.41E-08
ENSG00000187866	protein_coding	PABIR1	ENSG00000187866	-0.421682876	5.416965528	38.95650012	8.49E-09	6.46E-08
ENSG00000169026	protein_coding	SLC49A3	ENSG00000169026	0.613761783	1.895713481	38.95461523	8.52E-09	6.48E-08
ENSG00000171659	protein_coding	GPR34	ENSG00000171659	-0.862809126	3.663329435	38.95620028	8.72E-09	6.62E-08
ENSG00000137198	protein_coding	GMPR	ENSG00000137198	0.690292831	3.148327738	38.87906079	8.75E-09	6.64E-08
ENSG00000153094	protein_coding	BCL2L11	ENSG00000153094	-0.67919975	4.696178874	38.87770158	8.75E-09	6.64E-08
ENSG00000032742	protein_coding	IFT88	ENSG00000032742	-0.457676052	5.301404071	38.8608357	8.81E-09	6.68E-08
ENSG00000130349	protein_coding	MTRES1	ENSG00000130349	-0.403722433	3.020481641	38.83482358	8.90E-09	6.75E-08
ENSG00000167995	protein_coding	BEST1	ENSG00000167995	0.621564429	3.287442924	38.833437	8.90E-09	6.75E-08
ENSG00000140285	protein_coding	FGF7	ENSG00000140285	-1.042835799	5.767052546	39.01189945	8.90E-09	6.75E-08
ENSG00000186523	protein_coding	FAM86B1	ENSG00000186523	-0.769138525	0.955779638	38.81796394	9.07E-09	6.86E-08
ENSG00000174529	protein_coding	TMEM81	ENSG00000174529	-0.493936563	0.4261615	38.84432068	9.08E-09	6.86E-08
ENSG00000101187	protein_coding	SLCO4A1	ENSG00000101187	1.325623468	3.420537338	38.93660701	9.22E-09	6.97E-08
ENSG00000139112	protein_coding	GABARAPL1	ENSG00000139112	0.670869766	6.582029332	38.73034353	9.25E-09	6.99E-08
ENSG00000117298	protein_coding	ECE1	ENSG00000117298	0.535631841	6.687913517	38.70220736	9.35E-09	7.06E-08
ENSG00000088854	protein_coding	DNAAF9	ENSG00000088854	0.449080149	6.77301243	38.70017471	9.36E-09	7.06E-08
ENSG00000151322	protein_coding	NPAS3	ENSG00000151322	-0.475698496	3.346996759	38.69974215	9.36E-09	7.06E-08
ENSG00000177842	protein_coding	ZNF620	ENSG00000177842	-0.462582418	1.976456448	38.70598033	9.36E-09	7.06E-08
ENSG00000198892	protein_coding	SHISA4	ENSG00000198892	0.664629779	2.543930431	38.69420934	9.39E-09	7.08E-08
ENSG00000114948	protein_coding	ADAM23	ENSG00000114948	0.812910673	3.695860472	38.69568781	9.41E-09	7.09E-08
ENSG00000148803	protein_coding	FUOM	ENSG00000148803	0.729438441	0.123757354	38.76170956	9.43E-09	7.11E-08
ENSG00000109501	protein_coding	WFS1	ENSG00000109501	0.58940596	6.734536392	38.66303491	9.49E-09	7.14E-08
ENSG00000090621	protein_coding	PABPC4	ENSG00000090621	0.483182884	6.930659659	38.65696625	9.51E-09	7.16E-08
ENSG00000265107	protein_coding	GJA5	ENSG00000265107	1.012246649	4.106013301	38.76869988	9.55E-09	7.18E-08
ENSG00000131652	protein_coding	THOC6	ENSG00000131652	0.63369542	2.940489311	38.63023634	9.61E-09	7.23E-08
ENSG00000123454	protein_coding	DBH	ENSG00000123454	4.83531791	-1.746430582	39.10238866	9.68E-09	7.27E-08
ENSG00000226314	protein_coding	ZKSCAN8P1	ENSG00000226314	-0.554389949	1.401951943	38.6205046	9.71E-09	7.29E-08
ENSG00000113273	protein_coding	ARSB	ENSG00000113273	0.546585292	5.39991302	38.59398774	9.74E-09	7.31E-08
ENSG00000111731	protein_coding	C2CD5	ENSG00000111731	-0.478378533	6.653783346	38.55441766	9.89E-09	7.41E-08
ENSG00000154655	protein_coding	L3MBTL4	ENSG00000154655	-0.729263221	3.790198123	38.53655834	9.96E-09	7.46E-08
ENSG00000121957	protein_coding	GPSM2	ENSG00000121957	0.750377937	5.164110628	38.5431531	9.97E-09	7.47E-08
ENSG00000139835	protein_coding	GRTP1	ENSG00000139835	0.626410268	2.337811082	38.52978894	9.99E-09	7.48E-08
ENSG00000123358	protein_coding	NR4A1	ENSG00000123358	1.920065817	8.008867753	38.78180162	1.01E-08	7.56E-08
ENSG00000161558	protein_coding	TMEM143	ENSG00000161558	0.47283345	2.431350435	38.49799874	1.01E-08	7.56E-08
ENSG00000141551	protein_coding	CSNK1D	ENSG00000141551	0.524754219	7.132640826	38.49181758	1.01E-08	7.57E-08
ENSG00000197050	protein_coding	ZNF420	ENSG00000197050	-0.515249902	3.560122381	38.49250868	1.01E-08	7.57E-08
ENSG00000197323	protein_coding	TRIM33	ENSG00000197323	-0.504541124	7.233441804	38.48061562	1.02E-08	7.59E-08
ENSG00000071127	protein_coding	WDR1	ENSG00000071127	0.598548588	8.42980985	38.47833753	1.02E-08	7.60E-08
ENSG00000173349	protein_coding	SFT2D3	ENSG00000173349	-0.448132385	2.814467525	38.46372256	1.02E-08	7.65E-08
ENSG00000146856	protein_coding	AGBL3	ENSG00000146856	-0.479300837	3.105572641	38.46195287	1.02E-08	7.65E-08
ENSG00000169071	protein_coding	ROR2	ENSG00000169071	0.592104596	6.238421373	38.43421856	1.03E-08	7.72E-08
ENSG00000158006	protein_coding	PAFAH2	ENSG00000158006	0.47269519	3.667859847	38.42946941	1.04E-08	7.73E-08
ENSG00000137831	protein_coding	UACA	ENSG00000137831	-0.698653767	6.802506721	38.39932245	1.05E-08	7.81E-08
ENSG00000169851	protein_coding	PCDH7	ENSG00000169851	0.746664075	7.563657709	38.39272879	1.05E-08	7.83E-08
ENSG00000100241	protein_coding	SBF1	ENSG00000100241	0.486700537	5.964591678	38.37338916	1.06E-08	7.88E-08
ENSG00000188566	protein_coding	NDOR1	ENSG00000188566	0.526154025	3.115049249	38.36464634	1.06E-08	7.90E-08
ENSG00000108604	protein_coding	SMARCD2	ENSG00000108604	0.516890295	4.951399451	38.36170599	1.06E-08	7.90E-08
ENSG00000215912	protein_coding	TTC34	ENSG00000215912	-0.682847254	2.899359516	38.35873009	1.07E-08	7.92E-08
ENSG00000081019	protein_coding	RSBN1	ENSG00000081019	-0.465066766	6.040518681	38.34462991	1.07E-08	7.95E-08
ENSG00000184350	protein_coding	MRGPRE	ENSG00000184350	1.364332396	-0.065342357	38.47650195	1.07E-08	7.97E-08
ENSG00000205593	protein_coding	DENND6B	ENSG00000205593	0.65667054	3.143134759	38.33373436	1.08E-08	7.98E-08
ENSG00000141258	protein_coding	SGSM2	ENSG00000141258	0.452018357	5.680725351	38.29113917	1.09E-08	8.10E-08
ENSG00000117569	protein_coding	PTBP2	ENSG00000117569	-0.52474546	6.994445905	38.26646891	1.10E-08	8.17E-08
ENSG00000114853	protein_coding	ZBTB47	ENSG00000114853	0.571947931	5.800647338	38.25728349	1.11E-08	8.19E-08
ENSG00000126391	protein_coding	FRMD8	ENSG00000126391	0.54694203	4.084095445	38.25427218	1.11E-08	8.20E-08
ENSG00000172766	protein_coding	NAA16	ENSG00000172766	-0.498250214	5.482356921	38.25080777	1.11E-08	8.21E-08
ENSG00000186399	protein_coding	GOLGA8R	ENSG00000186399	0.641170509	0.641027576	38.28925393	1.11E-08	8.22E-08
ENSG00000101199	protein_coding	ARFGAP1	ENSG00000101199	0.509386772	5.399690059	38.23330743	1.12E-08	8.26E-08
ENSG00000161265	protein_coding	U2AF1L4	ENSG00000161265	-0.49586351	1.380579291	38.23865737	1.12E-08	8.29E-08
ENSG00000158470	protein_coding	B4GALT5	ENSG00000158470	0.544543176	6.515218387	38.18405199	1.14E-08	8.40E-08
ENSG00000174173	protein_coding	TRMT10C	ENSG00000174173	-0.599668807	3.192881409	38.17939763	1.14E-08	8.41E-08
ENSG00000184530	protein_coding	C6orf58	ENSG00000184530	-0.772243621	-0.859351385	38.13901911	1.14E-08	8.43E-08
ENSG00000137720	protein_coding	CFAP68	ENSG00000137720	-0.465410442	2.706262168	38.14286163	1.16E-08	8.52E-08
ENSG00000175662	protein_coding	TOM1L2	ENSG00000175662	0.439109637	6.437513464	38.13108713	1.16E-08	8.55E-08
ENSG00000135951	protein_coding	TSGA10	ENSG00000135951	-0.629161672	2.640378852	38.09110224	1.18E-08	8.68E-08
ENSG00000204252	protein_coding	HLA.DOA	ENSG00000204252	-0.733057066	3.41517697	38.06597644	1.19E-08	8.76E-08
ENSG00000157212	protein_coding	PAXIP1	ENSG00000157212	-0.33147737	4.491938877	38.04684498	1.20E-08	8.82E-08
ENSG00000027869	protein_coding	SH2D2A	ENSG00000027869	1.408989307	0.811308868	38.19041152	1.20E-08	8.84E-08
ENSG00000196526	protein_coding	AFAP1	ENSG00000196526	0.583966182	7.173483717	38.03424356	1.20E-08	8.85E-08
ENSG00000174175	protein_coding	SELP	ENSG00000174175	-0.816165655	5.063959817	38.09486832	1.21E-08	8.90E-08
ENSG00000156030	protein_coding	MIDEAS	ENSG00000156030	0.555218464	7.367083335	38.00652728	1.22E-08	8.93E-08
ENSG00000249158	protein_coding	PCDHA11	ENSG00000249158	-0.780614458	1.279862533	38.01409077	1.22E-08	8.98E-08
ENSG00000076928	protein_coding	ARHGEF1	ENSG00000076928	0.466354135	5.695365391	37.98721969	1.23E-08	8.99E-08
ENSG00000185339	protein_coding	TCN2	ENSG00000185339	0.622520854	4.291806563	37.96906827	1.23E-08	9.05E-08
ENSG00000074964	protein_coding	ARHGEF10L	ENSG00000074964	0.568009534	4.903794989	37.95401956	1.24E-08	9.10E-08
ENSG00000185122	protein_coding	HSF1	ENSG00000185122	0.534521945	5.733622576	37.94330675	1.25E-08	9.13E-08
ENSG00000165996	protein_coding	HACD1	ENSG00000165996	1.140828994	4.594711713	38.09411572	1.26E-08	9.20E-08
ENSG00000129159	protein_coding	KCNC1	ENSG00000129159	-1.215496521	-0.42184243	37.97799698	1.26E-08	9.24E-08
ENSG00000163346	protein_coding	PBXIP1	ENSG00000163346	0.567396143	6.498383272	37.90765239	1.26E-08	9.25E-08
ENSG00000145936	protein_coding	KCNMB1	ENSG00000145936	0.876240417	7.185309671	37.96726206	1.27E-08	9.26E-08
ENSG00000102024	protein_coding	PLS3	ENSG00000102024	-0.560273146	8.008618946	37.90194676	1.27E-08	9.26E-08
ENSG00000145730	protein_coding	PAM	ENSG00000145730	0.586051581	8.082143444	37.89402154	1.27E-08	9.29E-08
ENSG00000150510	protein_coding	FAM124A	ENSG00000150510	0.726740009	3.711954698	37.87433793	1.28E-08	9.35E-08
ENSG00000151332	protein_coding	MBIP	ENSG00000151332	-0.473129833	4.464699168	37.83858747	1.30E-08	9.47E-08
ENSG00000125414	protein_coding	MYH2	ENSG00000125414	3.189388225	0.558300446	38.04119429	1.30E-08	9.47E-08
ENSG00000176720	protein_coding	BOK	ENSG00000176720	0.814273245	4.842650224	37.87796639	1.30E-08	9.49E-08
ENSG00000163751	protein_coding	CPA3	ENSG00000163751	-0.886318047	5.391748685	37.93754888	1.31E-08	9.52E-08
ENSG00000101246	protein_coding	ARFRP1	ENSG00000101246	0.473575864	4.322917742	37.79457884	1.32E-08	9.61E-08
ENSG00000168772	protein_coding	CXXC4	ENSG00000168772	-0.660169644	1.564793714	37.80801664	1.32E-08	9.61E-08
ENSG00000186310	protein_coding	NAP1L3	ENSG00000186310	-0.608585278	3.772714032	37.79384117	1.32E-08	9.61E-08
ENSG00000123737	protein_coding	EXOSC9	ENSG00000123737	-0.398536649	4.297467251	37.79116272	1.32E-08	9.62E-08
ENSG00000172794	protein_coding	RAB37	ENSG00000172794	-0.641899632	1.18695491	37.79485716	1.33E-08	9.68E-08
ENSG00000131871	protein_coding	SELENOS	ENSG00000131871	0.510901184	4.089666764	37.77067196	1.33E-08	9.68E-08
ENSG00000284395	protein_coding	PERCC1	ENSG00000284395	3.955794515	-2.137114089	36.90470742	1.35E-08	9.81E-08
ENSG00000248713	protein_coding	C4orf54	ENSG00000248713	2.291764852	-1.299230284	36.77093165	1.36E-08	9.84E-08
ENSG00000259330	protein_coding	INAFM2	ENSG00000259330	0.796036023	4.245179382	37.73223764	1.36E-08	9.90E-08
ENSG00000137767	protein_coding	SQOR	ENSG00000137767	0.828269286	2.707119374	37.70072948	1.37E-08	9.92E-08
ENSG00000133392	protein_coding	MYH11	ENSG00000133392	0.840490124	12.83358241	37.69783587	1.37E-08	9.92E-08
ENSG00000154813	protein_coding	DPH3	ENSG00000154813	0.686458497	4.618024222	37.68767785	1.37E-08	9.96E-08
ENSG00000176422	protein_coding	SPRYD4	ENSG00000176422	-0.371204351	4.314616192	37.66410117	1.39E-08	1.00E-07
ENSG00000186088	protein_coding	GSAP	ENSG00000186088	-0.51218305	4.46825492	37.65480467	1.39E-08	1.01E-07
ENSG00000147586	protein_coding	MRPS28	ENSG00000147586	-0.439654147	1.301052502	37.63804473	1.41E-08	1.02E-07
ENSG00000198056	protein_coding	PRIM1	ENSG00000198056	-0.448047706	2.086600663	37.5957058	1.43E-08	1.03E-07
ENSG00000168356	protein_coding	SCN11A	ENSG00000168356	-0.611269075	0.641984507	37.63282804	1.43E-08	1.03E-07
ENSG00000258818	protein_coding	RNASE4	ENSG00000258818	-0.779784712	-0.325274033	37.67287724	1.44E-08	1.04E-07
ENSG00000100206	protein_coding	DMC1	ENSG00000100206	-0.551671052	0.769006322	37.60970462	1.44E-08	1.04E-07
ENSG00000011590	protein_coding	ZBTB32	ENSG00000011590	-1.312296777	-1.813438827	35.9271709	1.44E-08	1.04E-07
ENSG00000058668	protein_coding	ATP2B4	ENSG00000058668	0.729478787	10.92177723	37.55033955	1.45E-08	1.04E-07
ENSG00000116661	protein_coding	FBXO2	ENSG00000116661	1.267711543	-1.799679032	36.52250492	1.45E-08	1.04E-07
ENSG00000197622	protein_coding	CDC42SE1	ENSG00000197622	0.472025702	6.447485527	37.54936265	1.45E-08	1.04E-07
ENSG00000109618	protein_coding	SEPSECS	ENSG00000109618	-0.472311813	4.760889759	37.53775862	1.45E-08	1.05E-07
ENSG00000249931	protein_coding	GOLGA8K	ENSG00000249931	1.471280485	-1.590234948	36.79929068	1.46E-08	1.05E-07
ENSG00000151575	protein_coding	TEX9	ENSG00000151575	-0.552292821	3.233406778	37.52092427	1.46E-08	1.05E-07
ENSG00000164129	protein_coding	NPY5R	ENSG00000164129	-1.06824722	0.63419528	37.60232603	1.47E-08	1.06E-07
ENSG00000109066	protein_coding	TMEM104	ENSG00000109066	0.544458971	3.395812537	37.5148219	1.47E-08	1.06E-07
ENSG00000097046	protein_coding	CDC7	ENSG00000097046	0.826108811	2.208952667	37.51222947	1.47E-08	1.06E-07
ENSG00000186448	protein_coding	ZNF197	ENSG00000186448	-0.492372354	5.161436681	37.48365371	1.49E-08	1.07E-07
ENSG00000005238	protein_coding	ATOSB	ENSG00000005238	0.51064876	3.879149737	37.48171973	1.49E-08	1.07E-07
ENSG00000101311	protein_coding	FERMT1	ENSG00000101311	-0.684931536	2.081198865	37.47078027	1.50E-08	1.07E-07
ENSG00000086991	protein_coding	NOX4	ENSG00000086991	-0.930023776	4.981162622	37.59324349	1.50E-08	1.08E-07
ENSG00000006756	protein_coding	ARSD	ENSG00000006756	0.596577885	5.193620727	37.45247488	1.50E-08	1.08E-07
ENSG00000172057	protein_coding	ORMDL3	ENSG00000172057	0.508894786	4.721674475	37.44828238	1.51E-08	1.08E-07
ENSG00000112234	protein_coding	FBXL4	ENSG00000112234	-0.404313086	6.274860669	37.42378836	1.52E-08	1.09E-07
ENSG00000163673	protein_coding	DCLK3	ENSG00000163673	1.044407662	-0.430016712	37.52964474	1.52E-08	1.09E-07
ENSG00000121807	protein_coding	CCR2	ENSG00000121807	-0.795978442	1.553694724	37.39761274	1.54E-08	1.11E-07
ENSG00000164087	protein_coding	POC1A	ENSG00000164087	0.712751831	-0.161364554	37.478912	1.55E-08	1.11E-07
ENSG00000171320	protein_coding	ESCO2	ENSG00000171320	1.107422516	-1.098422807	37.17659866	1.57E-08	1.13E-07
ENSG00000175274	protein_coding	TP53I11	ENSG00000175274	0.603920885	4.946727419	37.31329875	1.58E-08	1.13E-07
ENSG00000155542	protein_coding	SETD9	ENSG00000155542	-0.607661308	1.36121344	37.32173883	1.59E-08	1.14E-07
ENSG00000081248	protein_coding	CACNA1S	ENSG00000081248	1.915874594	-2.05388224	35.36008977	1.61E-08	1.15E-07
ENSG00000111229	protein_coding	ARPC3	ENSG00000111229	0.507174011	4.91299385	37.26948365	1.61E-08	1.15E-07
ENSG00000179564	protein_coding	LSMEM2	ENSG00000179564	-0.784316453	-0.597450153	37.33265856	1.61E-08	1.15E-07
ENSG00000183856	protein_coding	IQGAP3	ENSG00000183856	1.523001728	0.587940021	37.43621581	1.62E-08	1.16E-07
ENSG00000129925	protein_coding	PGAP6	ENSG00000129925	0.641702664	3.678554702	37.24308979	1.63E-08	1.16E-07
ENSG00000010256	protein_coding	UQCRC1	ENSG00000010256	0.596135637	4.790278105	37.24126559	1.63E-08	1.16E-07
ENSG00000138073	protein_coding	PREB	ENSG00000138073	0.565096177	5.044889378	37.2401986	1.63E-08	1.16E-07
ENSG00000122126	protein_coding	OCRL	ENSG00000122126	0.53211351	6.329904777	37.22891855	1.64E-08	1.17E-07
ENSG00000180061	protein_coding	TMEM150B	ENSG00000180061	1.197585186	-1.645475024	36.51712589	1.66E-08	1.18E-07
ENSG00000115414	protein_coding	FN1	ENSG00000115414	0.770427705	10.72486587	37.19545885	1.66E-08	1.18E-07
ENSG00000007866	protein_coding	TEAD3	ENSG00000007866	0.579487096	6.531905227	37.19057019	1.66E-08	1.18E-07
ENSG00000198099	protein_coding	ADH4	ENSG00000198099	3.539408186	-2.443772147	35.79138922	1.66E-08	1.18E-07
ENSG00000196267	protein_coding	ZNF836	ENSG00000196267	-0.473756386	3.761967137	37.18356061	1.67E-08	1.18E-07
ENSG00000269335	protein_coding	IKBKG	ENSG00000269335	0.525210998	1.561393958	37.18758318	1.67E-08	1.19E-07
ENSG00000137261	protein_coding	KIAA0319	ENSG00000137261	1.023108453	-1.171089394	37.09287132	1.68E-08	1.19E-07
ENSG00000038382	protein_coding	TRIO	ENSG00000038382	0.462931386	8.508934961	37.16228526	1.68E-08	1.19E-07
ENSG00000030582	protein_coding	GRN	ENSG00000030582	0.732959525	6.022977272	37.14650199	1.69E-08	1.20E-07
ENSG00000000457	protein_coding	SCYL3	ENSG00000000457	-0.339341724	4.52131024	37.11160729	1.71E-08	1.22E-07
ENSG00000096717	protein_coding	SIRT1	ENSG00000096717	-0.499220608	5.724617269	37.10621543	1.72E-08	1.22E-07
ENSG00000283900	protein_coding	TPTEP2.CSNK1E	ENSG00000283900	1.306958601	-1.862854245	35.96768121	1.74E-08	1.23E-07
ENSG00000159086	protein_coding	PAXBP1	ENSG00000159086	-0.511097019	6.303040652	37.06393895	1.74E-08	1.24E-07
ENSG00000124120	protein_coding	TTPAL	ENSG00000124120	0.570423547	4.562239098	37.04429454	1.76E-08	1.25E-07
ENSG00000118705	protein_coding	RPN2	ENSG00000118705	0.572226565	6.777986099	37.0409467	1.76E-08	1.25E-07
ENSG00000112576	protein_coding	CCND3	ENSG00000112576	0.584436908	4.732086816	37.03484752	1.76E-08	1.25E-07
ENSG00000161653	protein_coding	NAGS	ENSG00000161653	-0.650638533	-0.349836781	37.12793627	1.77E-08	1.25E-07
ENSG00000188191	protein_coding	PRKAR1B	ENSG00000188191	0.727134804	4.07243221	37.01638049	1.78E-08	1.26E-07
ENSG00000177666	protein_coding	PNPLA2	ENSG00000177666	0.525795117	5.165672809	37.00321788	1.78E-08	1.26E-07
ENSG00000166822	protein_coding	TMEM170A	ENSG00000166822	-0.400905212	4.798904701	36.95176635	1.82E-08	1.29E-07
ENSG00000100614	protein_coding	PPM1A	ENSG00000100614	-0.577459956	7.523345136	36.94863909	1.82E-08	1.29E-07
ENSG00000197959	protein_coding	DNM3	ENSG00000197959	-0.524465998	4.916632311	36.94515522	1.82E-08	1.29E-07
ENSG00000159403	protein_coding	C1R	ENSG00000159403	0.611796449	7.293305337	36.92317838	1.84E-08	1.30E-07
ENSG00000008710	protein_coding	PKD1	ENSG00000008710	0.547715497	7.56376705	36.9223163	1.84E-08	1.30E-07
ENSG00000198763	protein_coding	ND2	ENSG00000198763	-0.543811729	11.50437704	36.90781953	1.85E-08	1.31E-07
ENSG00000105656	protein_coding	ELL	ENSG00000105656	0.518076373	4.343492031	36.89740514	1.86E-08	1.31E-07
ENSG00000154451	protein_coding	GBP5	ENSG00000154451	-0.885115719	2.198607761	36.92081017	1.86E-08	1.31E-07
ENSG00000168143	protein_coding	FAM83B	ENSG00000168143	-2.566686266	-1.41279771	34.94998234	1.87E-08	1.32E-07
ENSG00000116685	protein_coding	KIAA2013	ENSG00000116685	0.565647973	4.574557499	36.87920474	1.87E-08	1.32E-07
ENSG00000186395	protein_coding	KRT10	ENSG00000186395	0.683819223	2.825535568	36.88013209	1.87E-08	1.32E-07
ENSG00000182983	protein_coding	ZNF662	ENSG00000182983	-0.372276876	5.302639012	36.87602698	1.87E-08	1.32E-07
ENSG00000111445	protein_coding	RFC5	ENSG00000111445	-0.356758103	3.444214431	36.8675678	1.88E-08	1.32E-07
ENSG00000149554	protein_coding	CHEK1	ENSG00000149554	0.571831897	1.419931045	36.87610316	1.88E-08	1.33E-07
ENSG00000162641	protein_coding	AKNAD1	ENSG00000162641	-0.783692182	-0.699650459	36.89467075	1.88E-08	1.33E-07
ENSG00000167996	protein_coding	FTH1	ENSG00000167996	0.692842604	9.928560869	36.86228616	1.88E-08	1.33E-07
ENSG00000108679	protein_coding	LGALS3BP	ENSG00000108679	0.683921813	7.113171071	36.84585893	1.90E-08	1.33E-07
ENSG00000197008	protein_coding	ZNF138	ENSG00000197008	-0.602479554	3.802910321	36.79924099	1.93E-08	1.35E-07
ENSG00000179796	protein_coding	LRRC3B	ENSG00000179796	-1.199075978	0.59628427	36.93332673	1.94E-08	1.36E-07
ENSG00000146555	protein_coding	SDK1	ENSG00000146555	1.075184839	5.287757052	36.93749718	1.94E-08	1.36E-07
ENSG00000081087	protein_coding	OSTM1	ENSG00000081087	0.616088585	5.266488456	36.77561432	1.95E-08	1.36E-07
ENSG00000119403	protein_coding	PHF19	ENSG00000119403	0.472403603	4.492422148	36.73962343	1.97E-08	1.38E-07
ENSG00000083896	protein_coding	YTHDC1	ENSG00000083896	-0.500608487	6.897832022	36.73287434	1.98E-08	1.39E-07
ENSG00000225830	protein_coding	ERCC6	ENSG00000225830	-0.399694501	5.914074419	36.73110834	1.98E-08	1.39E-07
ENSG00000170638	protein_coding	TRABD	ENSG00000170638	0.544996112	3.109266351	36.69499021	2.01E-08	1.41E-07
ENSG00000145216	protein_coding	FIP1L1	ENSG00000145216	-0.413660181	4.849695583	36.67053737	2.03E-08	1.42E-07
ENSG00000247595	protein_coding	MISFA	ENSG00000247595	-0.522050782	1.342376359	36.68351889	2.03E-08	1.42E-07
ENSG00000080854	protein_coding	IGSF9B	ENSG00000080854	0.832917154	6.963582787	36.70705428	2.04E-08	1.42E-07
ENSG00000143067	protein_coding	ZNF697	ENSG00000143067	-0.528819717	3.624420107	36.6549356	2.04E-08	1.43E-07
ENSG00000152767	protein_coding	FARP1	ENSG00000152767	0.545865849	6.983516425	36.59263084	2.09E-08	1.46E-07
ENSG00000134996	protein_coding	OSTF1	ENSG00000134996	0.51834374	4.010609019	36.57556401	2.10E-08	1.47E-07
ENSG00000148204	protein_coding	CRB2	ENSG00000148204	1.363873776	2.643812451	36.71333865	2.13E-08	1.48E-07
ENSG00000119514	protein_coding	GALNT12	ENSG00000119514	0.660037248	1.920106406	36.53914962	2.14E-08	1.49E-07
ENSG00000123146	protein_coding	ADGRE5	ENSG00000123146	0.8467447	7.860405691	36.56496889	2.15E-08	1.49E-07
ENSG00000205363	protein_coding	INSYN1	ENSG00000205363	0.743463788	2.169028674	36.52503093	2.15E-08	1.49E-07
ENSG00000105246	protein_coding	EBI3	ENSG00000105246	0.903719288	-0.448699118	36.62881665	2.15E-08	1.50E-07
ENSG00000197122	protein_coding	SRC	ENSG00000197122	0.441763584	5.887222803	36.5088639	2.16E-08	1.50E-07
ENSG00000128791	protein_coding	TWSG1	ENSG00000128791	0.670891894	7.022034808	36.50626171	2.16E-08	1.50E-07
ENSG00000146966	protein_coding	DENND2A	ENSG00000146966	0.61290763	5.678925043	36.50061368	2.16E-08	1.50E-07
ENSG00000183647	protein_coding	ZNF530	ENSG00000183647	-0.407675912	1.881982354	36.50034981	2.17E-08	1.51E-07
ENSG00000162614	protein_coding	NEXN	ENSG00000162614	1.069755336	7.32949365	36.59635126	2.20E-08	1.52E-07
ENSG00000100504	protein_coding	PYGL	ENSG00000100504	0.536038092	5.496739941	36.42062885	2.23E-08	1.55E-07
ENSG00000130226	protein_coding	DPP6	ENSG00000130226	0.833304744	8.332347384	36.44272741	2.23E-08	1.55E-07
ENSG00000145425	protein_coding	RPS3A	ENSG00000145425	-0.494399147	8.600276818	36.4082414	2.24E-08	1.55E-07
ENSG00000163006	protein_coding	CCDC138	ENSG00000163006	-0.460061339	2.775613398	36.40230257	2.25E-08	1.55E-07
ENSG00000133574	protein_coding	GIMAP4	ENSG00000133574	-0.618685865	5.224496157	36.36021459	2.28E-08	1.58E-07
ENSG00000187513	protein_coding	GJA4	ENSG00000187513	0.690120401	3.30581564	36.35946695	2.28E-08	1.58E-07
ENSG00000104880	protein_coding	ARHGEF18	ENSG00000104880	0.673388253	5.820693728	36.31369017	2.32E-08	1.60E-07
ENSG00000181649	protein_coding	PHLDA2	ENSG00000181649	0.840066555	-0.371391038	36.39939472	2.34E-08	1.62E-07
ENSG00000224389	protein_coding	C4B	ENSG00000224389	1.597372187	2.52140052	36.49911424	2.35E-08	1.62E-07
ENSG00000197238	protein_coding	H4C11	ENSG00000197238	1.300988732	-0.014150361	36.38831182	2.36E-08	1.62E-07
ENSG00000181577	protein_coding	LINC03040	ENSG00000181577	-1.169990578	-1.035775562	35.94998725	2.36E-08	1.63E-07
ENSG00000112658	protein_coding	SRF	ENSG00000112658	0.654060282	6.856550941	36.27068698	2.36E-08	1.63E-07
ENSG00000124374	protein_coding	PAIP2B	ENSG00000124374	-0.496145001	4.201620268	36.25847962	2.37E-08	1.63E-07
ENSG00000119699	protein_coding	TGFB3	ENSG00000119699	0.813440532	6.372809101	36.30466028	2.38E-08	1.64E-07
ENSG00000101084	protein_coding	RAB5IF	ENSG00000101084	0.720071336	0.326716958	36.27530358	2.41E-08	1.66E-07
ENSG00000121577	protein_coding	POPDC2	ENSG00000121577	0.860572757	2.845610959	36.22126754	2.42E-08	1.66E-07
ENSG00000163069	protein_coding	SGCB	ENSG00000163069	0.638825687	6.868421808	36.20069002	2.43E-08	1.67E-07
ENSG00000164197	protein_coding	RNF180	ENSG00000164197	-0.522424955	5.435618903	36.19619449	2.43E-08	1.67E-07
ENSG00000167232	protein_coding	ZNF91	ENSG00000167232	-0.5873583	6.785217758	36.19236193	2.44E-08	1.67E-07
ENSG00000184743	protein_coding	ATL3	ENSG00000184743	0.601939663	8.263611247	36.15135344	2.47E-08	1.70E-07
ENSG00000204965	protein_coding	PCDHA5	ENSG00000204965	-0.774647877	1.198544262	36.15360955	2.49E-08	1.71E-07
ENSG00000091542	protein_coding	ALKBH5	ENSG00000091542	0.492223365	6.294222003	36.1041128	2.52E-08	1.73E-07
ENSG00000144895	protein_coding	EIF2A	ENSG00000144895	-0.512123076	6.438253109	36.10366793	2.52E-08	1.73E-07
ENSG00000166741	protein_coding	NNMT	ENSG00000166741	0.872903966	5.048095126	36.1865247	2.52E-08	1.73E-07
ENSG00000198440	protein_coding	ZNF583	ENSG00000198440	-0.456426766	3.299091743	36.09422728	2.53E-08	1.73E-07
ENSG00000197037	protein_coding	ZSCAN25	ENSG00000197037	-0.340073981	4.618385595	36.09018169	2.53E-08	1.73E-07
ENSG00000187068	protein_coding	C3orf70	ENSG00000187068	0.84223898	6.831890412	36.1419299	2.54E-08	1.74E-07
ENSG00000118432	protein_coding	CNR1	ENSG00000118432	0.940581861	3.301349293	36.14082625	2.55E-08	1.74E-07
ENSG00000163909	protein_coding	HEYL	ENSG00000163909	0.725293678	5.95445118	36.06963556	2.56E-08	1.75E-07
ENSG00000105552	protein_coding	BCAT2	ENSG00000105552	0.490478987	3.895093158	36.03278399	2.59E-08	1.77E-07
ENSG00000189362	protein_coding	NEMP2	ENSG00000189362	-0.421512833	3.978381801	36.03029703	2.59E-08	1.77E-07
ENSG00000110092	protein_coding	CCND1	ENSG00000110092	1.048885127	6.352141265	36.16279946	2.60E-08	1.78E-07
ENSG00000125148	protein_coding	MT2A	ENSG00000125148	1.457071785	5.066598643	36.23429157	2.62E-08	1.79E-07
ENSG00000204344	protein_coding	STK19	ENSG00000204344	0.432633193	2.731069495	36.00417493	2.62E-08	1.79E-07
ENSG00000164976	protein_coding	MYORG	ENSG00000164976	0.85675277	3.54255866	36.04253089	2.62E-08	1.79E-07
ENSG00000228696	protein_coding	ARL17A.1	ENSG00000228696	1.769214789	4.16549013	36.2059789	2.67E-08	1.82E-07
ENSG00000130487	protein_coding	KLHDC7B	ENSG00000130487	-1.084237238	-1.520828183	35.09236034	2.67E-08	1.82E-07
ENSG00000198298	protein_coding	ZNF485	ENSG00000198298	-0.488459875	1.522934649	35.95684166	2.68E-08	1.82E-07
ENSG00000188672	protein_coding	RHCE	ENSG00000188672	1.079146494	-1.813109794	35.03816066	2.70E-08	1.83E-07
ENSG00000166750	protein_coding	SLFN5	ENSG00000166750	-0.524930063	6.89132195	35.91325993	2.71E-08	1.84E-07
ENSG00000106333	protein_coding	PCOLCE	ENSG00000106333	0.952802323	6.313853593	36.01608821	2.72E-08	1.85E-07
ENSG00000145012	protein_coding	LPP	ENSG00000145012	0.758191998	11.86502635	35.90569257	2.72E-08	1.85E-07
ENSG00000160360	protein_coding	GPSM1	ENSG00000160360	0.554190845	4.480673618	35.8780902	2.75E-08	1.87E-07
ENSG00000091138	protein_coding	SLC26A3	ENSG00000091138	-2.324930577	-2.137770069	33.21265899	2.77E-08	1.88E-07
ENSG00000167646	protein_coding	DNAAF3	ENSG00000167646	-1.376488162	-1.81582698	34.20930002	2.78E-08	1.88E-07
ENSG00000099139	protein_coding	PCSK5	ENSG00000099139	0.520859857	5.299972953	35.84709078	2.78E-08	1.88E-07
ENSG00000177096	protein_coding	PHETA2	ENSG00000177096	0.541686686	3.200344518	35.78066005	2.86E-08	1.93E-07
ENSG00000157613	protein_coding	CREB3L1	ENSG00000157613	1.008176386	5.392092667	35.89302096	2.88E-08	1.94E-07
ENSG00000174099	protein_coding	MSRB3	ENSG00000174099	0.781238326	8.675381055	35.75608657	2.88E-08	1.95E-07
ENSG00000152763	protein_coding	DNAI4	ENSG00000152763	-0.410181109	3.907456786	35.72424724	2.92E-08	1.97E-07
ENSG00000276043	protein_coding	UHRF1	ENSG00000276043	1.351999694	-0.531693195	35.76913483	2.93E-08	1.98E-07
ENSG00000166924	protein_coding	NYAP1	ENSG00000166924	0.820237307	1.586593853	35.70211557	2.95E-08	1.99E-07
ENSG00000224877	protein_coding	NDUFAF8	ENSG00000224877	0.543561203	2.010351191	35.69720829	2.95E-08	1.99E-07
ENSG00000059377	protein_coding	TBXAS1	ENSG00000059377	0.582711897	3.2865432	35.69249513	2.95E-08	1.99E-07
ENSG00000255408	protein_coding	PCDHA3	ENSG00000255408	-0.725003583	1.894233396	35.69640501	2.96E-08	1.99E-07
ENSG00000124508	protein_coding	BTN2A2	ENSG00000124508	-0.475828004	3.742082625	35.65488364	3.00E-08	2.02E-07
ENSG00000171798	protein_coding	KNDC1	ENSG00000171798	-0.737177518	4.219950196	35.67938319	3.00E-08	2.02E-07
ENSG00000082175	protein_coding	PGR	ENSG00000082175	-0.913431014	10.61544101	35.68130577	3.02E-08	2.03E-07
ENSG00000158864	protein_coding	NDUFS2	ENSG00000158864	0.475112279	5.561273654	35.63075039	3.03E-08	2.03E-07
ENSG00000184076	protein_coding	UQCR10	ENSG00000184076	0.634520892	3.658487594	35.62597505	3.03E-08	2.04E-07
ENSG00000205356	protein_coding	TECPR1	ENSG00000205356	0.421223117	4.44809616	35.62219141	3.04E-08	2.04E-07
ENSG00000102738	protein_coding	MRPS31	ENSG00000102738	-0.362630684	4.400358601	35.62062029	3.04E-08	2.04E-07
ENSG00000150625	protein_coding	GPM6A	ENSG00000150625	-0.768624139	4.214094547	35.65806957	3.04E-08	2.04E-07
ENSG00000130522	protein_coding	JUND	ENSG00000130522	0.659304677	7.265592913	35.57371716	3.09E-08	2.07E-07
ENSG00000036549	protein_coding	ZZZ3	ENSG00000036549	-0.500215912	6.588504399	35.56661507	3.10E-08	2.08E-07
ENSG00000116254	protein_coding	CHD5	ENSG00000116254	1.070076188	-0.7688668	35.62490079	3.13E-08	2.09E-07
ENSG00000142208	protein_coding	AKT1	ENSG00000142208	0.537608794	6.376886757	35.53810824	3.14E-08	2.10E-07
ENSG00000187607	protein_coding	ZNF286A	ENSG00000187607	-0.485726312	3.253987092	35.5362692	3.14E-08	2.10E-07
ENSG00000175550	protein_coding	DRAP1	ENSG00000175550	0.589359642	3.832292252	35.52773469	3.15E-08	2.11E-07
ENSG00000142920	protein_coding	AZIN2	ENSG00000142920	-0.465503239	2.792965003	35.51161056	3.17E-08	2.12E-07
ENSG00000144596	protein_coding	GRIP2	ENSG00000144596	0.852245749	2.41056744	35.51276139	3.17E-08	2.12E-07
ENSG00000197746	protein_coding	PSAP	ENSG00000197746	0.540707627	9.354917564	35.50809864	3.17E-08	2.12E-07
ENSG00000241553	protein_coding	ARPC4	ENSG00000241553	0.539575163	5.040942287	35.4279807	3.27E-08	2.18E-07
ENSG00000128245	protein_coding	YWHAH	ENSG00000128245	0.592343816	5.987008979	35.38549227	3.33E-08	2.21E-07
ENSG00000140795	protein_coding	MYLK3	ENSG00000140795	1.100255328	1.09212094	35.43461357	3.34E-08	2.22E-07
ENSG00000099377	protein_coding	HSD3B7	ENSG00000099377	0.728615556	2.763074984	35.36983455	3.35E-08	2.22E-07
ENSG00000136104	protein_coding	RNASEH2B	ENSG00000136104	-0.404107487	6.679232649	35.36242274	3.36E-08	2.23E-07
ENSG00000100625	protein_coding	SIX4	ENSG00000100625	-0.745340895	1.952504715	35.35739819	3.37E-08	2.24E-07
ENSG00000204577	protein_coding	LILRB3	ENSG00000204577	0.806218157	0.408551659	35.38919561	3.39E-08	2.25E-07
ENSG00000146842	protein_coding	TMEM209	ENSG00000146842	-0.370725937	4.737774842	35.32365353	3.41E-08	2.26E-07
ENSG00000186591	protein_coding	UBE2H	ENSG00000186591	0.518732433	7.558754546	35.30604416	3.43E-08	2.27E-07
ENSG00000181072	protein_coding	CHRM2	ENSG00000181072	-2.040192208	1.785571072	35.5654683	3.45E-08	2.28E-07
ENSG00000072201	protein_coding	LNX1	ENSG00000072201	0.668928952	3.221845907	35.2591952	3.49E-08	2.31E-07
ENSG00000213672	protein_coding	NCKIPSD	ENSG00000213672	0.510396456	4.113924433	35.21501299	3.55E-08	2.35E-07
ENSG00000187446	protein_coding	CHP1	ENSG00000187446	0.523191479	6.449100167	35.20756196	3.56E-08	2.36E-07
ENSG00000007516	protein_coding	BAIAP3	ENSG00000007516	1.384518267	0.535995635	35.34730125	3.57E-08	2.36E-07
ENSG00000158106	protein_coding	RHPN1	ENSG00000158106	0.76972485	0.880048874	35.22620772	3.58E-08	2.36E-07
ENSG00000174851	protein_coding	YIF1A	ENSG00000174851	0.5981679	4.059782879	35.18417947	3.60E-08	2.38E-07
ENSG00000166960	protein_coding	CCDC178	ENSG00000166960	-1.11663645	0.314866914	35.28111182	3.61E-08	2.38E-07
ENSG00000076356	protein_coding	PLXNA2	ENSG00000076356	0.6777006	6.087616765	35.16555389	3.62E-08	2.39E-07
ENSG00000167549	protein_coding	CORO6	ENSG00000167549	0.936045024	3.7551836	35.22511723	3.66E-08	2.41E-07
ENSG00000170049	protein_coding	KCNAB3	ENSG00000170049	-0.902394807	3.743674305	35.21539888	3.69E-08	2.43E-07
ENSG00000090013	protein_coding	BLVRB	ENSG00000090013	0.574804827	3.39740778	35.1154077	3.69E-08	2.43E-07
ENSG00000141384	protein_coding	TAF4B	ENSG00000141384	-0.532808263	3.768970844	35.10419833	3.71E-08	2.44E-07
ENSG00000162882	protein_coding	HAAO	ENSG00000162882	-0.518475259	2.531867937	35.10604002	3.71E-08	2.44E-07
ENSG00000117868	protein_coding	ESYT2	ENSG00000117868	0.511415324	7.965348984	35.09762826	3.72E-08	2.45E-07
ENSG00000186160	protein_coding	CYP4Z1	ENSG00000186160	2.290408427	0.762163909	35.32156356	3.79E-08	2.49E-07
ENSG00000152413	protein_coding	HOMER1	ENSG00000152413	0.834576904	5.399032484	35.09854192	3.82E-08	2.51E-07
ENSG00000213015	protein_coding	ZNF580	ENSG00000213015	0.515886368	4.089805312	35.00975922	3.85E-08	2.53E-07
ENSG00000243147	protein_coding	MRPL33	ENSG00000243147	0.534145605	4.548385949	34.96312911	3.92E-08	2.57E-07
ENSG00000068323	protein_coding	TFE3	ENSG00000068323	0.505888163	6.132360966	34.96043803	3.92E-08	2.58E-07
ENSG00000183255	protein_coding	PTTG1IP	ENSG00000183255	0.534525366	7.54705669	34.92973716	3.97E-08	2.60E-07
ENSG00000151014	protein_coding	NOCT	ENSG00000151014	0.772012257	1.520945147	34.93378697	3.98E-08	2.61E-07
ENSG00000109654	protein_coding	TRIM2	ENSG00000109654	-0.489659113	6.009376632	34.92266587	3.98E-08	2.61E-07
ENSG00000116991	protein_coding	SIPA1L2	ENSG00000116991	0.550585398	5.229342295	34.910444	4.00E-08	2.62E-07
ENSG00000136810	protein_coding	TXN	ENSG00000136810	0.663118749	5.285614541	34.89724952	4.02E-08	2.63E-07
ENSG00000164031	protein_coding	DNAJB14	ENSG00000164031	-0.618400975	6.674265502	34.89208997	4.03E-08	2.64E-07
ENSG00000143774	protein_coding	GUK1	ENSG00000143774	0.464934299	5.106225203	34.86360298	4.07E-08	2.66E-07
ENSG00000103064	protein_coding	SLC7A6	ENSG00000103064	0.479183588	5.203225851	34.85398927	4.09E-08	2.67E-07
ENSG00000188312	protein_coding	CENPP	ENSG00000188312	-0.613328881	3.994070243	34.84943462	4.10E-08	2.68E-07
ENSG00000174775	protein_coding	HRAS	ENSG00000174775	0.585083892	2.019518358	34.84867034	4.10E-08	2.68E-07
ENSG00000099860	protein_coding	GADD45B	ENSG00000099860	1.386970166	5.222458294	35.04548622	4.12E-08	2.69E-07
ENSG00000012660	protein_coding	ELOVL5	ENSG00000012660	0.587264662	6.501571884	34.81132406	4.16E-08	2.71E-07
ENSG00000188878	protein_coding	FBF1	ENSG00000188878	0.47430327	2.062601159	34.81576677	4.16E-08	2.71E-07
ENSG00000180938	protein_coding	ZNF572	ENSG00000180938	-0.4521562	2.185015185	34.81120901	4.16E-08	2.72E-07
ENSG00000138031	protein_coding	ADCY3	ENSG00000138031	0.468587738	6.208881127	34.75427997	4.25E-08	2.77E-07
ENSG00000136997	protein_coding	MYC	ENSG00000136997	1.06084703	6.186591376	34.86663462	4.30E-08	2.80E-07
ENSG00000196150	protein_coding	ZNF250	ENSG00000196150	-0.335931285	4.464209005	34.72349908	4.30E-08	2.80E-07
ENSG00000177311	protein_coding	ZBTB38	ENSG00000177311	-0.586234407	8.399987151	34.69325337	4.35E-08	2.84E-07
ENSG00000171094	protein_coding	ALK	ENSG00000171094	1.526251449	0.137828287	34.85332273	4.37E-08	2.85E-07
ENSG00000188283	protein_coding	ZNF383	ENSG00000188283	-0.374737375	4.601639658	34.66789848	4.40E-08	2.86E-07
ENSG00000141568	protein_coding	FOXK2	ENSG00000141568	0.435653154	6.474738297	34.66320876	4.40E-08	2.87E-07
ENSG00000221869	protein_coding	CEBPD	ENSG00000221869	1.029986561	6.200447588	34.78692004	4.42E-08	2.88E-07
ENSG00000124074	protein_coding	ENKD1	ENSG00000124074	0.464351075	3.075952536	34.64493605	4.44E-08	2.88E-07
ENSG00000168229	protein_coding	PTGDR	ENSG00000168229	-0.68376751	2.595701573	34.6467497	4.44E-08	2.88E-07
ENSG00000182446	protein_coding	NPLOC4	ENSG00000182446	0.397929129	6.732119213	34.63816437	4.45E-08	2.89E-07
ENSG00000090447	protein_coding	TFAP4	ENSG00000090447	-0.539852025	2.89975759	34.60934545	4.50E-08	2.92E-07
ENSG00000146243	protein_coding	IRAK1BP1	ENSG00000146243	-0.501304777	4.26377957	34.60293774	4.51E-08	2.93E-07
ENSG00000204394	protein_coding	VARS1	ENSG00000204394	0.57956611	5.248509462	34.60039243	4.51E-08	2.93E-07
ENSG00000082293	protein_coding	COL19A1	ENSG00000082293	1.37966557	-0.530951417	34.66160659	4.55E-08	2.95E-07
ENSG00000196182	protein_coding	STK40	ENSG00000196182	0.581566847	5.486541648	34.57759135	4.55E-08	2.95E-07
ENSG00000136205	protein_coding	TNS3	ENSG00000136205	0.515304309	7.201233612	34.57271423	4.56E-08	2.96E-07
ENSG00000180376	protein_coding	CCDC66	ENSG00000180376	-0.468997234	5.593854434	34.565237	4.58E-08	2.96E-07
ENSG00000175592	protein_coding	FOSL1	ENSG00000175592	1.738364786	0.43902704	34.7692703	4.58E-08	2.97E-07
ENSG00000235750	protein_coding	KIAA0040	ENSG00000235750	-0.539572097	5.086589098	34.55056989	4.60E-08	2.98E-07
ENSG00000150776	protein_coding	NKAPD1	ENSG00000150776	-0.431029053	4.794601294	34.52547015	4.65E-08	3.01E-07
ENSG00000106123	protein_coding	EPHB6	ENSG00000106123	0.607628	3.659724447	34.50478352	4.69E-08	3.03E-07
ENSG00000130775	protein_coding	THEMIS2	ENSG00000130775	0.660762056	3.481624537	34.47539544	4.74E-08	3.06E-07
ENSG00000145592	protein_coding	RPL37	ENSG00000145592	-0.52164874	8.340954386	34.47013969	4.75E-08	3.07E-07
ENSG00000117154	protein_coding	IGSF21	ENSG00000117154	0.836720056	0.884406311	34.49021544	4.76E-08	3.08E-07
ENSG00000183092	protein_coding	BEGAIN	ENSG00000183092	0.888186629	1.28253736	34.47373229	4.77E-08	3.08E-07
ENSG00000005513	protein_coding	SOX8	ENSG00000005513	0.730065651	0.193852328	34.51208443	4.79E-08	3.09E-07
ENSG00000183020	protein_coding	AP2A2	ENSG00000183020	0.417193472	6.262730543	34.43566906	4.81E-08	3.11E-07
ENSG00000138650	protein_coding	PCDH10	ENSG00000138650	-1.204556163	1.768212441	34.56317626	4.83E-08	3.12E-07
ENSG00000187037	protein_coding	GPR141	ENSG00000187037	-0.614882988	1.07154663	34.41690217	4.89E-08	3.16E-07
ENSG00000149100	protein_coding	EIF3M	ENSG00000149100	-0.420068288	6.77603072	34.36822056	4.94E-08	3.19E-07
[truncated: 6,902 more rows]
