# Supplementary material for: The Human Myometrial Transcriptome and the DNA Methylome of Testosterone-treated Patients Resemble the Myometria from Fibroid Patients
Source: Reprod Sci. 2025 Jun 5;32(7):2223–32. doi: 10.1007/s43032-025-01893-9 (PMC12271253; doi:10.1007/s43032-025-01893-9)
Supplement: Supplementary file 3 — Supplementary file3 (TSV 274 KB) [file 43032_2025_1893_MOESM3_ESM.tsv]

Mart.ensembl_gene_id	Mart.gene_biotype	SYMBOL	Ensembl	logFC	logCPM	F	PValue	FDR
ENSG00000228727	protein_coding	SAPCD1	ENSG00000228727	6.710236853	-0.06928529	160.8053401	2.71E-25	3.49E-21
ENSG00000185915	protein_coding	KLHL34	ENSG00000185915	5.573809188	-2.237119859	83.84576921	1.03E-16	1.56E-13
ENSG00000175063	protein_coding	UBE2C	ENSG00000175063	3.952824711	-0.30693015	84.84901794	1.02E-15	1.39E-12
ENSG00000124116	protein_coding	WFDC3	ENSG00000124116	2.41636691	0.446708703	81.1844202	8.33E-15	9.33E-12
ENSG00000134184	protein_coding	GSTM1	ENSG00000134184	6.666819584	5.198438533	79.96315948	1.62E-14	1.61E-11
ENSG00000187144	protein_coding	SPATA21	ENSG00000187144	2.408978631	-1.502206103	75.21768084	1.70E-14	1.62E-11
ENSG00000154975	protein_coding	CA10	ENSG00000154975	3.581798233	-2.354517548	67.81453779	2.20E-14	1.94E-11
ENSG00000187268	protein_coding	FAM9C	ENSG00000187268	5.672311465	-0.325807341	62.53573031	6.20E-13	3.63E-10
ENSG00000092758	protein_coding	COL9A3	ENSG00000092758	1.996350881	-0.111290917	64.33044091	1.41E-12	7.26E-10
ENSG00000121075	protein_coding	TBX4	ENSG00000121075	5.70420169	-1.237243106	57.39534031	5.74E-12	2.60E-09
ENSG00000146090	protein_coding	RASGEF1C	ENSG00000146090	2.551644967	-1.8648852	56.30375404	6.38E-12	2.79E-09
ENSG00000277200	protein_coding	CCDC92B	ENSG00000277200	2.779566463	-1.946256959	55.34685868	6.59E-12	2.79E-09
ENSG00000198881	protein_coding	ASB12	ENSG00000198881	2.164315902	-1.979913362	55.5046758	7.73E-12	3.13E-09
ENSG00000186198	protein_coding	SLC51B	ENSG00000186198	5.764864075	-1.751442107	56.42312001	8.70E-12	3.45E-09
ENSG00000132623	protein_coding	ANKEF1	ENSG00000132623	1.621900672	1.152786979	58.31917182	9.28E-12	3.63E-09
ENSG00000172058	protein_coding	SERF1A	ENSG00000172058	6.025972644	0.022630909	54.23196505	1.05E-11	4.05E-09
ENSG00000061656	protein_coding	SPAG4	ENSG00000061656	1.866427882	0.21978285	55.81597185	2.22E-11	7.84E-09
ENSG00000261052	protein_coding	SULT1A3	ENSG00000261052	4.879896556	-1.715182174	51.56178358	3.49E-11	1.17E-08
ENSG00000116031	protein_coding	CD207	ENSG00000116031	2.187234077	2.235577455	54.20151785	3.81E-11	1.26E-08
ENSG00000163914	protein_coding	RHO	ENSG00000163914	4.212048152	-2.342356542	48.95475522	4.03E-11	1.32E-08
ENSG00000135472	protein_coding	FAIM2	ENSG00000135472	1.901020456	3.211526262	53.10660195	5.51E-11	1.71E-08
ENSG00000036672	protein_coding	USP2	ENSG00000036672	1.615187227	3.111718814	51.96189122	7.83E-11	2.31E-08
ENSG00000131015	protein_coding	ULBP2	ENSG00000131015	5.356200543	-0.609090541	49.98498182	7.90E-11	2.31E-08
ENSG00000183145	protein_coding	RIPPLY3	ENSG00000183145	5.157248835	-1.324600498	48.64306085	1.13E-10	3.25E-08
ENSG00000117479	protein_coding	SLC19A2	ENSG00000117479	1.777127255	5.305616352	49.46637611	1.98E-10	5.44E-08
ENSG00000161243	protein_coding	FBXO27	ENSG00000161243	1.376079131	1.838662386	48.7430682	2.42E-10	6.55E-08
ENSG00000198754	protein_coding	OXCT2	ENSG00000198754	2.515668388	-1.099844251	47.80167336	2.82E-10	7.50E-08
ENSG00000113070	protein_coding	HBEGF	ENSG00000113070	2.053474574	4.160644169	47.55471076	3.99E-10	1.02E-07
ENSG00000243284	protein_coding	VSIG8	ENSG00000243284	4.691122171	-1.860780078	44.84513332	4.46E-10	1.13E-07
ENSG00000197674	protein_coding	OR51C1P	ENSG00000197674	3.54655315	-0.648495406	46.04548516	4.87E-10	1.21E-07
ENSG00000166348	protein_coding	USP54	ENSG00000166348	1.059565175	5.925313905	46.25101695	5.82E-10	1.41E-07
ENSG00000119508	protein_coding	NR4A3	ENSG00000119508	3.517360618	6.106844191	45.54654752	8.72E-10	2.02E-07
ENSG00000152254	protein_coding	G6PC2	ENSG00000152254	6.356518105	-0.265741669	43.76739921	8.98E-10	2.07E-07
ENSG00000198930	protein_coding	CSAG1	ENSG00000198930	4.503405177	-2.738954718	41.2165954	1.04E-09	2.36E-07
ENSG00000178297	protein_coding	TMPRSS9	ENSG00000178297	4.670911306	-0.48724408	42.38076583	1.22E-09	2.68E-07
ENSG00000160307	protein_coding	S100B	ENSG00000160307	2.029458052	-0.42972071	44.23605651	1.27E-09	2.77E-07
ENSG00000164303	protein_coding	ENPP6	ENSG00000164303	2.124814878	-0.575993289	44.06332103	1.35E-09	2.90E-07
ENSG00000179542	protein_coding	SLITRK4	ENSG00000179542	1.960446797	3.197169389	42.57510311	2.35E-09	4.89E-07
ENSG00000183773	protein_coding	AIFM3	ENSG00000183773	1.745389305	-0.988457675	41.53748403	2.91E-09	5.87E-07
ENSG00000186352	protein_coding	ANKRD37	ENSG00000186352	1.909272553	1.898972056	41.56744779	3.30E-09	6.59E-07
ENSG00000169885	protein_coding	CALML6	ENSG00000169885	-3.64997328	-1.905213673	39.97955171	3.37E-09	6.67E-07
ENSG00000154227	protein_coding	CERS3	ENSG00000154227	-2.563772417	-1.088003593	39.76291311	3.75E-09	7.21E-07
ENSG00000288674	protein_coding	PSEN2.1	ENSG00000288674	2.225508846	-1.654640712	39.32525632	3.86E-09	7.37E-07
ENSG00000183287	protein_coding	CCBE1	ENSG00000183287	-2.784481145	5.112964336	41.25250889	3.89E-09	7.38E-07
ENSG00000184545	protein_coding	DUSP8	ENSG00000184545	1.912438927	4.571157844	40.98252501	4.27E-09	7.92E-07
ENSG00000123358	protein_coding	NR4A1	ENSG00000123358	2.95782989	8.008867753	40.82328573	4.75E-09	8.60E-07
ENSG00000162383	protein_coding	SLC1A7	ENSG00000162383	2.315777591	-1.514091307	39.6809399	4.77E-09	8.60E-07
ENSG00000238083	protein_coding	LRRC37A.1	ENSG00000238083	1.466189128	4.224230709	40.23344159	5.36E-09	9.46E-07
ENSG00000122126	protein_coding	OCRL	ENSG00000122126	0.977973288	6.329904777	39.66356175	6.51E-09	1.13E-06
ENSG00000104833	protein_coding	TUBB4A	ENSG00000104833	1.717004214	-0.860259434	39.17140548	7.97E-09	1.33E-06
ENSG00000164318	protein_coding	EGFLAM	ENSG00000164318	1.187523313	3.549012837	38.92907795	8.59E-09	1.43E-06
ENSG00000241360	protein_coding	PDXP	ENSG00000241360	4.569606261	-2.018327053	36.94869747	1.01E-08	1.62E-06
ENSG00000063015	protein_coding	SEZ6	ENSG00000063015	4.372490169	-1.910811639	36.82216655	1.05E-08	1.66E-06
ENSG00000141449	protein_coding	GREB1L	ENSG00000141449	1.89962517	5.472054843	37.69734197	1.47E-08	2.27E-06
ENSG00000152779	protein_coding	SLC16A12	ENSG00000152779	1.830609369	2.104331154	36.92910568	1.89E-08	2.83E-06
ENSG00000151655	protein_coding	ITIH2	ENSG00000151655	4.80816012	-1.572956878	35.63595734	2.02E-08	2.98E-06
ENSG00000168959	protein_coding	GRM5	ENSG00000168959	-2.486290974	-0.353023416	36.4752864	2.18E-08	3.19E-06
ENSG00000100433	protein_coding	KCNK10	ENSG00000100433	4.869919162	-1.096481681	34.73922559	2.56E-08	3.69E-06
ENSG00000157103	protein_coding	SLC6A1	ENSG00000157103	1.463468618	3.356080751	35.7372634	2.94E-08	4.14E-06
ENSG00000183798	protein_coding	EMILIN3	ENSG00000183798	2.075476414	1.699547393	35.66291394	3.12E-08	4.33E-06
ENSG00000168803	protein_coding	ADAL	ENSG00000168803	0.911633013	3.226224457	35.5303748	3.15E-08	4.34E-06
ENSG00000233932	protein_coding	CTXN2	ENSG00000233932	4.791383383	-2.904089313	33.06844548	3.33E-08	4.54E-06
ENSG00000107159	protein_coding	CA9	ENSG00000107159	-3.789208077	-1.691549794	32.65328768	3.58E-08	4.85E-06
ENSG00000163659	protein_coding	TIPARP	ENSG00000163659	1.602173315	7.300546411	35.16266274	3.77E-08	5.09E-06
ENSG00000198208	protein_coding	RPS6KL1	ENSG00000198208	1.313568892	2.651515114	34.94589354	3.95E-08	5.27E-06
ENSG00000152672	protein_coding	CLEC4F	ENSG00000152672	1.663446957	2.604773849	34.79594716	4.27E-08	5.61E-06
ENSG00000130822	protein_coding	PNCK	ENSG00000130822	1.915967665	2.379959289	34.79261587	4.36E-08	5.71E-06
ENSG00000233024	protein_coding	NPIPA9	ENSG00000233024	2.611294973	-1.379212876	33.88631886	4.80E-08	6.25E-06
ENSG00000163673	protein_coding	DCLK3	ENSG00000163673	1.711622238	-0.430016712	34.43130144	5.00E-08	6.47E-06
ENSG00000141837	protein_coding	CACNA1A	ENSG00000141837	1.306732213	2.028750487	34.21811064	5.25E-08	6.77E-06
ENSG00000104313	protein_coding	EYA1	ENSG00000104313	-2.929748284	-0.528986032	33.5894527	5.47E-08	6.95E-06
ENSG00000143195	protein_coding	ILDR2	ENSG00000143195	2.262019213	1.520951294	33.76986729	6.59E-08	8.12E-06
ENSG00000197971	protein_coding	MBP	ENSG00000197971	-1.117124717	5.953487766	33.63529908	6.58E-08	8.12E-06
ENSG00000167580	protein_coding	AQP2	ENSG00000167580	5.427748534	-1.497218692	32.98508455	8.01E-08	9.79E-06
ENSG00000174576	protein_coding	NPAS4	ENSG00000174576	1.668834208	3.219590609	33.1711771	8.18E-08	9.95E-06
ENSG00000116745	protein_coding	RPE65	ENSG00000116745	2.520783927	-1.177478301	32.28266524	1.06E-07	1.26E-05
ENSG00000143507	protein_coding	DUSP10	ENSG00000143507	1.287329057	3.782295191	32.09904353	1.21E-07	1.43E-05
ENSG00000198910	protein_coding	L1CAM	ENSG00000198910	1.917314441	3.11864319	32.08878694	1.27E-07	1.47E-05
ENSG00000177301	protein_coding	KCNA2	ENSG00000177301	1.335669922	0.752499326	31.68261356	1.44E-07	1.65E-05
ENSG00000167332	protein_coding	OR51E2	ENSG00000167332	1.956478275	1.556886773	31.65725647	1.49E-07	1.70E-05
ENSG00000176788	protein_coding	BASP1	ENSG00000176788	-1.460472347	5.281338659	30.93889161	1.93E-07	2.13E-05
ENSG00000179363	protein_coding	TMEM31	ENSG00000179363	-1.926586659	-1.457701833	29.78509664	2.03E-07	2.23E-05
ENSG00000033122	protein_coding	LRRC7	ENSG00000033122	2.651875957	3.928020909	30.94836846	2.07E-07	2.26E-05
ENSG00000101951	protein_coding	PAGE4	ENSG00000101951	2.045704947	1.82016843	30.84515411	2.09E-07	2.27E-05
ENSG00000130045	protein_coding	NXNL2	ENSG00000130045	-1.819609235	2.616818305	30.29909004	2.51E-07	2.68E-05
ENSG00000122367	protein_coding	LDB3	ENSG00000122367	1.801020645	5.674174916	30.3325529	2.58E-07	2.74E-05
ENSG00000146013	protein_coding	GFRA3	ENSG00000146013	2.186233431	-0.444310894	30.09571299	2.85E-07	2.95E-05
ENSG00000161638	protein_coding	ITGA5	ENSG00000161638	1.122455265	8.190312818	29.28581028	3.74E-07	3.77E-05
ENSG00000080854	protein_coding	IGSF9B	ENSG00000080854	1.280142833	6.963582787	29.24693649	3.85E-07	3.87E-05
ENSG00000198354	protein_coding	DCAF12L2	ENSG00000198354	1.327306283	1.432096266	29.02285306	4.18E-07	4.14E-05
ENSG00000120129	protein_coding	DUSP1	ENSG00000120129	1.440783967	9.326926512	28.90946421	4.43E-07	4.36E-05
ENSG00000173334	protein_coding	TRIB1	ENSG00000173334	1.833340354	5.44928895	28.7115812	4.98E-07	4.83E-05
ENSG00000185862	protein_coding	EVI2B	ENSG00000185862	-1.136742774	2.187341247	28.51680557	5.13E-07	4.93E-05
ENSG00000256660	protein_coding	CLEC12B	ENSG00000256660	-2.260767323	-1.726389115	27.11992619	5.24E-07	5.02E-05
ENSG00000154553	protein_coding	PDLIM3	ENSG00000154553	1.742218599	9.034072776	28.36267202	5.66E-07	5.35E-05
ENSG00000170961	protein_coding	HAS2	ENSG00000170961	1.650894566	2.01024402	28.2776978	5.76E-07	5.40E-05
ENSG00000186867	protein_coding	QRFPR	ENSG00000186867	-4.016493024	-0.943008373	26.37202986	6.41E-07	5.94E-05
ENSG00000144655	protein_coding	CSRNP1	ENSG00000144655	1.507082939	6.186474825	28.00070378	6.54E-07	6.02E-05
ENSG00000157470	protein_coding	FAM81A	ENSG00000157470	-0.923937209	1.808378038	27.79247106	6.91E-07	6.31E-05
ENSG00000108852	protein_coding	MPP2	ENSG00000108852	1.065358709	3.449340436	27.74420035	7.03E-07	6.40E-05
ENSG00000144596	protein_coding	GRIP2	ENSG00000144596	1.306018631	2.41056744	27.73926822	7.05E-07	6.40E-05
ENSG00000009694	protein_coding	TENM1	ENSG00000009694	1.551754846	4.980151925	27.49919747	8.07E-07	7.15E-05
ENSG00000196338	protein_coding	NLGN3	ENSG00000196338	1.365039855	3.485807692	27.07605958	9.42E-07	8.23E-05
ENSG00000130176	protein_coding	CNN1	ENSG00000130176	1.411604277	10.6112641	27.01129839	9.60E-07	8.33E-05
ENSG00000008118	protein_coding	CAMK1G	ENSG00000008118	1.44983332	0.809420815	26.79901325	1.05E-06	9.00E-05
ENSG00000113763	protein_coding	UNC5A	ENSG00000113763	-3.037291055	-0.187941185	26.58344008	1.13E-06	9.61E-05
ENSG00000177294	protein_coding	FBXO39	ENSG00000177294	-1.397711244	-0.12151083	26.37486188	1.27E-06	0.000106054
ENSG00000119630	protein_coding	PGF	ENSG00000119630	1.316765175	1.938666626	26.28924187	1.29E-06	0.000107245
ENSG00000188820	protein_coding	CALHM6	ENSG00000188820	-4.102147468	-2.381093621	24.71914569	1.37E-06	0.000113553
ENSG00000135842	protein_coding	NIBAN1	ENSG00000135842	1.419276022	7.709307967	25.6770741	1.70E-06	0.000137047
ENSG00000104863	protein_coding	LIN7B	ENSG00000104863	0.938247848	0.655796967	25.45372334	1.84E-06	0.000147554
ENSG00000288722	protein_coding	F8A1	ENSG00000288722	1.093969957	2.590333707	25.37136435	1.89E-06	0.000150212
ENSG00000161647	protein_coding	MPP3	ENSG00000161647	0.965380174	3.589364985	25.32478661	1.92E-06	0.000151719
ENSG00000172379	protein_coding	ARNT2	ENSG00000172379	-1.140492089	4.449631418	25.26878836	1.97E-06	0.000153721
ENSG00000048462	protein_coding	TNFRSF17	ENSG00000048462	-3.097334566	-2.146767936	23.83937548	2.12E-06	0.000163233
ENSG00000184349	protein_coding	EFNA5	ENSG00000184349	-1.532873357	2.715096039	25.09131885	2.13E-06	0.000163669
ENSG00000015592	protein_coding	STMN4	ENSG00000015592	1.291122516	-0.915388237	24.95096245	2.26E-06	0.000171612
ENSG00000267060	protein_coding	PTGES3L	ENSG00000267060	1.639129934	2.231439352	24.98907383	2.25E-06	0.000171612
ENSG00000141401	protein_coding	IMPA2	ENSG00000141401	1.011920521	4.290213882	24.92182046	2.28E-06	0.000171887
ENSG00000184428	protein_coding	TOP1MT	ENSG00000184428	-0.853796507	3.266087042	24.77419209	2.43E-06	0.000181904
ENSG00000196151	protein_coding	WDSUB1	ENSG00000196151	-0.791600251	4.004059054	24.742502	2.46E-06	0.000183303
ENSG00000138356	protein_coding	AOX1	ENSG00000138356	1.477138274	4.955195176	24.72728364	2.55E-06	0.00018965
ENSG00000158560	protein_coding	DYNC1I1	ENSG00000158560	0.904850286	2.933913583	24.63066976	2.58E-06	0.000190609
ENSG00000076356	protein_coding	PLXNA2	ENSG00000076356	0.999916725	6.087616765	24.52058186	2.70E-06	0.000198566
ENSG00000164620	protein_coding	RELL2	ENSG00000164620	-1.281227545	0.256686407	24.43803285	2.84E-06	0.000206434
ENSG00000139835	protein_coding	GRTP1	ENSG00000139835	0.896797237	2.337811082	24.28188779	2.99E-06	0.000215389
ENSG00000172687	protein_coding	ZNF738	ENSG00000172687	-0.759282282	3.409019194	24.28438913	2.99E-06	0.000215389
ENSG00000151322	protein_coding	NPAS3	ENSG00000151322	-0.797574188	3.346996759	24.14805013	3.17E-06	0.000224746
ENSG00000124749	protein_coding	COL21A1	ENSG00000124749	-1.187403184	6.026189686	24.10177532	3.23E-06	0.000228536
ENSG00000196843	protein_coding	ARID5A	ENSG00000196843	1.329411131	5.739565604	24.12853927	3.26E-06	0.000230488
ENSG00000183251	protein_coding	OR51B4	ENSG00000183251	-1.262056845	-0.894836042	23.82034176	3.36E-06	0.000236964
ENSG00000175318	protein_coding	GRAMD2A	ENSG00000175318	1.709737863	-1.639331646	23.64686801	3.48E-06	0.000244279
ENSG00000147180	protein_coding	ZNF711	ENSG00000147180	-1.353044566	3.537435844	23.88128542	3.55E-06	0.000248122
ENSG00000259207	protein_coding	ITGB3	ENSG00000259207	1.20310006	5.982378711	23.62111558	4.02E-06	0.00027769
ENSG00000132693	protein_coding	CRP	ENSG00000132693	4.761539967	-1.018857268	23.36928472	4.10E-06	0.000281703
ENSG00000174611	protein_coding	KY	ENSG00000174611	1.97018175	3.828996962	23.64586635	4.09E-06	0.000281703
ENSG00000280165	protein_coding	PCDH20	ENSG00000280165	2.194303358	-2.093066266	22.62219349	4.42E-06	0.00030114
ENSG00000122863	protein_coding	CHST3	ENSG00000122863	0.876643714	6.346587444	23.34108905	4.46E-06	0.000302084
ENSG00000185274	protein_coding	GALNT17	ENSG00000185274	1.361115659	4.984458341	23.33769008	4.58E-06	0.000306742
ENSG00000121410	protein_coding	A1BG	ENSG00000121410	0.993002164	0.13591795	23.29613054	4.61E-06	0.000307218
ENSG00000185761	protein_coding	ADAMTSL5	ENSG00000185761	1.240511966	4.725270652	23.22551156	4.77E-06	0.000316107
ENSG00000261150	protein_coding	EPPK1	ENSG00000261150	2.20343165	5.456691531	23.15001058	5.08E-06	0.000329716
ENSG00000163909	protein_coding	HEYL	ENSG00000163909	1.016620355	5.95445118	22.84080367	5.54E-06	0.000354642
ENSG00000091128	protein_coding	LAMB4	ENSG00000091128	-2.245238036	-1.097196791	22.68378774	5.56E-06	0.000354996
ENSG00000119686	protein_coding	FLVCR2	ENSG00000119686	1.05163907	1.608846711	22.81144787	5.61E-06	0.000356165
ENSG00000183889	protein_coding	NPIPA6	ENSG00000183889	2.303210177	-0.301139951	22.85267885	5.62E-06	0.000356165
ENSG00000144331	protein_coding	ZNF385B	ENSG00000144331	1.524689841	0.305189116	22.785075	5.74E-06	0.000361673
ENSG00000232629	protein_coding	HLA.DQB2	ENSG00000232629	-2.198114125	-0.16007971	22.64943388	6.07E-06	0.000380946
ENSG00000188613	protein_coding	NANOS1	ENSG00000188613	1.296342386	1.833175197	22.55322358	6.28E-06	0.000391839
ENSG00000104691	protein_coding	UBXN8	ENSG00000104691	-0.724223922	2.511115266	22.46437181	6.51E-06	0.00040045
ENSG00000124104	protein_coding	SNX21	ENSG00000124104	0.874679769	5.378786474	22.40781336	6.67E-06	0.000408188
ENSG00000198908	protein_coding	GPRASP3	ENSG00000198908	1.314176902	-1.496186834	22.24553999	6.72E-06	0.000410214
ENSG00000171872	protein_coding	KLF17	ENSG00000171872	1.780933681	0.840545992	22.41417159	6.78E-06	0.000413207
ENSG00000049089	protein_coding	COL9A2	ENSG00000049089	-1.537305395	1.706865216	22.25267469	7.15E-06	0.000430399
ENSG00000163399	protein_coding	ATP1A1	ENSG00000163399	0.829265457	7.917925371	22.22132687	7.23E-06	0.000433359
ENSG00000168356	protein_coding	SCN11A	ENSG00000168356	-1.045249676	0.641984507	21.94410887	8.21E-06	0.000482091
ENSG00000137124	protein_coding	ALDH1B1	ENSG00000137124	1.430363627	6.887138952	21.91410593	8.46E-06	0.000495866
ENSG00000168675	protein_coding	LDLRAD4	ENSG00000168675	0.795207942	7.76831831	21.83715127	8.53E-06	0.000498832
ENSG00000269404	protein_coding	SPIB	ENSG00000269404	4.116205095	-1.73998605	21.33370508	8.60E-06	0.000500411
ENSG00000275063	protein_coding	LOC102723407	ENSG00000275063	-6.376103902	-2.144624113	20.77120466	8.86E-06	0.000513461
ENSG00000159625	protein_coding	DRC7	ENSG00000159625	-2.323347291	-1.608024468	21.22155784	8.91E-06	0.000513809
ENSG00000137101	protein_coding	CD72	ENSG00000137101	-0.883446104	1.239215974	21.73731656	8.94E-06	0.000514329
ENSG00000165816	protein_coding	VWA2	ENSG00000165816	1.86197491	0.768767496	21.72462875	9.19E-06	0.000525153
ENSG00000170074	protein_coding	FAM153A	ENSG00000170074	2.197339379	1.579669448	21.75146133	9.18E-06	0.000525153
ENSG00000173540	protein_coding	GMPPB	ENSG00000173540	0.856786158	3.531092179	21.52382202	9.78E-06	0.000551767
ENSG00000204147	protein_coding	ASAH2B	ENSG00000204147	-0.956020521	2.190997034	21.52543079	9.78E-06	0.000551767
ENSG00000118194	protein_coding	TNNT2	ENSG00000118194	4.230266201	1.044227671	20.95463548	9.83E-06	0.000553192
ENSG00000162433	protein_coding	AK4	ENSG00000162433	0.935882974	4.892703257	21.47243604	1.00E-05	0.000561606
ENSG00000228696	protein_coding	ARL17A.1	ENSG00000228696	2.145526342	4.16549013	21.55025533	1.01E-05	0.000564408
ENSG00000182931	protein_coding	WFDC10B	ENSG00000182931	1.959126274	-1.052866609	21.31672378	1.02E-05	0.000568598
ENSG00000130844	protein_coding	ZNF331	ENSG00000130844	1.114962529	5.080062285	21.43853156	1.03E-05	0.000572199
ENSG00000137561	protein_coding	TTPA	ENSG00000137561	1.799965823	-0.91085625	21.42427569	1.03E-05	0.000572459
ENSG00000183963	protein_coding	SMTN	ENSG00000183963	1.030490456	8.920002587	21.37710063	1.04E-05	0.000579104
ENSG00000197561	protein_coding	ELANE	ENSG00000197561	4.298662887	-0.151766895	21.00428503	1.06E-05	0.000583997
ENSG00000172748	protein_coding	ZNF596	ENSG00000172748	-0.805973683	3.002717353	21.33554764	1.06E-05	0.000586082
ENSG00000162772	protein_coding	ATF3	ENSG00000162772	2.5298459	7.012861674	21.41262295	1.07E-05	0.000590881
ENSG00000145358	protein_coding	DDIT4L	ENSG00000145358	1.310596539	1.453609033	21.29497155	1.09E-05	0.000594238
ENSG00000120262	protein_coding	CCDC170	ENSG00000120262	-0.928985646	3.084379952	21.24076183	1.11E-05	0.000604305
ENSG00000137269	protein_coding	LRRC1	ENSG00000137269	0.938082281	3.99576134	21.11546624	1.17E-05	0.000632815
ENSG00000136573	protein_coding	BLK	ENSG00000136573	-3.88878016	-1.787218998	20.24855247	1.17E-05	0.000633268
ENSG00000115607	protein_coding	IL18RAP	ENSG00000115607	1.256263537	0.021034526	21.05821503	1.21E-05	0.000650716
ENSG00000120280	protein_coding	TASL	ENSG00000120280	-1.492357288	-0.383725169	21.0489292	1.22E-05	0.000650935
ENSG00000126861	protein_coding	OMG	ENSG00000126861	-2.044647008	0.259516581	20.99356486	1.26E-05	0.000664665
ENSG00000111834	protein_coding	RSPH4A	ENSG00000111834	-1.016483623	0.76745365	20.96050099	1.26E-05	0.000666543
ENSG00000233954	protein_coding	UQCRHL	ENSG00000233954	-0.85236304	0.767354261	20.91679518	1.28E-05	0.000674556
ENSG00000213512	protein_coding	GBP7	ENSG00000213512	4.154777488	-1.334079476	20.37101697	1.29E-05	0.00067667
ENSG00000006128	protein_coding	TAC1	ENSG00000006128	2.702414496	-0.730210361	20.77773848	1.30E-05	0.000677398
ENSG00000139329	protein_coding	LUM	ENSG00000139329	-1.402083136	8.760301204	20.88487159	1.30E-05	0.000677398
ENSG00000159200	protein_coding	RCAN1	ENSG00000159200	1.932870189	5.526606612	20.9565423	1.30E-05	0.000677398
ENSG00000198521	protein_coding	ZNF43	ENSG00000198521	-0.659074718	5.63712427	20.84722328	1.31E-05	0.000678766
ENSG00000121067	protein_coding	SPOP	ENSG00000121067	0.814968321	6.9216977	20.84132524	1.32E-05	0.000679148
ENSG00000001630	protein_coding	CYP51A1	ENSG00000001630	0.979079354	-0.052578628	20.85638906	1.33E-05	0.00068127
ENSG00000168297	protein_coding	PXK	ENSG00000168297	-0.679696137	6.093258056	20.81508207	1.33E-05	0.000682904
ENSG00000173175	protein_coding	ADCY5	ENSG00000173175	0.893559859	5.677260227	20.71842672	1.39E-05	0.000708235
ENSG00000250722	protein_coding	SELENOP	ENSG00000250722	-0.964818009	8.174370996	20.71159931	1.39E-05	0.000708956
ENSG00000198502	protein_coding	HLA.DRB5	ENSG00000198502	2.516707917	4.064909138	20.65723182	1.49E-05	0.000746966
ENSG00000169991	protein_coding	IFFO2	ENSG00000169991	0.997749314	4.849071204	20.51953768	1.52E-05	0.000760188
ENSG00000146122	protein_coding	DAAM2	ENSG00000146122	0.713611611	5.836624526	20.44886475	1.57E-05	0.000780265
ENSG00000155961	protein_coding	RAB39B	ENSG00000155961	-1.378093923	-0.320952805	20.40539494	1.62E-05	0.000802833
ENSG00000077264	protein_coding	PAK3	ENSG00000077264	1.27353042	4.251114334	20.29190314	1.71E-05	0.000842574
ENSG00000184898	protein_coding	RBM43	ENSG00000184898	-0.799857331	4.729617241	20.21975439	1.73E-05	0.00085318
ENSG00000173083	protein_coding	HPSE	ENSG00000173083	-1.728591343	1.962834741	20.04548855	1.89E-05	0.000922506
ENSG00000111291	protein_coding	GPRC5D	ENSG00000111291	4.190079813	-1.665733722	19.70271824	1.96E-05	0.000957422
ENSG00000187048	protein_coding	CYP4A11	ENSG00000187048	1.52464643	-1.409639055	19.77850761	2.01E-05	0.000979447
ENSG00000128596	protein_coding	CCDC136	ENSG00000128596	1.198079727	5.319694273	19.87613211	2.05E-05	0.000989511
ENSG00000141294	protein_coding	LRRC46	ENSG00000141294	-1.79594756	-0.211768941	19.85772315	2.05E-05	0.000989511
ENSG00000167550	protein_coding	RHEBL1	ENSG00000167550	1.115000388	0.16646553	19.81796669	2.09E-05	0.001004883
ENSG00000167992	protein_coding	VWCE	ENSG00000167992	-1.496552504	1.263196894	19.79623564	2.09E-05	0.001005209
ENSG00000124613	protein_coding	ZNF391	ENSG00000124613	-0.97720643	3.428296553	19.77737565	2.10E-05	0.001008506
ENSG00000086991	protein_coding	NOX4	ENSG00000086991	-1.52591531	4.981162622	19.76953246	2.15E-05	0.001023834
ENSG00000166448	protein_coding	TMEM130	ENSG00000166448	-1.279064858	0.978113737	19.71727038	2.17E-05	0.0010327
ENSG00000152475	protein_coding	ZNF837	ENSG00000152475	-0.919615973	-0.111756259	19.67066564	2.24E-05	0.001049324
ENSG00000183844	protein_coding	FAM3B	ENSG00000183844	-2.398261944	-2.020635412	18.947031	2.23E-05	0.001049324
ENSG00000163682	protein_coding	RPL9	ENSG00000163682	-0.865183175	8.914694108	19.58743689	2.29E-05	0.001065124
ENSG00000158887	protein_coding	MPZ	ENSG00000158887	0.991097554	1.311429646	19.45082323	2.44E-05	0.001128126
ENSG00000183117	protein_coding	CSMD1	ENSG00000183117	-4.11400397	3.869321062	19.49209078	2.49E-05	0.001147587
ENSG00000102924	protein_coding	CBLN1	ENSG00000102924	1.772785987	2.950616644	19.43043764	2.52E-05	0.001157232
ENSG00000132854	protein_coding	KANK4	ENSG00000132854	1.352437697	-1.047107101	19.3309001	2.55E-05	0.00116732
ENSG00000237651	protein_coding	C2orf74	ENSG00000237651	-0.878755939	-0.154164807	19.33754533	2.58E-05	0.001180796
ENSG00000179750	protein_coding	APOBEC3B	ENSG00000179750	1.279762109	-1.170837104	19.27795768	2.60E-05	0.001188104
ENSG00000197461	protein_coding	PDGFA	ENSG00000197461	1.237655171	5.036782217	19.29446983	2.65E-05	0.001202895
ENSG00000128591	protein_coding	FLNC	ENSG00000128591	1.382570828	9.894394114	19.1512093	2.82E-05	0.001258584
ENSG00000005156	protein_coding	LIG3	ENSG00000005156	0.807430021	6.448884805	19.01780197	2.95E-05	0.001301654
ENSG00000179094	protein_coding	PER1	ENSG00000179094	0.935396826	7.494411142	19.00439646	2.97E-05	0.001306478
ENSG00000244274	protein_coding	DBNDD2	ENSG00000244274	0.938930432	0.933925268	19.00571721	2.98E-05	0.001306478
ENSG00000129596	protein_coding	CDO1	ENSG00000129596	-1.284934558	2.593243097	18.96788316	3.02E-05	0.001315973
ENSG00000165923	protein_coding	AGBL2	ENSG00000165923	-0.918198319	1.072903171	18.97656351	3.01E-05	0.001315973
ENSG00000163507	protein_coding	CIP2A	ENSG00000163507	-0.779284803	2.839312519	18.95870728	3.03E-05	0.001316482
ENSG00000100336	protein_coding	APOL4	ENSG00000100336	-3.20048871	2.447542994	19.00201227	3.07E-05	0.001328564
ENSG00000163975	protein_coding	MELTF	ENSG00000163975	1.150893736	3.378095288	18.93932561	3.07E-05	0.001328564
ENSG00000122176	protein_coding	FMOD	ENSG00000122176	0.951675965	7.518844537	18.89885718	3.11E-05	0.001342708
ENSG00000181544	protein_coding	FANCB	ENSG00000181544	-0.915850158	1.579626456	18.86983552	3.16E-05	0.001358021
ENSG00000144460	protein_coding	NYAP2	ENSG00000144460	3.769683712	-0.288871459	18.72390904	3.19E-05	0.001369905
ENSG00000177679	protein_coding	SRRM3	ENSG00000177679	1.035567421	2.162729604	18.84030481	3.19E-05	0.001369905
ENSG00000127472	protein_coding	PLA2G5	ENSG00000127472	1.686405637	0.365836378	18.86042625	3.21E-05	0.001374295
ENSG00000136002	protein_coding	ARHGEF4	ENSG00000136002	0.939148307	2.85235246	18.82155656	3.22E-05	0.001374295
ENSG00000174429	protein_coding	ABRA	ENSG00000174429	2.783150073	1.203848901	18.9052779	3.22E-05	0.001374295
ENSG00000169031	protein_coding	COL4A3	ENSG00000169031	1.438618283	3.862674779	18.71062376	3.45E-05	0.001464678
ENSG00000116132	protein_coding	PRRX1	ENSG00000116132	-0.749267463	7.956443836	18.65700092	3.46E-05	0.001466519
ENSG00000176635	protein_coding	HORMAD2	ENSG00000176635	3.723436834	-2.800247412	18.03106259	3.53E-05	0.001485811
ENSG00000123130	protein_coding	ACOT9	ENSG00000123130	0.752816105	6.148723044	18.61296812	3.53E-05	0.001485953
ENSG00000206579	protein_coding	XKR4	ENSG00000206579	1.824862043	1.641695638	18.65214455	3.56E-05	0.001492652
ENSG00000167281	protein_coding	RBFOX3	ENSG00000167281	1.328483358	5.442102072	18.6351564	3.57E-05	0.001493767
ENSG00000152104	protein_coding	PTPN14	ENSG00000152104	0.700091275	8.153604672	18.52711904	3.67E-05	0.001526769
ENSG00000162951	protein_coding	LRRTM1	ENSG00000162951	1.890618372	-0.063765517	18.58309443	3.69E-05	0.001530907
ENSG00000015520	protein_coding	NPC1L1	ENSG00000015520	1.213084985	0.744512902	18.4869742	3.75E-05	0.001546132
ENSG00000162390	protein_coding	ACOT11	ENSG00000162390	0.752616006	4.964973181	18.4384286	3.82E-05	0.001568473
ENSG00000183850	protein_coding	ZNF730	ENSG00000183850	-0.999524033	1.021842025	18.36460249	3.97E-05	0.001622675
ENSG00000172071	protein_coding	EIF2AK3	ENSG00000172071	0.651475504	5.702433428	18.29693503	4.07E-05	0.001663357
ENSG00000183347	protein_coding	GBP6	ENSG00000183347	-1.522960918	-1.723926998	17.8538485	4.12E-05	0.001680097
ENSG00000125753	protein_coding	VASP	ENSG00000125753	0.949012641	6.021152769	18.27350777	4.13E-05	0.001680634
ENSG00000118804	protein_coding	STBD1	ENSG00000118804	1.403853634	-0.663157919	18.23057548	4.19E-05	0.001701076
ENSG00000047597	protein_coding	XK	ENSG00000047597	0.903450718	1.314432425	18.23051494	4.20E-05	0.001702738
ENSG00000159176	protein_coding	CSRP1	ENSG00000159176	1.048915502	11.06797565	18.22379381	4.21E-05	0.001702738
ENSG00000144619	protein_coding	CNTN4	ENSG00000144619	-1.459209027	4.969784873	18.11661317	4.48E-05	0.001805273
ENSG00000185974	protein_coding	GRK1	ENSG00000185974	3.883960328	-1.341776864	17.74129229	4.48E-05	0.001805273
ENSG00000160951	protein_coding	PTGER1	ENSG00000160951	3.990780353	0.302879114	17.67503873	4.56E-05	0.001834961
ENSG00000132465	protein_coding	JCHAIN	ENSG00000132465	-3.401623736	2.331382457	18.05340299	4.69E-05	0.001879276
ENSG00000149633	protein_coding	KIAA1755	ENSG00000149633	-1.027120317	5.144237061	17.98719151	4.68E-05	0.001879276
ENSG00000089847	protein_coding	ANKRD24	ENSG00000089847	1.28506362	0.510590384	17.98704729	4.71E-05	0.001882311
ENSG00000167081	protein_coding	PBX3	ENSG00000167081	-0.624866985	5.069846955	17.96988106	4.72E-05	0.001882311
ENSG00000176269	protein_coding	OR4F21	ENSG00000176269	-2.203403641	-2.053851001	17.32476721	4.83E-05	0.001923534
ENSG00000108771	protein_coding	DHX58	ENSG00000108771	0.630988976	3.379400415	17.90785107	4.85E-05	0.001926911
ENSG00000164684	protein_coding	ZNF704	ENSG00000164684	-0.680680525	8.197471163	17.90105815	4.87E-05	0.001929664
ENSG00000106809	protein_coding	OGN	ENSG00000106809	-1.294348206	8.010245237	17.8998942	4.90E-05	0.001935187
ENSG00000163590	protein_coding	PPM1L	ENSG00000163590	-0.737241495	5.444365168	17.8868811	4.90E-05	0.001935187
ENSG00000115221	protein_coding	ITGB6	ENSG00000115221	-6.149668767	-0.192977364	17.20012626	4.97E-05	0.001955961
ENSG00000105549	protein_coding	SPMAP2	ENSG00000105549	2.652833943	0.819272944	17.89826204	5.05E-05	0.00197614
ENSG00000036530	protein_coding	CYP46A1	ENSG00000036530	-0.902699103	3.377481721	17.69271984	5.35E-05	0.002069281
ENSG00000132688	protein_coding	NES	ENSG00000132688	0.835343034	7.030074172	17.67334387	5.39E-05	0.002081002
ENSG00000166323	protein_coding	C11orf65	ENSG00000166323	-0.85124818	0.546920835	17.63183263	5.53E-05	0.002127465
ENSG00000157510	protein_coding	AFAP1L1	ENSG00000157510	0.70756762	5.110254507	17.46556035	5.92E-05	0.002269209
ENSG00000140675	protein_coding	SLC5A2	ENSG00000140675	1.224860681	-1.028952858	17.40809088	6.09E-05	0.002312048
ENSG00000159388	protein_coding	BTG2	ENSG00000159388	1.558675103	7.800158961	17.45653094	6.09E-05	0.002312048
ENSG00000163681	protein_coding	SLMAP	ENSG00000163681	1.08935354	9.273874681	17.37769691	6.19E-05	0.002327276
ENSG00000174332	protein_coding	GLIS1	ENSG00000174332	-1.715582034	-0.020428816	17.38874621	6.19E-05	0.002327276
ENSG00000173991	protein_coding	TCAP	ENSG00000173991	1.471524611	-1.238171316	17.24423565	6.23E-05	0.002334684
ENSG00000184261	protein_coding	KCNK12	ENSG00000184261	2.125285245	-0.484713039	17.40701566	6.24E-05	0.002336133
ENSG00000121552	protein_coding	CSTA	ENSG00000121552	-1.70390105	-1.188874155	17.1292153	6.37E-05	0.002375748
ENSG00000147852	protein_coding	VLDLR	ENSG00000147852	-0.912692322	5.418777582	17.26943581	6.48E-05	0.002403985
ENSG00000171931	protein_coding	FBXW10	ENSG00000171931	-2.88785857	-2.360921554	16.61764874	6.46E-05	0.002403985
ENSG00000189099	protein_coding	PRSS48	ENSG00000189099	4.024062701	-1.668453751	17.09138923	6.48E-05	0.002403985
ENSG00000181404	protein_coding	WASHC1	ENSG00000181404	0.928274026	2.411040063	17.26436617	6.49E-05	0.002404651
ENSG00000164649	protein_coding	CDCA7L	ENSG00000164649	-0.801814306	4.212144821	17.21253971	6.65E-05	0.002457671
ENSG00000141750	protein_coding	STAC2	ENSG00000141750	1.553856895	1.857778974	17.21307928	6.75E-05	0.002481883
ENSG00000146005	protein_coding	PSD2	ENSG00000146005	-1.804907614	-1.174837528	17.08650177	6.74E-05	0.002481883
ENSG00000120729	protein_coding	MYOT	ENSG00000120729	1.677552575	-0.935973656	17.13023108	6.88E-05	0.002516109
ENSG00000125355	protein_coding	TMEM255A	ENSG00000125355	-1.542641677	2.034468068	17.1325845	6.95E-05	0.002526759
ENSG00000171174	protein_coding	RBKS	ENSG00000171174	1.182364483	1.947328071	17.05680964	7.16E-05	0.002581047
ENSG00000197566	protein_coding	ZNF624	ENSG00000197566	-0.760120222	3.604154558	17.03487889	7.21E-05	0.002590206
ENSG00000149403	protein_coding	GRIK4	ENSG00000149403	1.368518122	-0.235098523	17.0362111	7.28E-05	0.00261098
ENSG00000171033	protein_coding	PKIA	ENSG00000171033	-1.328226381	1.385949402	17.0014807	7.33E-05	0.002617828
ENSG00000132031	protein_coding	MATN3	ENSG00000132031	0.941935686	1.206123699	16.99320618	7.36E-05	0.002622889
ENSG00000103196	protein_coding	CRISPLD2	ENSG00000103196	1.001467467	8.750744136	16.9663875	7.45E-05	0.002651339
ENSG00000185736	protein_coding	ADARB2	ENSG00000185736	1.859709272	-0.81077864	16.94689078	7.52E-05	0.002668512
ENSG00000235098	protein_coding	ANKRD65	ENSG00000235098	1.336345571	2.018968882	16.96089418	7.53E-05	0.002668512
ENSG00000167208	protein_coding	SNX20	ENSG00000167208	-1.1063295	0.795789727	16.93507951	7.58E-05	0.002678931
ENSG00000109846	protein_coding	CRYAB	ENSG00000109846	1.117879861	6.925455199	16.94433598	7.59E-05	0.002680171
ENSG00000116147	protein_coding	TNR	ENSG00000116147	-2.094936653	-1.836549034	16.43101779	7.61E-05	0.002684493
ENSG00000131055	protein_coding	COX4I2	ENSG00000131055	0.868030475	0.80401476	16.89904862	7.69E-05	0.002692687
ENSG00000162881	protein_coding	OXER1	ENSG00000162881	-1.171557912	0.257541831	16.91226114	7.68E-05	0.002692687
ENSG00000116106	protein_coding	EPHA4	ENSG00000116106	0.797833245	5.957247076	16.87814519	7.74E-05	0.002704625
ENSG00000170236	protein_coding	USP50	ENSG00000170236	-0.889365161	0.525126327	16.88435235	7.76E-05	0.002706641
ENSG00000188290	protein_coding	HES4	ENSG00000188290	0.881144339	2.443426123	16.84860582	7.85E-05	0.002729052
ENSG00000154928	protein_coding	EPHB1	ENSG00000154928	1.616076201	2.56764226	16.86387783	7.94E-05	0.002759826
ENSG00000269825	protein_coding	LOC122539214	ENSG00000269825	0.688145463	4.576060753	16.79098532	8.05E-05	0.002793225
ENSG00000164045	protein_coding	CDC25A	ENSG00000164045	0.968216444	-0.056382238	16.80162797	8.09E-05	0.002798639
ENSG00000196912	protein_coding	ANKRD36B	ENSG00000196912	-1.004156505	5.268504545	16.78516991	8.08E-05	0.002798639
ENSG00000069122	protein_coding	ADGRF5	ENSG00000069122	0.697128116	6.864939323	16.7451784	8.22E-05	0.002836913
ENSG00000184368	protein_coding	MAP7D2	ENSG00000184368	-1.489427049	0.339915781	16.73136094	8.33E-05	0.002855977
ENSG00000026559	protein_coding	KCNG1	ENSG00000026559	1.81927385	5.046875625	16.72011995	8.54E-05	0.002906894
ENSG00000075624	protein_coding	ACTB	ENSG00000075624	0.877243793	12.42590083	16.66549423	8.53E-05	0.002906894
ENSG00000241127	protein_coding	YAE1	ENSG00000241127	-0.624813321	3.367414931	16.64265537	8.62E-05	0.002925377
ENSG00000213931	protein_coding	HBE1	ENSG00000213931	3.280536268	-2.733772428	15.98779273	8.81E-05	0.002975086
ENSG00000167779	protein_coding	IGFBP6	ENSG00000167779	1.247759204	4.177261183	16.62101784	8.83E-05	0.00297761
ENSG00000136014	protein_coding	USP44	ENSG00000136014	-1.081071683	2.458066575	16.57449686	8.89E-05	0.002992039
ENSG00000143878	protein_coding	RHOB	ENSG00000143878	0.905757373	8.91551825	16.56317437	8.93E-05	0.002998648
ENSG00000059804	protein_coding	SLC2A3	ENSG00000059804	1.511783139	7.02041935	16.60689412	8.95E-05	0.002999073
ENSG00000162771	protein_coding	GARIN4	ENSG00000162771	2.022607048	-2.109854949	16.1508801	9.10E-05	0.003045147
ENSG00000103710	protein_coding	RASL12	ENSG00000103710	0.828722125	5.774321843	16.50840599	9.16E-05	0.003058814
ENSG00000205456	protein_coding	TP53TG3	ENSG00000205456	-2.444415386	-1.989175197	16.15735744	9.20E-05	0.003068953
ENSG00000171049	protein_coding	FPR2	ENSG00000171049	2.389752422	-1.858818851	16.11306626	9.23E-05	0.003071024
ENSG00000163793	protein_coding	DNAJC5G	ENSG00000163793	2.056983079	-0.811175557	16.4893803	9.27E-05	0.003080034
ENSG00000118094	protein_coding	TREH	ENSG00000118094	-2.034082068	-2.16750908	15.93061161	9.29E-05	0.003082264
ENSG00000198467	protein_coding	TPM2	ENSG00000198467	1.104980399	9.950167218	16.44978854	9.45E-05	0.003127466
ENSG00000007001	protein_coding	UPP2	ENSG00000007001	-2.027167334	-1.962938697	15.99694254	9.49E-05	0.003137423
ENSG00000185022	protein_coding	MAFF	ENSG00000185022	1.368248172	4.68800748	16.46559536	9.52E-05	0.003142469
ENSG00000167377	protein_coding	ZNF23	ENSG00000167377	-0.757216164	1.049250545	16.42470972	9.55E-05	0.003146315
ENSG00000159214	protein_coding	CCDC24	ENSG00000159214	0.741902623	1.640813109	16.40585479	9.61E-05	0.003163763
ENSG00000197238	protein_coding	H4C11	ENSG00000197238	1.540222023	-0.014150361	16.41596736	9.66E-05	0.003170868
ENSG00000148408	protein_coding	CACNA1B	ENSG00000148408	-1.746696211	-0.413659549	16.37367858	9.69E-05	0.003173562
ENSG00000143028	protein_coding	SYPL2	ENSG00000143028	1.120488511	3.57596437	16.34593905	9.95E-05	0.003238285
ENSG00000184160	protein_coding	ADRA2C	ENSG00000184160	1.692363755	4.980015024	16.38121896	9.95E-05	0.003238285
ENSG00000075426	protein_coding	FOSL2	ENSG00000075426	0.840240809	9.000081487	16.29304718	0.000101114	0.003280711
ENSG00000130540	protein_coding	SULT4A1	ENSG00000130540	-8.416901466	-0.535346925	16.20469726	0.000102099	0.003302022
ENSG00000198400	protein_coding	NTRK1	ENSG00000198400	1.315019943	0.59791087	16.21453517	0.000105363	0.003382116
ENSG00000110092	protein_coding	CCND1	ENSG00000110092	1.202630042	6.352141265	16.21308919	0.0001064	0.003402675
ENSG00000126218	protein_coding	F10	ENSG00000126218	0.75954987	2.93308187	16.17133742	0.000106941	0.003415744
ENSG00000126522	protein_coding	ASL	ENSG00000126522	0.696949214	2.900101213	16.16367713	0.000107317	0.003423533
ENSG00000166111	protein_coding	SVOP	ENSG00000166111	4.227209154	-0.591698295	15.92057869	0.000108742	0.00346469
ENSG00000101916	protein_coding	TLR8	ENSG00000101916	-1.148027243	0.726324255	16.11461038	0.000110235	0.003500191
ENSG00000130234	protein_coding	ACE2	ENSG00000130234	1.210025565	-1.053092508	16.10512169	0.000110318	0.003500191
ENSG00000142871	protein_coding	CCN1	ENSG00000142871	1.095862887	9.891750328	16.10937886	0.000110501	0.003500191
ENSG00000158164	protein_coding	TMSB15A	ENSG00000158164	-1.750248217	-0.567734767	16.08319689	0.000110535	0.003500191
ENSG00000204006	protein_coding	C1orf185	ENSG00000204006	-2.49963416	-2.102422574	15.53410464	0.000111626	0.00353038
ENSG00000128833	protein_coding	MYO5C	ENSG00000128833	0.823274558	6.026771749	16.07313879	0.000111861	0.003533486
ENSG00000163873	protein_coding	GRIK3	ENSG00000163873	1.41573488	0.315680488	16.08256542	0.000112516	0.003545485
ENSG00000140403	protein_coding	DNAJA4	ENSG00000140403	0.652057544	4.211635632	16.03909532	0.00011363	0.003563169
ENSG00000148655	protein_coding	LRMDA	ENSG00000148655	0.588398088	4.099920479	16.04401289	0.000113373	0.003563169
ENSG00000112699	protein_coding	GMDS	ENSG00000112699	0.523759404	3.165229742	15.99479721	0.000115977	0.003606067
ENSG00000106823	protein_coding	ECM2	ENSG00000106823	-0.928002856	6.236936802	15.9763333	0.000116956	0.00362559
ENSG00000141086	protein_coding	CTRL	ENSG00000141086	-3.428488801	-2.5684254	15.53677746	0.00011696	0.00362559
ENSG00000139641	protein_coding	ESYT1	ENSG00000139641	0.725943539	7.088149141	15.92692213	0.000119647	0.00368903
ENSG00000196372	protein_coding	ASB13	ENSG00000196372	0.601064897	3.487620664	15.92189511	0.000119933	0.003693419
ENSG00000108604	protein_coding	SMARCD2	ENSG00000108604	0.609568612	4.951399451	15.90497481	0.000120864	0.003717645
ENSG00000114850	protein_coding	SSR3	ENSG00000114850	0.68534516	7.753335153	15.86469067	0.000123128	0.003769855
ENSG00000154760	protein_coding	SLFN13	ENSG00000154760	1.219270094	3.021600505	15.8885201	0.000123092	0.003769855
ENSG00000164136	protein_coding	IL15	ENSG00000164136	1.016451151	4.061964313	15.8397733	0.000125342	0.003827966
ENSG00000101773	protein_coding	RBBP8	ENSG00000101773	0.814444651	5.521960027	15.81694018	0.000125869	0.003839514
ENSG00000137094	protein_coding	DNAJB5	ENSG00000137094	1.039025737	6.3022636	15.83243741	0.000126091	0.003841763
ENSG00000164707	protein_coding	SLC13A4	ENSG00000164707	-1.161949091	-0.485162936	15.80082047	0.000126496	0.003844989
ENSG00000162981	protein_coding	LRATD1	ENSG00000162981	1.035001032	4.126089763	15.81287758	0.000127043	0.003852552
ENSG00000179820	protein_coding	MYADM	ENSG00000179820	0.907058389	9.055584577	15.78954747	0.000127469	0.003860911
ENSG00000099957	protein_coding	P2RX6	ENSG00000099957	1.202409104	-0.053284713	15.77681733	0.00012925	0.003910275
ENSG00000120341	protein_coding	SEC16B	ENSG00000120341	0.725609508	0.729503316	15.7577024	0.00012977	0.003914096
ENSG00000198794	protein_coding	SCAMP5	ENSG00000198794	-1.58131989	1.899058234	15.75575853	0.000130416	0.003927102
ENSG00000172476	protein_coding	RAB40A	ENSG00000172476	0.942503151	3.684289691	15.71933255	0.000131977	0.003964855
ENSG00000148180	protein_coding	GSN	ENSG00000148180	0.677937587	9.932463645	15.6964124	0.000133068	0.003992958
ENSG00000163466	protein_coding	ARPC2	ENSG00000163466	0.634769077	7.357948644	15.66186958	0.000135208	0.00403837
ENSG00000175449	protein_coding	RFESD	ENSG00000175449	-0.659038095	0.900470224	15.56308817	0.000142004	0.004202415
ENSG00000206172	protein_coding	HBA1	ENSG00000206172	3.417908689	-1.877951015	15.31852221	0.000143964	0.004250662
ENSG00000145244	protein_coding	CORIN	ENSG00000145244	1.825132924	4.859825586	15.57427921	0.000144196	0.004252615
ENSG00000179813	protein_coding	FAM216B	ENSG00000179813	-10.39985075	1.108811365	15.60299942	0.000145801	0.004285248
ENSG00000165959	protein_coding	CLMN	ENSG00000165959	0.666285713	6.27282302	15.4844474	0.000146768	0.004308771
ENSG00000173809	protein_coding	TDRD12	ENSG00000173809	1.814903387	0.490722748	15.49156738	0.000149287	0.004372765
ENSG00000164440	protein_coding	TXLNB	ENSG00000164440	-1.551898196	2.379935199	15.46488015	0.000149577	0.004376278
ENSG00000196074	protein_coding	SYCP2	ENSG00000196074	-0.900790548	2.290045051	15.43851261	0.000149984	0.00438322
ENSG00000156642	protein_coding	NPTN	ENSG00000156642	0.741762187	8.007983959	15.42153248	0.000151107	0.004410624
ENSG00000198695	protein_coding	ND6	ENSG00000198695	0.833347541	5.456898336	15.42052619	0.000151264	0.004410624
ENSG00000182667	protein_coding	NTM	ENSG00000182667	0.746534742	1.55802503	15.41820618	0.000151481	0.004411945
ENSG00000105695	protein_coding	MAG	ENSG00000105695	-5.035024161	-0.016466322	15.1761589	0.000153563	0.004467529
ENSG00000138653	protein_coding	NDST4	ENSG00000138653	2.17505281	1.492267925	15.43384207	0.000153801	0.004469406
ENSG00000112742	protein_coding	TTK	ENSG00000112742	-1.441687168	-0.834413678	15.33048182	0.000156196	0.004522377
ENSG00000198722	protein_coding	UNC13B	ENSG00000198722	0.499356434	6.209232418	15.34826908	0.000156325	0.004522377
ENSG00000126016	protein_coding	AMOT	ENSG00000126016	-0.587876716	5.634914374	15.33512401	0.000157281	0.004544925
ENSG00000101470	protein_coding	TNNC2	ENSG00000101470	0.864457453	-0.340453185	15.34492243	0.000158162	0.004565256
ENSG00000116661	protein_coding	FBXO2	ENSG00000116661	1.507504467	-1.799679032	15.09239634	0.000161234	0.004638363
ENSG00000119608	protein_coding	PROX2	ENSG00000119608	-2.556605259	-2.546435178	14.7166446	0.000162578	0.004671808
ENSG00000188677	protein_coding	PARVB	ENSG00000188677	0.627637021	4.822248519	15.23415678	0.000164824	0.004731086
ENSG00000159884	protein_coding	CCDC107	ENSG00000159884	0.881018075	3.438746272	15.15634953	0.000170901	0.004878339
ENSG00000046653	protein_coding	GPM6B	ENSG00000046653	1.009074133	3.080006799	15.14499077	0.00017242	0.004905411
ENSG00000101342	protein_coding	TLDC2	ENSG00000101342	0.966596966	0.052420945	15.15439845	0.000172264	0.004905411
ENSG00000196862	protein_coding	RGPD4	ENSG00000196862	1.584750124	-0.636381684	15.11677195	0.00017306	0.004918179
ENSG00000119812	protein_coding	FAM98A	ENSG00000119812	0.665172378	5.432057208	15.09969118	0.000175447	0.004964143
ENSG00000154678	protein_coding	PDE1C	ENSG00000154678	1.683206352	4.327656569	15.14618882	0.000175446	0.004964143
ENSG00000123416	protein_coding	TUBA1B	ENSG00000123416	0.955681879	7.256196032	15.103163	0.000175979	0.004973727
ENSG00000106635	protein_coding	BCL7B	ENSG00000106635	0.692009474	4.647792636	15.0427766	0.000180155	0.005063991
ENSG00000147166	protein_coding	ITGB1BP2	ENSG00000147166	1.027167628	4.092130429	15.00696662	0.000184489	0.005168897
ENSG00000110328	protein_coding	GALNT18	ENSG00000110328	0.95127865	4.73493807	14.98494946	0.000185997	0.005196612
ENSG00000204624	protein_coding	DISP3	ENSG00000204624	-1.93876877	-1.547220455	14.71384993	0.000186083	0.005196612
ENSG00000268182	protein_coding	SMIM17	ENSG00000268182	-0.970232358	1.085357527	14.9493001	0.000188531	0.00524225
ENSG00000132692	protein_coding	BCAN	ENSG00000132692	-1.775661738	1.411747456	14.95164592	0.000189939	0.005275717
ENSG00000148926	protein_coding	ADM	ENSG00000148926	-1.429505825	2.234163005	14.91067612	0.000192679	0.005317439
ENSG00000068654	protein_coding	POLR1A	ENSG00000068654	0.507556612	6.788244773	14.88309689	0.000194058	0.005344347
ENSG00000119699	protein_coding	TGFB3	ENSG00000119699	0.917758728	6.372809101	14.83415072	0.000199406	0.005450579
ENSG00000130702	protein_coding	LAMA5	ENSG00000130702	0.748435228	7.495142779	14.76425821	0.000205117	0.005562302
ENSG00000179528	protein_coding	LBX2	ENSG00000179528	1.147686305	-1.247159746	14.74268426	0.00020522	0.005562302
ENSG00000174808	protein_coding	BTC	ENSG00000174808	1.042775351	1.515328427	14.7397457	0.00020769	0.005623337
ENSG00000103269	protein_coding	RHBDL1	ENSG00000103269	-1.223242283	-0.437324352	14.73844486	0.000209258	0.005659835
ENSG00000116183	protein_coding	PAPPA2	ENSG00000116183	-3.608544246	3.125567927	14.75782117	0.000210656	0.005691689
ENSG00000100593	protein_coding	ISM2	ENSG00000100593	1.150142956	0.278419606	14.69977186	0.000212494	0.005723344
ENSG00000116001	protein_coding	TIA1	ENSG00000116001	-0.646537984	7.347260163	14.67983616	0.000213364	0.005740781
ENSG00000105486	protein_coding	LIG1	ENSG00000105486	-0.672835032	3.470954255	14.66466511	0.000214896	0.005763966
ENSG00000173442	protein_coding	EHBP1L1	ENSG00000173442	0.698119513	7.256229006	14.66594481	0.000214753	0.005763966
ENSG00000108417	protein_coding	KRT37	ENSG00000108417	-2.660907788	-2.29716576	14.14237388	0.000216502	0.005788949
ENSG00000151364	protein_coding	KCTD14	ENSG00000151364	1.275260297	0.366748616	14.64898328	0.000218297	0.005818852
ENSG00000235387	protein_coding	SPAAR	ENSG00000235387	0.990661119	1.210041113	14.62017717	0.000219756	0.005851696
ENSG00000181790	protein_coding	ADGRB1	ENSG00000181790	-0.997577854	1.996053929	14.57214671	0.000224487	0.005946952
ENSG00000138449	protein_coding	SLC40A1	ENSG00000138449	-1.113702411	7.947106925	14.57419292	0.000225038	0.005955414
ENSG00000092841	protein_coding	MYL6	ENSG00000092841	0.849893994	8.706614205	14.51442136	0.000230522	0.006063204
ENSG00000100196	protein_coding	KDELR3	ENSG00000100196	1.109290733	3.240334766	14.52531719	0.000231106	0.006066191
ENSG00000112964	protein_coding	GHR	ENSG00000112964	-0.763891002	4.604878017	14.47968257	0.000234306	0.006127536
ENSG00000116514	protein_coding	RNF19B	ENSG00000116514	0.784295508	5.037581024	14.44448694	0.000238197	0.006201392
ENSG00000197181	protein_coding	PIWIL2	ENSG00000197181	0.889144762	2.269814581	14.44691786	0.000237993	0.006201392
ENSG00000156966	protein_coding	B3GNT7	ENSG00000156966	1.141868373	2.160651476	14.44467734	0.000239443	0.00621538
ENSG00000196581	protein_coding	AJAP1	ENSG00000196581	1.200210323	2.78522056	14.45386635	0.000239377	0.00621538
ENSG00000092295	protein_coding	TGM1	ENSG00000092295	-1.034710469	-0.231647251	14.44223048	0.00024041	0.006234203
ENSG00000175084	protein_coding	DES	ENSG00000175084	1.281262656	11.03541668	14.43026531	0.000241941	0.006250745
ENSG00000196924	protein_coding	FLNA	ENSG00000196924	0.93459341	13.3277347	14.38127179	0.000245358	0.006330666
ENSG00000147724	protein_coding	FAM135B	ENSG00000147724	1.437302777	-1.37798294	14.29444385	0.000247439	0.006371627
ENSG00000184489	protein_coding	PTP4A3	ENSG00000184489	0.699253108	4.14210522	14.34271897	0.00024984	0.006414213
ENSG00000108370	protein_coding	RGS9	ENSG00000108370	0.801046358	2.833748169	14.33545478	0.000250722	0.006417696
ENSG00000198736	protein_coding	MSRB1	ENSG00000198736	1.081047782	3.980424863	14.33135597	0.000253284	0.006464015
ENSG00000260325	protein_coding	HSPB9	ENSG00000260325	3.292477354	-2.938607573	13.8553785	0.000253251	0.006464015
ENSG00000105982	protein_coding	RNF32	ENSG00000105982	-1.004296619	-0.13606592	14.31926948	0.000253844	0.0064719
ENSG00000176208	protein_coding	ATAD5	ENSG00000176208	-0.79067656	2.873571474	14.29147867	0.000255958	0.006519335
ENSG00000152785	protein_coding	BMP3	ENSG00000152785	1.700752208	-1.971253854	13.96644861	0.000257911	0.006562607
ENSG00000127743	protein_coding	IL17B	ENSG00000127743	1.438396806	-0.744045088	14.21045144	0.000262258	0.006619207
ENSG00000128294	protein_coding	TPST2	ENSG00000128294	0.675094536	4.995787009	14.25182429	0.000260721	0.006619207
ENSG00000150630	protein_coding	VEGFC	ENSG00000150630	-0.77432274	3.948347649	14.22350183	0.000264219	0.006650887
ENSG00000106397	protein_coding	PLOD3	ENSG00000106397	0.647159588	5.236565163	14.19582035	0.000267669	0.006711515
ENSG00000083444	protein_coding	PLOD1	ENSG00000083444	0.83057671	6.342905868	14.19288323	0.000268344	0.006721894
ENSG00000124678	protein_coding	TCP11	ENSG00000124678	-1.438204175	-1.48173049	14.06151263	0.000269641	0.006746687
ENSG00000100031	protein_coding	GGT1	ENSG00000100031	-1.019843862	-1.333721596	14.08572204	0.000271778	0.006788128
ENSG00000104432	protein_coding	IL7	ENSG00000104432	-1.141765962	0.139920282	14.17262558	0.0002724	0.006795158
ENSG00000166106	protein_coding	ADAMTS15	ENSG00000166106	1.208683768	4.390144148	14.18355661	0.000272587	0.006795158
ENSG00000164106	protein_coding	SCRG1	ENSG00000164106	1.475824463	2.570829162	14.14078959	0.000278258	0.006916471
ENSG00000128805	protein_coding	ARHGAP22	ENSG00000128805	0.68484865	1.592956718	14.11042234	0.000278831	0.00692403
ENSG00000183092	protein_coding	BEGAIN	ENSG00000183092	1.02439974	1.28253736	14.10203219	0.000280074	0.006945643
ENSG00000186684	protein_coding	CYP27C1	ENSG00000186684	-1.361064702	1.530813512	14.08704078	0.000282833	0.00698975
ENSG00000135439	protein_coding	AGAP2	ENSG00000135439	0.757536332	1.687416151	14.06805278	0.000284428	0.007008995
ENSG00000171659	protein_coding	GPR34	ENSG00000171659	-1.138921352	3.663329435	14.07772037	0.000284269	0.007008995
ENSG00000203805	protein_coding	PLPP4	ENSG00000203805	-1.8440316	-0.552552031	14.07492643	0.000283979	0.007008995
ENSG00000174348	protein_coding	PODN	ENSG00000174348	0.709688542	6.953972267	14.05732581	0.000285679	0.007027503
ENSG00000204334	protein_coding	ERICH2	ENSG00000204334	-1.188208038	-0.677401412	14.05211226	0.000287406	0.007055402
ENSG00000108622	protein_coding	ICAM2	ENSG00000108622	0.738429399	3.394485041	14.03921023	0.000288143	0.007066759
ENSG00000181577	protein_coding	LINC03040	ENSG00000181577	-1.791512057	-1.035775562	13.98093139	0.000288788	0.007075843
ENSG00000117122	protein_coding	MFAP2	ENSG00000117122	-1.181767896	3.907209461	14.04285782	0.000289465	0.007078989
ENSG00000102038	protein_coding	SMARCA1	ENSG00000102038	0.692229937	6.576695807	14.02726875	0.000289749	0.007079209
ENSG00000137267	protein_coding	TUBB2A	ENSG00000137267	0.941507587	3.115917219	14.02034819	0.000290937	0.007101508
ENSG00000073008	protein_coding	PVR	ENSG00000073008	0.644898641	5.044530645	13.99438342	0.000294271	0.007176102
ENSG00000107317	protein_coding	PTGDS	ENSG00000107317	0.834924443	2.253005841	13.96361327	0.000298648	0.00724853
ENSG00000102547	protein_coding	CAB39L	ENSG00000102547	0.955591168	5.704314501	13.97507058	0.000298932	0.007248536
ENSG00000255833	protein_coding	TIFAB	ENSG00000255833	-1.561705322	-1.826656092	13.58751393	0.000305507	0.007373366
ENSG00000139618	protein_coding	BRCA2	ENSG00000139618	-0.917874635	2.635640191	13.90093769	0.000307578	0.007409457
ENSG00000167646	protein_coding	DNAAF3	ENSG00000167646	-2.332135614	-1.81582698	13.57952971	0.000314117	0.007545836
ENSG00000184194	protein_coding	GPR173	ENSG00000184194	-0.624036323	3.304217933	13.84369877	0.000315955	0.007575861
ENSG00000239389	protein_coding	PCDHA13	ENSG00000239389	-0.946493135	1.114984238	13.83337808	0.000318092	0.007605886
ENSG00000250120	protein_coding	PCDHA10	ENSG00000250120	-0.986367567	3.589758931	13.81965287	0.000319759	0.007627007
ENSG00000283683	protein_coding	MYOCOS	ENSG00000283683	-3.620302568	-1.836444374	13.38002675	0.00032049	0.007627837
ENSG00000163017	protein_coding	ACTG2	ENSG00000163017	1.676139811	11.69837304	13.82800741	0.000323101	0.007656276
ENSG00000147119	protein_coding	CHST7	ENSG00000147119	0.778839025	2.629426768	13.77951138	0.000325702	0.007702096
ENSG00000121957	protein_coding	GPSM2	ENSG00000121957	0.801882257	5.164110628	13.77374343	0.000326791	0.007713693
ENSG00000122574	protein_coding	WIPF3	ENSG00000122574	1.120308415	5.191688242	13.7552377	0.000333092	0.007826589
ENSG00000240771	protein_coding	ARHGEF25	ENSG00000240771	0.629999589	5.032857691	13.7154905	0.000335648	0.007865154
ENSG00000196104	protein_coding	SPOCK3	ENSG00000196104	2.231021776	1.257605035	13.71726725	0.000342541	0.007997591
ENSG00000166262	protein_coding	FAM227B	ENSG00000166262	-0.735285965	2.470899449	13.60999451	0.000352893	0.008209532
ENSG00000173917	protein_coding	HOXB2	ENSG00000173917	0.701874452	2.990162831	13.59210753	0.000355847	0.008263348
ENSG00000055955	protein_coding	ITIH4	ENSG00000055955	0.893095578	-0.242428328	13.58715238	0.000359351	0.008329715
ENSG00000147155	protein_coding	EBP	ENSG00000147155	-0.842731267	0.204924764	13.57792802	0.000360199	0.008332395
ENSG00000117009	protein_coding	KMO	ENSG00000117009	-2.069508883	-0.492757118	13.56804866	0.000361414	0.008344516
ENSG00000114948	protein_coding	ADAM23	ENSG00000114948	0.858112277	3.695860472	13.55604706	0.000362211	0.008350932
ENSG00000080573	protein_coding	COL5A3	ENSG00000080573	0.674537243	4.987768673	13.5463035	0.000363613	0.008375776
ENSG00000068781	protein_coding	STON1.GTF2A1L	ENSG00000068781	1.225635542	1.559002942	13.53603427	0.000367262	0.008452266
ENSG00000173621	protein_coding	LRFN4	ENSG00000173621	0.92316275	2.815477627	13.51855897	0.000368511	0.008473452
ENSG00000148444	protein_coding	COMMD3	ENSG00000148444	-0.509383895	2.160739483	13.50502065	0.000370918	0.008506044
ENSG00000229674	protein_coding	H2AL3	ENSG00000229674	-2.030370514	-1.440691507	13.24236362	0.000373852	0.008558094
ENSG00000081148	protein_coding	IMPG2	ENSG00000081148	-0.70871535	1.506945344	13.45367195	0.000380302	0.008670064
ENSG00000060982	protein_coding	BCAT1	ENSG00000060982	-0.920518925	5.622202343	13.45079978	0.000380997	0.008675426
ENSG00000188536	protein_coding	HBA2	ENSG00000188536	2.707976586	0.397180502	13.41443413	0.000383409	0.008714941
ENSG00000221890	protein_coding	NPTXR	ENSG00000221890	0.67290959	4.606069971	13.4313472	0.000383971	0.00872003
ENSG00000089289	protein_coding	IGBP1	ENSG00000089289	-0.529221387	5.37472775	13.41771503	0.000386458	0.008761068
ENSG00000168481	protein_coding	LGI3	ENSG00000168481	1.736438688	0.785417214	13.4440284	0.000387251	0.008771327
ENSG00000068831	protein_coding	RASGRP2	ENSG00000068831	0.741548578	4.235853655	13.40964002	0.00038795	0.008779444
ENSG00000152578	protein_coding	GRIA4	ENSG00000152578	-5.36516268	-0.431909237	13.29075793	0.00038906	0.008791794
ENSG00000143549	protein_coding	TPM3	ENSG00000143549	0.58327983	7.088026242	13.39693434	0.000390285	0.008809092
ENSG00000110881	protein_coding	ASIC1	ENSG00000110881	1.003053081	2.145896703	13.37613286	0.000394513	0.008865714
ENSG00000248383	protein_coding	PCDHAC1	ENSG00000248383	-0.894344159	1.774981228	13.37331721	0.000394958	0.008867983
ENSG00000189320	protein_coding	FAM180A	ENSG00000189320	-1.104252248	3.050192981	13.33894212	0.000402217	0.008999594
ENSG00000184564	protein_coding	SLITRK6	ENSG00000184564	1.408575232	-0.435587741	13.33707044	0.000406205	0.009073075
ENSG00000047849	protein_coding	MAP4	ENSG00000047849	0.630130704	9.028329836	13.29567033	0.000409502	0.009138786
ENSG00000109618	protein_coding	SEPSECS	ENSG00000109618	-0.583520946	4.760889759	13.28851145	0.000410903	0.009154214
ENSG00000144791	protein_coding	LIMD1	ENSG00000144791	0.539480409	5.854503639	13.28335269	0.000411906	0.009161357
ENSG00000161594	protein_coding	KLHL10	ENSG00000161594	0.824699623	-0.939685749	13.2921781	0.000411934	0.009161357
ENSG00000136068	protein_coding	FLNB	ENSG00000136068	0.636834508	9.452414873	13.25776051	0.000416944	0.009248845
ENSG00000174130	protein_coding	TLR6	ENSG00000174130	-0.760751598	2.50107013	13.25878478	0.000416825	0.009248845
ENSG00000284395	protein_coding	PERCC1	ENSG00000284395	3.93005126	-2.137114089	13.13379182	0.000418658	0.00926407
ENSG00000149591	protein_coding	TAGLN	ENSG00000149591	1.004012365	11.30225396	13.24445745	0.000420008	0.009284837
ENSG00000117862	protein_coding	TXNDC12	ENSG00000117862	-0.617126865	0.942475723	13.22593852	0.000424121	0.009343708
ENSG00000141873	protein_coding	SLC39A3	ENSG00000141873	0.716712022	1.705797664	13.1870969	0.000431429	0.009480404
ENSG00000076770	protein_coding	MBNL3	ENSG00000076770	0.840310281	5.895645126	13.18389071	0.000433104	0.009501009
ENSG00000251664	protein_coding	PCDHA12	ENSG00000251664	-0.935063436	0.945918658	13.13926211	0.000442415	0.009648078
ENSG00000106404	protein_coding	CLDN15	ENSG00000106404	-0.661692591	3.230389887	13.12247128	0.000444685	0.009680907
ENSG00000145908	protein_coding	ZNF300	ENSG00000145908	-0.777683813	3.478879886	13.10869268	0.000447606	0.009736284
ENSG00000123570	protein_coding	RAB9B	ENSG00000123570	0.942235881	4.148055505	13.09313277	0.00045327	0.009834577
ENSG00000101353	protein_coding	MROH8	ENSG00000101353	0.537459048	3.043555758	13.0776829	0.000454274	0.009848069
ENSG00000079308	protein_coding	TNS1	ENSG00000079308	0.892366128	11.62409318	13.04014384	0.000462432	0.009999711
ENSG00000087510	protein_coding	TFAP2C	ENSG00000087510	-4.078467629	2.504968826	13.08265546	0.000462232	0.009999711
ENSG00000120328	protein_coding	PCDHB12	ENSG00000120328	-0.612720637	3.820315205	13.0359634	0.00046337	0.010011595
ENSG00000243927	protein_coding	MRPS6	ENSG00000243927	-0.682062171	4.433665576	13.00375668	0.00047053	0.010140794
ENSG00000127989	protein_coding	MTERF1	ENSG00000127989	-0.599998813	3.968941495	12.93578777	0.000486038	0.010422729
ENSG00000102007	protein_coding	PLP2	ENSG00000102007	0.812393103	6.059271995	12.93169666	0.000487858	0.010453055
ENSG00000105750	protein_coding	ZNF85	ENSG00000105750	-0.599237181	3.011618551	12.91408747	0.000491136	0.010497105
ENSG00000118432	protein_coding	CNR1	ENSG00000118432	0.992384078	3.301349293	12.91439794	0.000493247	0.010529721
ENSG00000161896	protein_coding	IP6K3	ENSG00000161896	1.464619059	1.581898089	12.92410851	0.000493887	0.010529721
ENSG00000166275	protein_coding	BORCS7	ENSG00000166275	-0.619791223	3.968430162	12.83592719	0.000509769	0.01080577
ENSG00000135454	protein_coding	B4GALNT1	ENSG00000135454	0.826833363	2.571643324	12.82352026	0.000512871	0.010834357
ENSG00000148660	protein_coding	CAMK2G	ENSG00000148660	0.656712652	6.54732818	12.82174636	0.00051322	0.010834357
ENSG00000128266	protein_coding	GNAZ	ENSG00000128266	0.892557651	4.643091953	12.81924139	0.000516061	0.010876533
ENSG00000274286	protein_coding	ADRA2B	ENSG00000274286	1.095596803	0.970350961	12.81249812	0.000516552	0.010877973
ENSG00000212807	protein_coding	OR2A42	ENSG00000212807	-2.097245098	-2.307458298	12.45287704	0.000522029	0.010948599
ENSG00000007908	protein_coding	SELE	ENSG00000007908	2.933028111	3.990640702	12.8145364	0.000525057	0.010994209
ENSG00000148411	protein_coding	NACC2	ENSG00000148411	0.793563927	6.630557556	12.76056799	0.000528923	0.011066174
ENSG00000135801	protein_coding	TAF5L	ENSG00000135801	0.559874464	4.505267391	12.75509529	0.00052984	0.011076373
ENSG00000150995	protein_coding	ITPR1	ENSG00000150995	0.835369445	9.368619791	12.75045	0.000531011	0.011091857
ENSG00000057468	protein_coding	MSH4	ENSG00000057468	-0.959939188	1.096754637	12.74865318	0.00053254	0.01111107
ENSG00000072682	protein_coding	P4HA2	ENSG00000072682	0.972311861	6.129647154	12.75815744	0.000532793	0.01111107
ENSG00000160396	protein_coding	HIPK4	ENSG00000160396	0.993243657	-1.490710338	12.6768219	0.000538359	0.011201043
ENSG00000197557	protein_coding	IFT70A	ENSG00000197557	-0.562600427	3.78923714	12.70696311	0.000542193	0.011250155
ENSG00000160789	protein_coding	LMNA	ENSG00000160789	0.70302582	7.788989949	12.68579227	0.000547694	0.011321062
ENSG00000188051	protein_coding	TMEM221	ENSG00000188051	1.146232228	-1.887080665	12.5409929	0.000548416	0.011326892
ENSG00000149596	protein_coding	JPH2	ENSG00000149596	1.00764735	7.575999004	12.68319616	0.000552152	0.011367635
ENSG00000276256	protein_coding	LOC389831	ENSG00000276256	-1.469837927	1.810072352	12.68639773	0.000551206	0.011367635
ENSG00000144407	protein_coding	PTH2R	ENSG00000144407	-1.742847969	0.722935461	12.67017854	0.00055603	0.011420113
ENSG00000104490	protein_coding	NCALD	ENSG00000104490	0.606278208	4.742059245	12.63514991	0.00056114	0.011493468
ENSG00000162641	protein_coding	AKNAD1	ENSG00000162641	-1.034896978	-0.699650459	12.63845891	0.000561386	0.011493468
ENSG00000157168	protein_coding	NRG1	ENSG00000157168	-2.306617702	2.310022483	12.64557707	0.000566906	0.011560578
ENSG00000138772	protein_coding	ANXA3	ENSG00000138772	0.939098398	2.304797663	12.60818462	0.00056883	0.011581494
ENSG00000101298	protein_coding	SNPH	ENSG00000101298	0.690332089	3.670218045	12.60374748	0.000569662	0.011589279
ENSG00000198753	protein_coding	PLXNB3	ENSG00000198753	0.895049771	4.516413311	12.60850946	0.000570753	0.011602301
ENSG00000244734	protein_coding	HBB	ENSG00000244734	2.584770749	3.128606061	12.63269861	0.000572607	0.011621676
ENSG00000125503	protein_coding	PPP1R12C	ENSG00000125503	0.595325275	6.95745832	12.58273367	0.000575405	0.011660104
ENSG00000102024	protein_coding	PLS3	ENSG00000102024	-0.676033562	8.008618946	12.57437398	0.000577715	0.011683899
ENSG00000121671	protein_coding	CRY2	ENSG00000121671	0.481860372	6.110374984	12.56759369	0.000579596	0.011689887
ENSG00000134602	protein_coding	STK26	ENSG00000134602	1.089752949	6.888048186	12.58179791	0.000581068	0.011701504
ENSG00000186973	protein_coding	CFAP144	ENSG00000186973	1.629362557	-1.929529633	12.40681126	0.00058108	0.011701504
ENSG00000164100	protein_coding	NDST3	ENSG00000164100	2.085509686	-0.639404904	12.57501846	0.000587943	0.011809779
ENSG00000171067	protein_coding	C11orf24	ENSG00000171067	0.778025109	5.387098175	12.53781039	0.000588552	0.011809779
ENSG00000153707	protein_coding	PTPRD	ENSG00000153707	-0.843131906	6.190233977	12.52923271	0.000590355	0.011832812
ENSG00000170209	protein_coding	ANKK1	ENSG00000170209	-1.516068079	-0.767211077	12.52227465	0.000592418	0.011855729
ENSG00000143412	protein_coding	ANXA9	ENSG00000143412	0.84238605	1.529144613	12.50882697	0.000596554	0.01191999
ENSG00000099256	protein_coding	PRTFDC1	ENSG00000099256	-0.588209539	4.037289628	12.49908516	0.000598969	0.011934638
ENSG00000118482	protein_coding	PHF3	ENSG00000118482	-0.776977374	7.970624365	12.50103449	0.000598394	0.011934638
ENSG00000142920	protein_coding	AZIN2	ENSG00000142920	-0.575459396	2.792965003	12.49065553	0.000601456	0.011943865
ENSG00000178996	protein_coding	SNX18	ENSG00000178996	-0.700169316	6.187008583	12.48436989	0.000603198	0.011962008
ENSG00000198133	protein_coding	TMEM229B	ENSG00000198133	0.718291956	1.410844889	12.48234945	0.000604237	0.011971422
ENSG00000140682	protein_coding	TGFB1I1	ENSG00000140682	0.7255053	7.787626935	12.45982546	0.000610345	0.012083073
ENSG00000171806	protein_coding	METTL18	ENSG00000171806	-0.692774647	2.062026652	12.45913249	0.00061081	0.012083073
ENSG00000104936	protein_coding	DMPK	ENSG00000104936	0.786103801	6.572784903	12.43063527	0.000619541	0.01222763
ENSG00000179300	protein_coding	RTL3	ENSG00000179300	1.913529058	0.123492629	12.45779671	0.000620239	0.012232035
ENSG00000130164	protein_coding	LDLR	ENSG00000130164	1.238721222	6.61316934	12.44867678	0.000621138	0.01224041
ENSG00000100359	protein_coding	SGSM3	ENSG00000100359	0.734603681	-0.322241097	12.42896527	0.000623788	0.012277615
ENSG00000068615	protein_coding	REEP1	ENSG00000068615	0.880812802	5.300386046	12.41811498	0.00062563	0.012300721
ENSG00000167614	protein_coding	TTYH1	ENSG00000167614	0.978820322	0.700156455	12.40022606	0.000629594	0.012369225
ENSG00000108342	protein_coding	CSF3	ENSG00000108342	2.199486372	-0.29197989	12.43146454	0.000631972	0.012377656
ENSG00000138073	protein_coding	PREB	ENSG00000138073	0.596205361	5.044889378	12.38541107	0.000632554	0.012377656
ENSG00000139508	protein_coding	SLC46A3	ENSG00000139508	-0.667535062	3.922131089	12.38572645	0.000632474	0.012377656
ENSG00000160097	protein_coding	FNDC5	ENSG00000160097	0.747491795	1.937049278	12.35989938	0.000640574	0.01251001
ENSG00000134243	protein_coding	SORT1	ENSG00000134243	0.713323543	7.665827793	12.35625915	0.000641476	0.012516785
ENSG00000104635	protein_coding	SLC39A14	ENSG00000104635	0.653636597	6.069179702	12.35089242	0.000643133	0.012518296
ENSG00000181449	protein_coding	SOX2	ENSG00000181449	1.458165472	-1.935315214	12.2037163	0.000643115	0.012518296
ENSG00000254004	protein_coding	ZNF260	ENSG00000254004	-0.724816686	5.104533127	12.30799745	0.000656539	0.012733601
ENSG00000072315	protein_coding	TRPC5	ENSG00000072315	-2.323895743	-1.83747643	12.07981811	0.000659967	0.012771252
ENSG00000077782	protein_coding	FGFR1	ENSG00000077782	0.582334278	7.599859	12.29251304	0.000661443	0.012780622
ENSG00000124429	protein_coding	POF1B	ENSG00000124429	-1.663594071	-0.454936866	12.27962062	0.000666985	0.012841728
ENSG00000156500	protein_coding	PABIR3	ENSG00000156500	0.478899907	4.274263833	12.27485873	0.000667096	0.012841728
ENSG00000196436	protein_coding	NPIPB15	ENSG00000196436	-2.26883405	1.360723348	12.29790994	0.000668779	0.012864521
ENSG00000035115	protein_coding	SH3YL1	ENSG00000035115	-0.515439958	5.681133491	12.25762236	0.000672642	0.01291253
ENSG00000130561	protein_coding	SAG	ENSG00000130561	-3.059317742	-1.508699955	12.0675811	0.000678217	0.012997569
ENSG00000151224	protein_coding	MAT1A	ENSG00000151224	-2.563067413	-2.222336968	11.92823449	0.000689625	0.013147761
ENSG00000169184	protein_coding	MN1	ENSG00000169184	0.849676262	4.121344303	12.21552656	0.00068829	0.013147761
ENSG00000179344	protein_coding	HLA.DQB1	ENSG00000179344	1.148440227	4.684089812	12.22772841	0.00068962	0.013147761
ENSG00000145721	protein_coding	LIX1	ENSG00000145721	2.232701842	-2.74802071	11.79593062	0.000700388	0.013323401
ENSG00000175556	protein_coding	LONRF3	ENSG00000175556	0.788757673	2.419138574	12.17512794	0.000700017	0.013323401
ENSG00000006327	protein_coding	TNFRSF12A	ENSG00000006327	1.460183176	3.755583498	12.19241203	0.000703387	0.013363947
ENSG00000250673	protein_coding	REELD1	ENSG00000250673	-1.748733015	-1.192714029	12.10917981	0.000708458	0.013387992
ENSG00000018189	protein_coding	RUFY3	ENSG00000018189	-0.564325729	7.616663398	12.14540142	0.000709997	0.013407235
ENSG00000120738	protein_coding	EGR1	ENSG00000120738	1.394562421	8.822067002	12.16621585	0.000711668	0.013422204
ENSG00000153234	protein_coding	NR4A2	ENSG00000153234	1.702210599	4.360376273	12.16932506	0.000713034	0.013422204
ENSG00000142798	protein_coding	HSPG2	ENSG00000142798	0.864517926	10.83340134	12.11038599	0.000722084	0.013536312
ENSG00000172901	protein_coding	LVRN	ENSG00000172901	-0.915501382	-0.627843029	12.11658034	0.000723701	0.01353709
ENSG00000283154	protein_coding	SCHIP1.1	ENSG00000283154	0.896020651	2.609622262	12.10771303	0.000723138	0.01353709
ENSG00000280987	protein_coding	MATR3.1	ENSG00000280987	1.832515083	-2.369018406	11.82340491	0.000726797	0.013575298
ENSG00000146054	protein_coding	TRIM7	ENSG00000146054	0.941326321	0.108387071	12.09656342	0.00073021	0.01361057
ENSG00000196678	protein_coding	ERI2	ENSG00000196678	-0.598452391	3.782232671	12.08708489	0.000730269	0.01361057
ENSG00000180806	protein_coding	HOXC9	ENSG00000180806	-1.609198065	-0.638725258	12.07406661	0.000732067	0.013634215
ENSG00000115353	protein_coding	TACR1	ENSG00000115353	0.886264301	3.928075772	12.07215698	0.000738153	0.013698076
ENSG00000198315	protein_coding	ZKSCAN8	ENSG00000198315	-0.507331892	6.972261249	12.0616689	0.000739253	0.013708625
ENSG00000135272	protein_coding	MDFIC	ENSG00000135272	-0.688461757	6.400149523	12.04747872	0.000744333	0.013789839
ENSG00000152503	protein_coding	TRIM36	ENSG00000152503	-1.077443252	0.111154963	12.05238766	0.000746298	0.013809455
ENSG00000001167	protein_coding	NFYA	ENSG00000001167	-0.434586062	5.419417283	12.03764926	0.000747873	0.013819438
ENSG00000128482	protein_coding	RNF112	ENSG00000128482	0.703231469	1.440209019	12.0338772	0.000749753	0.013819438
ENSG00000243989	protein_coding	ACY1	ENSG00000243989	-1.069494423	-1.682766781	11.8843125	0.000750054	0.013819438
ENSG00000100156	protein_coding	SLC16A8	ENSG00000100156	3.311216989	-1.553966301	11.86875887	0.000757263	0.013922403
ENSG00000239998	protein_coding	LILRA2	ENSG00000239998	1.028954518	-0.103413512	12.00300904	0.000764674	0.014008692
ENSG00000156384	protein_coding	SFR1	ENSG00000156384	-0.730765027	2.097961491	11.97554062	0.000770883	0.014102394
ENSG00000104047	protein_coding	DTWD1	ENSG00000104047	-0.566546688	5.927978814	11.96914201	0.000773027	0.014131594
ENSG00000151461	protein_coding	UPF2	ENSG00000151461	-0.637861354	5.994382119	11.95337519	0.000778938	0.014169313
ENSG00000173546	protein_coding	CSPG4	ENSG00000173546	0.99658302	7.347382284	11.96878984	0.000778359	0.014169313
ENSG00000186871	protein_coding	ERCC6L	ENSG00000186871	-1.606164494	-1.951857457	11.76440897	0.000781466	0.014185252
ENSG00000123595	protein_coding	RAB9A	ENSG00000123595	-0.591841765	4.127408716	11.94489597	0.000782152	0.014187724
ENSG00000099960	protein_coding	SLC7A4	ENSG00000099960	1.768296086	0.237339477	11.89413217	0.000793718	0.014367181
ENSG00000101850	protein_coding	GPR143	ENSG00000101850	-1.067005441	0.819273575	11.90788911	0.000797804	0.014410792
ENSG00000169682	protein_coding	SPNS1	ENSG00000169682	0.61172874	0.441796411	11.90159697	0.000800967	0.014447668
ENSG00000166016	protein_coding	ABTB2	ENSG00000166016	-0.873945898	3.827306197	11.88881147	0.000803657	0.014486064
ENSG00000136040	protein_coding	PLXNC1	ENSG00000136040	-0.928006067	5.836710114	11.87575698	0.000811076	0.014591562
ENSG00000175600	protein_coding	SUGCT	ENSG00000175600	-0.796587831	2.464426856	11.85677043	0.000816344	0.014653257
ENSG00000072401	protein_coding	UBE2D1	ENSG00000072401	-0.726421218	4.221010362	11.84461338	0.000821017	0.014716643
ENSG00000186310	protein_coding	NAP1L3	ENSG00000186310	-0.718229404	3.772714032	11.83761511	0.000823814	0.014756522
ENSG00000144681	protein_coding	STAC	ENSG00000144681	1.690209365	2.309161106	11.859491	0.000826183	0.014788677
ENSG00000108861	protein_coding	DUSP3	ENSG00000108861	0.687529003	7.023197351	11.82575699	0.000828528	0.014805809
ENSG00000196470	protein_coding	SIAH1	ENSG00000196470	-0.507685038	5.246357217	11.82270793	0.000829753	0.014811444
ENSG00000047662	protein_coding	FAM184B	ENSG00000047662	1.308400517	-2.146716063	11.62691916	0.000831632	0.014824441
ENSG00000167633	protein_coding	KIR3DL1	ENSG00000167633	-3.85534355	-2.426838973	11.48200721	0.000839151	0.014937809
ENSG00000110852	protein_coding	CLEC2B	ENSG00000110852	-0.833113345	4.507176891	11.7970598	0.000840131	0.014944946
ENSG00000105085	protein_coding	MED26	ENSG00000105085	0.512465827	2.725185463	11.77966891	0.000847315	0.014995574
ENSG00000113595	protein_coding	TRIM23	ENSG00000113595	-0.594059297	4.958367134	11.77869237	0.000847632	0.014995574
ENSG00000135424	protein_coding	ITGA7	ENSG00000135424	0.920485898	6.268620959	11.79623434	0.000845308	0.014995574
ENSG00000135778	protein_coding	NTPCR	ENSG00000135778	-0.389785637	5.255821849	11.77884695	0.000847564	0.014995574
ENSG00000214562	protein_coding	NUTM2D	ENSG00000214562	-0.736329909	0.765330306	11.77222418	0.000851909	0.015060918
ENSG00000164037	protein_coding	SLC9B1	ENSG00000164037	-0.614739036	1.967819789	11.76397858	0.000854007	0.015077318
ENSG00000184164	protein_coding	CRELD2	ENSG00000184164	0.633842333	3.280663083	11.75366796	0.000858009	0.015116908
ENSG00000176046	protein_coding	NUPR1	ENSG00000176046	-0.6071586	3.363797561	11.7416914	0.000863002	0.015184117
ENSG00000131095	protein_coding	GFAP	ENSG00000131095	2.172795144	-2.365563894	11.4671267	0.000867122	0.015226318
ENSG00000145936	protein_coding	KCNMB1	ENSG00000145936	0.860350172	7.185309671	11.7385555	0.000867172	0.015226318
ENSG00000151332	protein_coding	MBIP	ENSG00000151332	-0.54512232	4.464699168	11.71859644	0.000872684	0.015302243
ENSG00000196323	protein_coding	ZBTB44	ENSG00000196323	-0.52900202	7.066323158	11.71864011	0.000872652	0.015302243
ENSG00000104938	protein_coding	CLEC4M	ENSG00000104938	-4.123751673	-0.063329582	11.69867485	0.000877421	0.015364405
ENSG00000262165	protein_coding	C17orf114	ENSG00000262165	-1.151812026	-1.679306771	11.48451877	0.000880581	0.015398825
ENSG00000069535	protein_coding	MAOB	ENSG00000069535	0.602629087	7.091366442	11.69531762	0.000882575	0.015423225
ENSG00000089335	protein_coding	ZNF302	ENSG00000089335	-0.508779351	5.570688806	11.69352494	0.000883344	0.015426197
ENSG00000171791	protein_coding	BCL2	ENSG00000171791	-0.801197739	7.506086978	11.68680824	0.000886224	0.015445113
ENSG00000165185	protein_coding	KIAA1958	ENSG00000165185	-0.722230715	5.401615819	11.68048588	0.000888949	0.015461239
ENSG00000111652	protein_coding	COPS7A	ENSG00000111652	0.531455821	4.83792224	11.65722473	0.000899037	0.015552739
ENSG00000215915	protein_coding	ATAD3C	ENSG00000215915	0.853331866	1.182164017	11.66041194	0.000898552	0.015552739
ENSG00000275074	protein_coding	NUDT18	ENSG00000275074	0.707572174	1.107202926	11.66060429	0.000898637	0.015552739
ENSG00000137288	protein_coding	UQCC2	ENSG00000137288	0.625959623	4.279676367	11.64294818	0.000905296	0.015641863
ENSG00000144152	protein_coding	FBLN7	ENSG00000144152	-0.841846715	3.17571383	11.64280604	0.000905403	0.015641863
ENSG00000205084	protein_coding	TMEM231	ENSG00000205084	0.50601385	3.727397296	11.63869068	0.000907183	0.015662118
ENSG00000166165	protein_coding	CKB	ENSG00000166165	1.288637212	7.323099232	11.65918723	0.000908607	0.015676209
ENSG00000181218	protein_coding	H2AC25	ENSG00000181218	-1.006880991	0.462725833	11.62566532	0.000915942	0.015771088
ENSG00000110492	protein_coding	MDK	ENSG00000110492	-1.061679083	5.934783966	11.62895986	0.00091682	0.015774925
ENSG00000138379	protein_coding	MSTN	ENSG00000138379	-1.448394294	0.60677667	11.62659096	0.000917389	0.015774925
ENSG00000186907	protein_coding	RTN4RL2	ENSG00000186907	0.964505339	-0.126695114	11.62077313	0.000919782	0.015805532
ENSG00000132563	protein_coding	REEP2	ENSG00000132563	0.983188749	1.837828408	11.60006259	0.000925084	0.015875479
ENSG00000011332	protein_coding	DPF1	ENSG00000011332	1.260454418	-1.234743581	11.56244536	0.000927469	0.015905814
ENSG00000167797	protein_coding	CDK2AP2	ENSG00000167797	0.744261216	3.962731402	11.55221969	0.000946076	0.016160409
ENSG00000106443	protein_coding	PHF14	ENSG00000106443	-0.600305033	6.714288693	11.54964598	0.000947237	0.016165095
ENSG00000146151	protein_coding	HMGCLL1	ENSG00000146151	0.962095864	0.878315783	11.55105057	0.000948006	0.016165095
ENSG00000204065	protein_coding	TCEAL5	ENSG00000204065	0.82274867	1.066785632	11.5498293	0.000948232	0.016165095
ENSG00000107819	protein_coding	SFXN3	ENSG00000107819	0.584277346	5.716487929	11.53997612	0.000951698	0.016202759
ENSG00000108830	protein_coding	RND2	ENSG00000108830	0.738580433	2.208969597	11.50561062	0.000967943	0.016435907
ENSG00000183474	protein_coding	GTF2H2C	ENSG00000183474	-0.560811697	2.704883112	11.50210691	0.000969494	0.016451394
ENSG00000140416	protein_coding	TPM1	ENSG00000140416	0.779872549	11.29469804	11.49287333	0.000973738	0.016501697
ENSG00000070404	protein_coding	FSTL3	ENSG00000070404	0.894196231	4.645283274	11.48978982	0.000979788	0.01658242
ENSG00000184205	protein_coding	TSPYL2	ENSG00000184205	0.544570875	6.230498562	11.47671673	0.000981419	0.016599123
ENSG00000165895	protein_coding	ARHGAP42	ENSG00000165895	-0.81702996	5.954490918	11.47249676	0.000983797	0.016628425
ENSG00000186111	protein_coding	PIP5K1C	ENSG00000186111	0.656225757	6.803596454	11.46784116	0.000985665	0.016649079
ENSG00000240891	protein_coding	PLCXD2	ENSG00000240891	0.588461869	0.717399197	11.46787164	0.000987484	0.016657979
ENSG00000115163	protein_coding	CENPA	ENSG00000115163	-2.552197103	-2.042181317	11.26788293	0.000998829	0.016827327
ENSG00000100234	protein_coding	TIMP3	ENSG00000100234	0.693082414	10.46649779	11.43511326	0.001001484	0.016850041
ENSG00000174437	protein_coding	ATP2A2	ENSG00000174437	0.528358282	8.262289416	11.42670013	0.001005593	0.016908134
ENSG00000162664	protein_coding	ZNF326	ENSG00000162664	-0.552551597	6.142671832	11.41574594	0.001010969	0.016943267
ENSG00000081052	protein_coding	COL4A4	ENSG00000081052	1.1439579	5.648949099	11.41512608	0.001021564	0.017076414
ENSG00000273841	protein_coding	TAF9	ENSG00000273841	-0.598258969	3.94854117	11.39445541	0.001021527	0.017076414
ENSG00000089199	protein_coding	CHGB	ENSG00000089199	-2.418598813	-1.67162185	11.25412115	0.001025097	0.017124361
ENSG00000170681	protein_coding	CAVIN4	ENSG00000170681	-0.800977608	0.601044467	11.39056061	0.001026074	0.017129589
ENSG00000163322	protein_coding	ABRAXAS1	ENSG00000163322	-0.564078768	5.008297051	11.37907203	0.001029189	0.017160276
ENSG00000143494	protein_coding	VASH2	ENSG00000143494	-1.264766285	2.903319745	11.37718389	0.001036641	0.017272437
ENSG00000167283	protein_coding	ATP5MG	ENSG00000167283	-0.524403115	3.662827846	11.35719608	0.001040243	0.017298904
ENSG00000156239	protein_coding	N6AMT1	ENSG00000156239	-0.470114796	5.082176987	11.35337783	0.001042148	0.017319418
ENSG00000183891	protein_coding	TTC32	ENSG00000183891	-0.489310096	3.014825916	11.34785131	0.001045037	0.017356239
ENSG00000105928	protein_coding	GSDME	ENSG00000105928	0.66980988	5.182928058	11.3415091	0.00104819	0.017375011
ENSG00000120370	protein_coding	GORAB	ENSG00000120370	-0.568841827	3.308686276	11.33665448	0.001050731	0.017398519
ENSG00000173838	protein_coding	MARCHF10	ENSG00000173838	1.732107915	-0.776264963	11.28960384	0.001050958	0.017398519
ENSG00000196911	protein_coding	KPNA5	ENSG00000196911	-0.583936264	5.383246912	11.33237819	0.001052863	0.017418875
ENSG00000147065	protein_coding	MSN	ENSG00000147065	0.614880964	8.826553302	11.31868839	0.001059909	0.017524198
ENSG00000136449	protein_coding	MYCBPAP	ENSG00000136449	0.748835239	2.214365898	11.3133481	0.001062883	0.017562096
ENSG00000126458	protein_coding	RRAS	ENSG00000126458	0.866068235	5.923027995	11.30555173	0.00107158	0.017660515
ENSG00000185813	protein_coding	PCYT2	ENSG00000185813	0.614361379	2.7370841	11.29736078	0.001071095	0.017660515
ENSG00000104290	protein_coding	FZD3	ENSG00000104290	-0.671187983	5.2585267	11.29488666	0.001072281	0.017660779
ENSG00000122779	protein_coding	TRIM24	ENSG00000122779	-0.46948097	5.397216029	11.28077948	0.001079682	0.017703955
ENSG00000133392	protein_coding	MYH11	ENSG00000133392	0.815077093	12.83358241	11.27811548	0.001081084	0.017703955
ENSG00000130177	protein_coding	CDC16	ENSG00000130177	-0.374480681	6.168860236	11.24183771	0.001100386	0.017985766
ENSG00000124145	protein_coding	SDC4	ENSG00000124145	0.817756994	6.332487695	11.22969336	0.001110246	0.018135427
ENSG00000172845	protein_coding	SP3	ENSG00000172845	-0.458323452	7.27258897	11.21704489	0.00111378	0.018160387
ENSG00000107438	protein_coding	PDLIM1	ENSG00000107438	0.780851843	6.583790923	11.20807327	0.001120689	0.018202185
ENSG00000086300	protein_coding	SNX10	ENSG00000086300	-0.93973317	3.238788491	11.19156017	0.001128594	0.018303916
ENSG00000187098	protein_coding	MITF	ENSG00000187098	-0.748526463	8.445341688	11.1720587	0.001138514	0.018422064
ENSG00000122877	protein_coding	EGR2	ENSG00000122877	1.43944937	3.583975788	11.18966411	0.001142466	0.018442803
ENSG00000176101	protein_coding	SSNA1	ENSG00000176101	0.628126847	2.555137599	11.16711448	0.001141409	0.018442803
ENSG00000233493	protein_coding	TMEM238	ENSG00000233493	2.70856604	-1.232205355	11.05323949	0.001146217	0.018477101
ENSG00000151892	protein_coding	GFRA1	ENSG00000151892	0.916675765	4.57219789	11.16376903	0.001149534	0.018518986
ENSG00000107551	protein_coding	RASSF4	ENSG00000107551	0.510299417	4.020928278	11.14913343	0.001151359	0.018536816
ENSG00000106211	protein_coding	HSPB1	ENSG00000106211	1.018831382	8.9284131	11.15385563	0.001155158	0.018586365
ENSG00000166225	protein_coding	FRS2	ENSG00000166225	-0.560066493	6.614800493	11.12482107	0.001165095	0.018711214
ENSG00000143867	protein_coding	OSR1	ENSG00000143867	-1.239521003	2.554043191	11.11975425	0.001173801	0.018792659
ENSG00000168916	protein_coding	ZNF608	ENSG00000168916	-0.672044751	5.183752321	11.11160407	0.001172649	0.018792659
ENSG00000143641	protein_coding	GALNT2	ENSG00000143641	0.590043305	6.022909099	11.10377827	0.001177141	0.018834262
ENSG00000236287	protein_coding	ZBED5	ENSG00000236287	-0.490551032	5.952650999	11.09888803	0.001179959	0.018867635
ENSG00000163191	protein_coding	S100A11	ENSG00000163191	0.853359087	4.586673326	11.0989236	0.001184443	0.018927589
ENSG00000204444	protein_coding	APOM	ENSG00000204444	-0.765838964	-0.243256655	11.09873071	0.001186045	0.018941449
ENSG00000078369	protein_coding	GNB1	ENSG00000078369	0.542233655	8.161057524	11.08405272	0.001188549	0.018951678
ENSG00000131778	protein_coding	CHD1L	ENSG00000131778	0.61878144	1.976049858	11.0865106	0.001187456	0.018951678
ENSG00000235106	protein_coding	BRD3OS	ENSG00000235106	0.526590594	4.324488455	11.08349262	0.001188891	0.018951678
ENSG00000127951	protein_coding	FGL2	ENSG00000127951	0.792219045	6.123634328	11.08119821	0.001193258	0.019009525
ENSG00000175691	protein_coding	ZNF77	ENSG00000175691	0.557238475	2.010094905	11.0697868	0.001197173	0.019060119
ENSG00000167384	protein_coding	ZNF180	ENSG00000167384	-0.532272784	3.427477291	11.05985975	0.001202751	0.019137111
ENSG00000166508	protein_coding	MCM7	ENSG00000166508	-0.569401226	4.81026514	11.05320688	0.001206626	0.019170974
ENSG00000286106	protein_coding	NOTCH2NLR	ENSG00000286106	1.65374695	-0.4569052	11.07449475	0.001208193	0.019172849
ENSG00000166670	protein_coding	MMP10	ENSG00000166670	-9.532016346	3.400137219	11.03545644	0.00121351	0.019212644
ENSG00000177791	protein_coding	MYOZ1	ENSG00000177791	-1.20243912	-0.622635161	11.03888821	0.001214184	0.019212644
ENSG00000189129	protein_coding	PLAC9	ENSG00000189129	0.999435413	2.345228809	11.04648987	0.001214207	0.019212644
ENSG00000102109	protein_coding	PCSK1N	ENSG00000102109	-1.209587234	1.625839578	11.0408016	0.001217224	0.019229206
ENSG00000165061	protein_coding	ZMAT4	ENSG00000165061	-2.00686412	-1.718239491	10.87044746	0.001226932	0.019366436
ENSG00000136158	protein_coding	SPRY2	ENSG00000136158	0.639313774	5.134494732	11.01213146	0.001231119	0.019420634
ENSG00000153157	protein_coding	SYCP2L	ENSG00000153157	-0.701734938	1.157664152	10.99995557	0.001239828	0.019534113
ENSG00000168610	protein_coding	STAT3	ENSG00000168610	0.540666145	8.22066513	10.98382023	0.0012483	0.019643571
ENSG00000130997	protein_coding	POLN	ENSG00000130997	-0.692189272	0.894941367	10.9775877	0.001253908	0.01971659
ENSG00000183496	protein_coding	MEX3B	ENSG00000183496	-1.06499316	3.178869026	10.98073654	0.00125447	0.01971659
ENSG00000145348	protein_coding	TBCK	ENSG00000145348	-0.481355041	6.215621536	10.97019371	0.001256658	0.019726936
ENSG00000173013	protein_coding	CFAP184	ENSG00000173013	0.719057755	-0.152016746	10.98150981	0.001255907	0.019726936
ENSG00000079150	protein_coding	FKBP7	ENSG00000079150	-0.620007549	5.007484379	10.96063276	0.001262564	0.019795533
ENSG00000134215	protein_coding	VAV3	ENSG00000134215	-0.907012713	3.588529963	10.96077845	0.001263633	0.01980025
ENSG00000112559	protein_coding	MDFI	ENSG00000112559	-0.91070625	0.731039888	10.95408426	0.0012691	0.019849706
ENSG00000100242	protein_coding	SUN2	ENSG00000100242	0.580184239	6.878316452	10.93035366	0.001281428	0.020030372
ENSG00000240445	protein_coding	FOXO3B	ENSG00000240445	-0.549262603	3.382047447	10.92858048	0.001282603	0.020036587
ENSG00000178980	protein_coding	SELENOW	ENSG00000178980	0.695098373	6.845510008	10.92354045	0.001285714	0.020073023
ENSG00000100266	protein_coding	PACSIN2	ENSG00000100266	0.571719741	6.117710899	10.91469248	0.001291302	0.020101659
ENSG00000147408	protein_coding	CSGALNACT1	ENSG00000147408	0.627224107	5.142375441	10.91767215	0.00128942	0.020101659
ENSG00000113578	protein_coding	FGF1	ENSG00000113578	-0.919253481	2.359981203	10.89609518	0.001303349	0.020225837
ENSG00000114796	protein_coding	KLHL24	ENSG00000114796	-0.659360432	7.124899116	10.87162795	0.001318859	0.020417363
ENSG00000277443	protein_coding	MARCKS	ENSG00000277443	-0.611305209	6.514746747	10.86152919	0.001325409	0.020494139
ENSG00000204677	protein_coding	FAM153CP	ENSG00000204677	1.389445706	1.000336169	10.87288074	0.001328724	0.020533092
ENSG00000120647	protein_coding	CCDC77	ENSG00000120647	-0.491953335	2.814505266	10.85214211	0.001331654	0.020541426
ENSG00000172062	protein_coding	SMN1	ENSG00000172062	-0.547132828	2.501944231	10.85234993	0.0013316	0.020541426
ENSG00000149212	protein_coding	SESN3	ENSG00000149212	-0.763536674	7.555466261	10.84796846	0.001334256	0.020544668
ENSG00000166333	protein_coding	ILK	ENSG00000166333	0.705502643	8.192027705	10.8483881	0.001333981	0.020544668
ENSG00000204740	protein_coding	MALRD1	ENSG00000204740	-1.016176645	1.721701434	10.84746922	0.001335265	0.020547936
ENSG00000150637	protein_coding	CD226	ENSG00000150637	-0.555096691	2.794420268	10.82896357	0.00134691	0.020694642
ENSG00000018869	protein_coding	ZNF582	ENSG00000018869	-0.500915519	2.436547103	10.82541373	0.001349337	0.020700293
ENSG00000183733	protein_coding	FIGLA	ENSG00000183733	1.690434682	-0.955062915	10.77434033	0.001349984	0.020700293
ENSG00000095380	protein_coding	NANS	ENSG00000095380	0.597106274	3.719895765	10.82264424	0.001350978	0.020703214
ENSG00000172986	protein_coding	GXYLT2	ENSG00000172986	-0.62727963	4.96550723	10.81982648	0.001352817	0.020706776
ENSG00000146530	protein_coding	VWDE	ENSG00000146530	1.155156019	0.487999818	10.82564571	0.001357699	0.020758992
ENSG00000172893	protein_coding	DHCR7	ENSG00000172893	0.812795835	2.569724963	10.80644991	0.001361882	0.020796125
ENSG00000071909	protein_coding	MYO3B	ENSG00000071909	-2.081385988	-0.166040443	10.81983311	0.001365277	0.020810985
ENSG00000187416	protein_coding	LHFPL3	ENSG00000187416	-8.34282058	1.320155913	10.83227642	0.001374118	0.020927063
ENSG00000141314	protein_coding	RHBDL3	ENSG00000141314	0.890401393	1.142795138	10.77433278	0.00138462	0.021056033
ENSG00000155275	protein_coding	TRMT44	ENSG00000155275	-0.457595136	4.301600232	10.76833135	0.001387473	0.021086971
ENSG00000282936	protein_coding	LOC122526780	ENSG00000282936	-0.552428216	1.362253697	10.76742938	0.001389048	0.021098473
ENSG00000131951	protein_coding	LRRC9	ENSG00000131951	-4.405934327	-2.245294657	10.57846874	0.001396007	0.021154312
ENSG00000137203	protein_coding	TFAP2A	ENSG00000137203	0.914750277	-1.342398702	10.73880443	0.001394899	0.021154312
ENSG00000138074	protein_coding	SLC5A6	ENSG00000138074	0.578731772	4.225876553	10.75688896	0.001395298	0.021154312
ENSG00000166337	protein_coding	TAF10	ENSG00000166337	0.462882433	2.860494144	10.74703604	0.00140216	0.021222595
ENSG00000078295	protein_coding	ADCY2	ENSG00000078295	0.892248087	5.191577553	10.74622046	0.00141005	0.021316982
ENSG00000160051	protein_coding	IQCC	ENSG00000160051	-0.569348281	0.886755276	10.73600938	0.001411909	0.021332571
ENSG00000065621	protein_coding	GSTO2	ENSG00000065621	0.958503223	2.538165197	10.73689661	0.001413762	0.021340415
ENSG00000146592	protein_coding	CREB5	ENSG00000146592	0.827657117	6.203372889	10.72823147	0.001420233	0.021408146
ENSG00000197705	protein_coding	KLHL14	ENSG00000197705	-0.661789486	2.547460736	10.71284538	0.001426053	0.021483315
ENSG00000078098	protein_coding	FAP	ENSG00000078098	-0.924346956	6.585939607	10.71581021	0.001428002	0.021487559
ENSG00000171368	protein_coding	TPPP	ENSG00000171368	0.865236743	3.901609412	10.71716443	0.001427381	0.021487559
ENSG00000197323	protein_coding	TRIM33	ENSG00000197323	-0.551048676	7.233441804	10.69902223	0.001435528	0.021575613
ENSG00000102387	protein_coding	TAF7L	ENSG00000102387	1.139990855	-0.826371	10.69868668	0.001440008	0.021581871
ENSG00000167971	protein_coding	CASKIN1	ENSG00000167971	-1.399698776	-0.078147978	10.70228392	0.001440467	0.021581871
ENSG00000170745	protein_coding	KCNS3	ENSG00000170745	-0.833097564	1.561471115	10.69300758	0.001440553	0.021581871
ENSG00000131236	protein_coding	CAP1	ENSG00000131236	0.618489405	8.015623078	10.68325046	0.001446705	0.021642646
ENSG00000185291	protein_coding	IL3RA	ENSG00000185291	0.636843781	2.618581886	10.6679238	0.001457803	0.021783376
ENSG00000002919	protein_coding	SNX11	ENSG00000002919	0.485085692	3.172006063	10.6651257	0.001459732	0.02179956
ENSG00000187516	protein_coding	H2AP	ENSG00000187516	-1.949040125	-1.564295246	10.48211853	0.001479786	0.022073476
ENSG00000196476	protein_coding	C20orf96	ENSG00000196476	-0.59258259	2.803711931	10.62113168	0.001491762	0.022226398
ENSG00000009780	protein_coding	FAM76A	ENSG00000009780	0.421388546	4.775497813	10.61880011	0.001493329	0.022235766
ENSG00000184156	protein_coding	KCNQ3	ENSG00000184156	0.813412282	1.99048527	10.61635228	0.001495511	0.022243677
ENSG00000044459	protein_coding	CNTLN	ENSG00000044459	-0.639671829	5.918072066	10.60844087	0.001500956	0.022298931
ENSG00000152137	protein_coding	HSPB8	ENSG00000152137	0.884612518	6.98892677	10.61163974	0.001505449	0.02232708
ENSG00000137135	protein_coding	ARHGEF39	ENSG00000137135	0.69823775	0.937960701	10.60321436	0.001506633	0.022331786
ENSG00000198040	protein_coding	ZNF84	ENSG00000198040	-0.541534308	6.269851677	10.59559426	0.001510481	0.022366421
ENSG00000117305	protein_coding	HMGCL	ENSG00000117305	0.43837009	4.289650793	10.59261376	0.001512718	0.022383369
ENSG00000086288	protein_coding	NME8	ENSG00000086288	-0.906679684	-0.739343175	10.59226128	0.001515562	0.022396607
ENSG00000005436	protein_coding	GCFC2	ENSG00000005436	-0.67316165	5.290883459	10.57634598	0.001524873	0.022498646
ENSG00000029993	protein_coding	HMGB3	ENSG00000029993	-1.088433193	2.421442061	10.57014851	0.001532847	0.022603359
ENSG00000108381	protein_coding	ASPA	ENSG00000108381	0.784697665	3.902137604	10.56709147	0.001534276	0.022611492
ENSG00000102871	protein_coding	TRADD	ENSG00000102871	0.496023507	2.472840333	10.56288618	0.0015352	0.022612186
ENSG00000162878	protein_coding	PKDCC	ENSG00000162878	0.89253875	5.431824897	10.56763633	0.00153954	0.022663159
ENSG00000130558	protein_coding	OLFM1	ENSG00000130558	0.726790697	4.371380265	10.55597072	0.001540868	0.022669755
ENSG00000117594	protein_coding	HSD11B1	ENSG00000117594	1.313372908	0.921595186	10.56255706	0.001544937	0.022690491
ENSG00000133958	protein_coding	UNC79	ENSG00000133958	-0.705143535	1.013468932	10.55223072	0.001544831	0.022690491
ENSG00000133019	protein_coding	CHRM3	ENSG00000133019	1.176317868	4.46446107	10.56479907	0.001548314	0.022714475
ENSG00000157326	protein_coding	DHRS4	ENSG00000157326	0.521100474	2.306305516	10.54203306	0.001551103	0.022742456
ENSG00000239605	protein_coding	STPG4	ENSG00000239605	0.98017588	-1.709478396	10.46816537	0.001559622	0.022841371
ENSG00000176014	protein_coding	TUBB6	ENSG00000176014	0.662888049	6.817749288	10.52424481	0.001564525	0.022887165
ENSG00000099282	protein_coding	TSPAN15	ENSG00000099282	0.671929606	4.945426119	10.50233269	0.001581523	0.023018264
ENSG00000111913	protein_coding	RIPOR2	ENSG00000111913	0.962169159	7.877351279	10.51571822	0.0015797	0.023018264
ENSG00000142910	protein_coding	TINAGL1	ENSG00000142910	0.705750118	6.283533124	10.5037569	0.001580972	0.023018264
ENSG00000165916	protein_coding	PSMC3	ENSG00000165916	0.597387165	5.017034222	10.49996604	0.00158337	0.023032129
ENSG00000171811	protein_coding	CFAP46	ENSG00000171811	-1.499476025	0.411527915	10.50255167	0.00158922	0.023104194
ENSG00000110955	protein_coding	ATP5F1B	ENSG00000110955	0.532215253	7.117791029	10.48282828	0.001596805	0.023201386
ENSG00000075340	protein_coding	ADD2	ENSG00000075340	0.710415158	2.98829752	10.47883416	0.001600055	0.023235497
ENSG00000146856	protein_coding	AGBL3	ENSG00000146856	-0.517903742	3.105572641	10.46220566	0.001613233	0.023400507
ENSG00000133246	protein_coding	PRAM1	ENSG00000133246	-0.65967052	0.941580083	10.45677108	0.001619408	0.023453779
ENSG00000151729	protein_coding	SLC25A4	ENSG00000151729	0.632300857	4.293674847	10.45375209	0.001619902	0.023453779
ENSG00000104419	protein_coding	NDRG1	ENSG00000104419	0.601381522	7.96666035	10.4345049	0.001635338	0.023641326
ENSG00000136235	protein_coding	GPNMB	ENSG00000136235	-0.633702808	8.295408293	10.42488279	0.001643125	0.023724951
ENSG00000004660	protein_coding	CAMKK1	ENSG00000004660	0.592906938	4.240310801	10.41970979	0.00164735	0.023748371
ENSG00000259330	protein_coding	INAFM2	ENSG00000259330	0.751531861	4.245179382	10.42212684	0.001647238	0.023748371
ENSG00000179399	protein_coding	GPC5	ENSG00000179399	1.632038271	-1.760317803	10.33089023	0.001652123	0.023777294
ENSG00000168564	protein_coding	CDKN2AIP	ENSG00000168564	-0.479258678	4.04867875	10.41070096	0.001654702	0.023781399
ENSG00000243147	protein_coding	MRPL33	ENSG00000243147	0.536820621	4.548385949	10.40812235	0.001656793	0.023791365
ENSG00000144712	protein_coding	CAND2	ENSG00000144712	0.563276659	4.198624617	10.40436277	0.00165988	0.023822418
ENSG00000161082	protein_coding	CELF5	ENSG00000161082	-2.862957824	-2.227478316	10.19424781	0.001661844	0.023835196
ENSG00000182253	protein_coding	SYNM	ENSG00000182253	1.435620615	8.051039897	10.41656588	0.001668045	0.023896437
ENSG00000196214	protein_coding	ZNF766	ENSG00000196214	-0.454576779	4.570571317	10.38845215	0.001672971	0.023930355
ENSG00000204335	protein_coding	SP5	ENSG00000204335	-1.754677973	0.616712758	10.39729483	0.001681898	0.024031376
ENSG00000138433	protein_coding	CIR1	ENSG00000138433	-0.629704466	4.804470676	10.37238667	0.001686297	0.024080886
ENSG00000164976	protein_coding	MYORG	ENSG00000164976	0.82202857	3.54255866	10.36669415	0.001694322	0.024132284
ENSG00000183230	protein_coding	CTNNA3	ENSG00000183230	-1.216465433	3.314505141	10.37448051	0.001694537	0.024132284
ENSG00000213424	protein_coding	KRT222	ENSG00000213424	0.96814989	-1.343915905	10.34056353	0.001695514	0.024132284
ENSG00000177459	protein_coding	ERICH5	ENSG00000177459	1.157316371	-1.379400319	10.30715074	0.001720623	0.024435697
ENSG00000168517	protein_coding	HEXIM2	ENSG00000168517	-0.663294834	0.524186213	10.3318515	0.001724153	0.02447234
ENSG00000106615	protein_coding	RHEB	ENSG00000106615	0.560991622	6.35926987	10.32527385	0.001726009	0.024485206
ENSG00000118137	protein_coding	APOA1	ENSG00000118137	2.273069833	-0.135684505	10.19575872	0.001728683	0.024509651
ENSG00000122042	protein_coding	UBL3	ENSG00000122042	-0.568113059	6.946244863	10.31966395	0.001730804	0.024526219
ENSG00000068971	protein_coding	PPP2R5B	ENSG00000068971	0.533242549	4.082595633	10.31553769	0.001734369	0.024549756
ENSG00000108947	protein_coding	EFNB3	ENSG00000108947	-1.569123109	3.621557384	10.33221477	0.001736736	0.024569767
ENSG00000123395	protein_coding	ATG101	ENSG00000123395	0.6314633	2.62891315	10.31011158	0.001739163	0.024590605
ENSG00000077274	protein_coding	CAPN6	ENSG00000077274	1.495127776	4.521376431	10.32807648	0.001743817	0.024629385
ENSG00000135914	protein_coding	HTR2B	ENSG00000135914	-1.319042792	4.861011689	10.30527802	0.001757988	0.024788788
ENSG00000146006	protein_coding	LRRTM2	ENSG00000146006	1.039023975	0.298763224	10.29452658	0.001757684	0.024788788
ENSG00000271254	protein_coding	LOC124905564	ENSG00000271254	0.682913963	4.791926802	10.28211803	0.001763252	0.024843046
ENSG00000170099	protein_coding	SERPINA6	ENSG00000170099	-5.60947491	-2.500407756	10.02722095	0.001773575	0.024899173
ENSG00000204311	protein_coding	PJVK	ENSG00000204311	-0.497091562	3.147453229	10.26751574	0.001776137	0.024899173
ENSG00000124766	protein_coding	SOX4	ENSG00000124766	-1.470424503	7.228852513	10.27998748	0.001781567	0.024943876
ENSG00000124780	protein_coding	KCNK17	ENSG00000124780	0.890392701	0.016049453	10.26469332	0.001785166	0.024980701
ENSG00000149100	protein_coding	EIF3M	ENSG00000149100	-0.471113054	6.77603072	10.25008981	0.001791414	0.025027369
ENSG00000185808	protein_coding	PIGP	ENSG00000185808	-0.56118187	3.404873616	10.2425161	0.001798218	0.025068071
ENSG00000232434	protein_coding	AJM1	ENSG00000232434	0.802978069	2.751248663	10.23737311	0.001802902	0.025119778
ENSG00000162510	protein_coding	MATN1	ENSG00000162510	-1.178198334	-1.269033225	10.21095111	0.001804653	0.025130594
ENSG00000188559	protein_coding	RALGAPA2	ENSG00000188559	0.501916241	7.139290144	10.22230968	0.001816222	0.02526441
ENSG00000026508	protein_coding	CD44	ENSG00000026508	0.82984158	10.50772528	10.21693016	0.001821357	0.025308514
ENSG00000148824	protein_coding	MTG1	ENSG00000148824	-0.488975896	2.691082322	10.2143639	0.001823558	0.025325448
ENSG00000156395	protein_coding	SORCS3	ENSG00000156395	1.977787435	1.73066295	10.23498485	0.001827072	0.025333303
ENSG00000112276	protein_coding	BVES	ENSG00000112276	0.822321572	5.171298132	10.21196019	0.001832412	0.025357512
ENSG00000132016	protein_coding	BRME1	ENSG00000132016	-0.663102909	0.576419853	10.20377079	0.001836688	0.025357512
ENSG00000139178	protein_coding	C1RL	ENSG00000139178	-0.490245237	5.521167875	10.2002908	0.001836138	0.025357512
ENSG00000148158	protein_coding	SNX30	ENSG00000148158	-0.500322205	5.53355542	10.20072688	0.001835742	0.025357512
ENSG00000076344	protein_coding	RGS11	ENSG00000076344	1.124603805	3.24293147	10.20915646	0.001840936	0.025390232
ENSG00000197894	protein_coding	ADH5	ENSG00000197894	-0.455488278	7.178436156	10.19384079	0.001842013	0.025390232
ENSG00000248144	protein_coding	ADH1C	ENSG00000248144	-1.297360487	0.459416948	10.20148421	0.001844346	0.025408799
ENSG00000096093	protein_coding	EFHC1	ENSG00000096093	-0.395411471	5.769264036	10.17376656	0.001860427	0.02550764
ENSG00000111058	protein_coding	ACSS3	ENSG00000111058	-0.570609695	6.300367328	10.17738172	0.001857097	0.02550764
ENSG00000163814	protein_coding	CDCP1	ENSG00000163814	1.140825245	3.720403891	10.19635943	0.001854645	0.02550764
ENSG00000213199	protein_coding	ASIC3	ENSG00000213199	-1.008132628	2.189627229	10.17808028	0.00185737	0.02550764
ENSG00000242689	protein_coding	CNTF	ENSG00000242689	-0.960034993	-1.163288383	10.14864959	0.001857553	0.02550764
ENSG00000085552	protein_coding	IGSF9	ENSG00000085552	-2.043481276	-0.067225001	10.18660903	0.001865843	0.0255683
ENSG00000180190	protein_coding	TDRP	ENSG00000180190	-0.484300694	3.888348025	10.16583584	0.001867791	0.025581389
ENSG00000168453	protein_coding	HR	ENSG00000168453	0.966865928	2.540954739	10.16908548	0.001870454	0.025604266
ENSG00000103528	protein_coding	SYT17	ENSG00000103528	-0.701731479	1.875978901	10.16127493	0.001872512	0.025618828
ENSG00000080224	protein_coding	EPHA6	ENSG00000080224	1.29233515	3.1275427	10.17371744	0.001877624	0.025656107
ENSG00000166526	protein_coding	ZNF3	ENSG00000166526	-0.415431342	5.185753936	10.15456059	0.001878223	0.025656107
ENSG00000138131	protein_coding	LOXL4	ENSG00000138131	0.778674244	4.191328058	10.14764628	0.001888124	0.025751736
ENSG00000171873	protein_coding	ADRA1D	ENSG00000171873	1.353296206	2.024593519	10.16064329	0.001888221	0.025751736
ENSG00000176490	protein_coding	DIRAS1	ENSG00000176490	0.703233086	3.835277626	10.14164795	0.001890322	0.025766754
ENSG00000091831	protein_coding	ESR1	ENSG00000091831	-0.720141645	8.718962498	10.13175457	0.001899576	0.025811398
ENSG00000104805	protein_coding	NUCB1	ENSG00000104805	0.547641871	6.8393139	10.12878345	0.001902377	0.025835443
ENSG00000181072	protein_coding	CHRM2	ENSG00000181072	-2.770851929	1.785571072	10.14755053	0.00190891	0.025896879
ENSG00000166037	protein_coding	CEP57	ENSG00000166037	-0.587078848	5.682264372	10.11627137	0.00191422	0.025941599
ENSG00000105926	protein_coding	PALS2	ENSG00000105926	0.526078524	4.908338693	10.09182181	0.001937584	0.026209576
ENSG00000153914	protein_coding	SREK1	ENSG00000153914	-0.579899343	7.445488782	10.09131829	0.001938061	0.026209576
ENSG00000172733	protein_coding	PURG	ENSG00000172733	-0.729831308	3.447234827	10.08944353	0.001939952	0.026221391
ENSG00000172940	protein_coding	SLC22A13	ENSG00000172940	0.795961032	-0.90494626	10.08937561	0.001946632	0.026297894
ENSG00000104231	protein_coding	ZFAND1	ENSG00000104231	-0.555418491	5.431929894	10.07656434	0.001952304	0.026360706
ENSG00000170571	protein_coding	EMB	ENSG00000170571	-0.831635119	3.533404918	10.07478999	0.001954445	0.026375796
ENSG00000051620	protein_coding	HEBP2	ENSG00000051620	0.42191609	5.460386658	10.06760472	0.001961004	0.026436629
ENSG00000107821	protein_coding	KAZALD1	ENSG00000107821	0.788884666	1.916717355	10.06296176	0.001966028	0.026490504
ENSG00000010278	protein_coding	CD9	ENSG00000010278	0.538151799	6.751846299	10.05406768	0.001974224	0.026529596
ENSG00000126247	protein_coding	CAPNS1	ENSG00000126247	0.589500213	7.135034358	10.05316971	0.001975105	0.026529596
ENSG00000144649	protein_coding	GASK1A	ENSG00000144649	0.629847809	5.1927692	10.0536239	0.001974662	0.026529596
ENSG00000179083	protein_coding	FAM133A	ENSG00000179083	-1.292270179	-0.238576552	10.04826318	0.001983466	0.026614176
ENSG00000120306	protein_coding	CYSTM1	ENSG00000120306	0.552960376	4.30258929	10.03006327	0.001997921	0.026724658
ENSG00000109063	protein_coding	MYH3	ENSG00000109063	0.86537591	3.499585307	10.03239397	0.001999652	0.026733942
ENSG00000170122	protein_coding	FOXD4	ENSG00000170122	-1.010212493	-1.505315743	9.943517941	0.00200095	0.026737416
ENSG00000103319	protein_coding	EEF2K	ENSG00000103319	0.574897894	7.081067594	10.02539805	0.002002531	0.026744677
ENSG00000146469	protein_coding	VIP	ENSG00000146469	0.97872267	-0.120854734	10.02883545	0.002007379	0.026795553
ENSG00000158806	protein_coding	NPM2	ENSG00000158806	-1.193310051	0.285821374	10.02534403	0.002010202	0.026806172
ENSG00000163755	protein_coding	HPS3	ENSG00000163755	-0.448517243	5.327915168	10.01764932	0.002010255	0.026806172
ENSG00000198791	protein_coding	CNOT7	ENSG00000198791	-0.467706456	5.996186931	10.00972052	0.002018187	0.026878186
ENSG00000071127	protein_coding	WDR1	ENSG00000071127	0.557549902	8.42980985	10.00424176	0.002023687	0.026915658
ENSG00000000005	protein_coding	TNMD	ENSG00000000005	1.250197792	-1.612679813	9.94746081	0.002034526	0.027004091
ENSG00000204913	protein_coding	LRRC3C	ENSG00000204913	-2.248396038	-2.569719027	9.756103052	0.002040505	0.027055591
ENSG00000204228	protein_coding	HSD17B8	ENSG00000204228	-0.628665297	1.079855645	9.986876383	0.002043139	0.027076587
ENSG00000013392	protein_coding	RWDD2A	ENSG00000013392	-0.524695903	2.940382688	9.981043634	0.002047296	0.027117725
ENSG00000137261	protein_coding	KIAA0319	ENSG00000137261	1.024691301	-1.171089394	9.971136066	0.002051123	0.027154469
ENSG00000146247	protein_coding	PHIP	ENSG00000146247	-0.638233711	7.874924357	9.958601798	0.002070115	0.027349705
ENSG00000265491	protein_coding	RNF115	ENSG00000265491	0.639401321	7.523918738	9.949551187	0.002079451	0.027431315
ENSG00000071991	protein_coding	CDH19	ENSG00000071991	1.660678956	1.313558445	9.956491825	0.002094577	0.02761627
ENSG00000113600	protein_coding	C9	ENSG00000113600	-0.879381664	-0.861721628	9.9093497	0.00210993	0.027761902
ENSG00000179862	protein_coding	CITED4	ENSG00000179862	0.778022503	2.659239935	9.916385301	0.002114224	0.027804202
ENSG00000101367	protein_coding	MAPRE1	ENSG00000101367	0.550950544	6.955648982	9.914896803	0.002115604	0.027808163
ENSG00000160703	protein_coding	NLRX1	ENSG00000160703	0.591111641	3.95937727	9.908532096	0.002122353	0.027854268
ENSG00000196503	protein_coding	ARL9	ENSG00000196503	0.785773026	-0.248042851	9.914976653	0.002124707	0.027856793
ENSG00000164619	protein_coding	BMPER	ENSG00000164619	-1.268735252	3.029691055	9.916683712	0.002126041	0.027860107
ENSG00000172572	protein_coding	PDE3A	ENSG00000172572	-0.721531619	6.349607718	9.893928394	0.002137793	0.027934215
ENSG00000187642	protein_coding	PERM1	ENSG00000187642	1.244152422	-1.327412935	9.878136023	0.002138199	0.027934215
ENSG00000103160	protein_coding	HSDL1	ENSG00000103160	-0.443119414	4.609336485	9.891414451	0.002140489	0.027941696
ENSG00000187097	protein_coding	ENTPD5	ENSG00000187097	0.434401685	4.603099144	9.890988447	0.002140939	0.027941696
ENSG00000174799	protein_coding	CEP135	ENSG00000174799	-0.771218489	5.540867833	9.886815836	0.002146839	0.02800452
ENSG00000116981	protein_coding	NT5C1A	ENSG00000116981	0.864270604	1.530962019	9.881320736	0.002152252	0.028060928
ENSG00000101955	protein_coding	SRPX	ENSG00000101955	0.869800269	5.471620588	9.885618066	0.002157057	0.02810935
ENSG00000177425	protein_coding	PAWR	ENSG00000177425	-0.77101299	7.890371381	9.865693299	0.002168051	0.028224087
ENSG00000187607	protein_coding	ZNF286A	ENSG00000187607	-0.53005918	3.253987092	9.866357693	0.002167435	0.028224087
ENSG00000120071	protein_coding	KANSL1	ENSG00000120071	0.378245087	7.984341457	9.862479235	0.002171524	0.028253535
ENSG00000120708	protein_coding	TGFBI	ENSG00000120708	0.830903829	7.168913755	9.857288171	0.00218453	0.028366969
ENSG00000021574	protein_coding	SPAST	ENSG00000021574	-0.432763057	5.219397871	9.847710703	0.002187556	0.028391963
ENSG00000197694	protein_coding	SPTAN1	ENSG00000197694	0.531391986	9.705264718	9.840877967	0.00219501	0.028460043
ENSG00000143971	protein_coding	ETAA1	ENSG00000143971	-0.72317249	5.062447142	9.837632562	0.002198575	0.028491944
ENSG00000069849	protein_coding	ATP1B3	ENSG00000069849	0.666738729	5.793522831	9.83070637	0.002206279	0.028577405
ENSG00000116717	protein_coding	GADD45A	ENSG00000116717	-1.507004393	4.54901034	9.846156573	0.002209673	0.028606993
ENSG00000146918	protein_coding	NCAPG2	ENSG00000146918	-0.433034122	3.993513108	9.82338012	0.002214264	0.028652036
ENSG00000078804	protein_coding	TP53INP2	ENSG00000078804	0.647244555	6.251692096	9.820576777	0.002217321	0.028662823
ENSG00000103316	protein_coding	CRYM	ENSG00000103316	-1.419913248	-0.885423915	9.819969665	0.002216489	0.028662823
ENSG00000111696	protein_coding	NT5DC3	ENSG00000111696	0.870554434	7.791783378	9.821157404	0.002225235	0.028736308
ENSG00000100116	protein_coding	GCAT	ENSG00000100116	0.646692319	1.825383451	9.805761095	0.002234359	0.028810825
ENSG00000047578	protein_coding	KATNIP	ENSG00000047578	0.406802003	5.309580449	9.801671653	0.002238311	0.02881853
ENSG00000179331	protein_coding	RAB39A	ENSG00000179331	-0.943512009	-0.632564944	9.803714427	0.002243256	0.028867782
ENSG00000106819	protein_coding	ASPN	ENSG00000106819	-1.149807796	7.404064525	9.78552013	0.002269858	0.029108388
ENSG00000136842	protein_coding	TMOD1	ENSG00000136842	-1.042795069	6.476728321	9.78542462	0.002268196	0.029108388
ENSG00000197852	protein_coding	INKA2	ENSG00000197852	0.659482135	3.934921868	9.76746226	0.002276849	0.029169011
ENSG00000131470	protein_coding	PSMC3IP	ENSG00000131470	-0.554416506	1.468838378	9.757878048	0.002288896	0.029294232
ENSG00000198835	protein_coding	GJC2	ENSG00000198835	0.687813804	1.767950681	9.758195482	0.002288046	0.029294232
ENSG00000184343	protein_coding	SRPK3	ENSG00000184343	1.066210332	0.948292227	9.755765734	0.00229534	0.029347558
ENSG00000124772	protein_coding	CPNE5	ENSG00000124772	0.6859736	2.681023115	9.747966748	0.002299239	0.029382835
ENSG00000042493	protein_coding	CAPG	ENSG00000042493	0.646317395	3.533474314	9.734743508	0.002314336	0.029561112
ENSG00000121361	protein_coding	KCNJ8	ENSG00000121361	0.523020273	4.48116275	9.725970906	0.002324441	0.029675474
ENSG00000122565	protein_coding	CBX3	ENSG00000122565	-0.595849657	6.035126186	9.712727315	0.002339834	0.029802472
ENSG00000140937	protein_coding	CDH11	ENSG00000140937	-0.57385065	7.635202869	9.712439155	0.002340169	0.029802472
ENSG00000164061	protein_coding	BSN	ENSG00000164061	-0.5480216	2.880376197	9.699540799	0.002355436	0.029952504
ENSG00000143297	protein_coding	FCRL5	ENSG00000143297	-2.0693865	-1.265834302	9.632552727	0.002362992	0.030033773
ENSG00000182809	protein_coding	CRIP2	ENSG00000182809	0.660901516	5.404431646	9.682357855	0.002375579	0.030164005
ENSG00000092820	protein_coding	EZR	ENSG00000092820	0.841314603	5.95506692	9.689432467	0.002377299	0.030170974
ENSG00000184389	protein_coding	A3GALT2	ENSG00000184389	-2.50226553	-2.368092507	9.486325958	0.002382866	0.030226754
ENSG00000021300	protein_coding	PLEKHB1	ENSG00000021300	0.832686139	0.571533259	9.66608427	0.002399005	0.030351969
ENSG00000176809	protein_coding	LRRC37A3	ENSG00000176809	0.493533405	3.767824365	9.662082803	0.002399803	0.030351969
ENSG00000154016	protein_coding	GRAP	ENSG00000154016	-0.758142792	1.914635933	9.648778533	0.002416416	0.030517162
ENSG00000117602	protein_coding	RCAN3	ENSG00000117602	0.687339797	4.322261063	9.635509769	0.002432201	0.030686446
ENSG00000182118	protein_coding	FAM89A	ENSG00000182118	-0.655981879	2.356565245	9.635470614	0.002432198	0.030686446
ENSG00000138107	protein_coding	ACTR1A	ENSG00000138107	0.472805911	6.444165069	9.63174032	0.002436406	0.030724465
ENSG00000149313	protein_coding	AASDHPPT	ENSG00000149313	-0.528818193	4.916227762	9.628094319	0.002440864	0.030735565
ENSG00000198885	protein_coding	ITPRIPL1	ENSG00000198885	0.613215913	0.066609292	9.635093595	0.002440055	0.030735565
ENSG00000088970	protein_coding	KIZ	ENSG00000088970	-0.505379221	5.70761257	9.618376914	0.002452734	0.03084171
ENSG00000158258	protein_coding	CLSTN2	ENSG00000158258	0.714828924	6.949777982	9.620184858	0.002452883	0.03084171
ENSG00000077585	protein_coding	GPR137B	ENSG00000077585	-0.555918264	4.85934355	9.611359994	0.002461362	0.030888055
ENSG00000164039	protein_coding	BDH2	ENSG00000164039	-0.585294649	4.816336239	9.611841907	0.002460777	0.030888055
ENSG00000188312	protein_coding	CENPP	ENSG00000188312	-0.6766822	3.994070243	9.609138423	0.00246413	0.030907745
ENSG00000123992	protein_coding	DNPEP	ENSG00000123992	-0.389721924	5.030036841	9.606540382	0.002467294	0.030932375
ENSG00000149380	protein_coding	P4HA3	ENSG00000149380	1.415147432	3.183567185	9.619912856	0.002473235	0.030946648
ENSG00000226124	protein_coding	FTCDNL1	ENSG00000226124	0.580097312	0.387320334	9.608501266	0.002470113	0.030946648
ENSG00000128346	protein_coding	C22orf23	ENSG00000128346	-0.925915672	-1.497388161	9.522775493	0.002480487	0.030992264
ENSG00000007520	protein_coding	TSR3	ENSG00000007520	0.628991784	2.50548967	9.586903027	0.002491904	0.031089702
ENSG00000137809	protein_coding	ITGA11	ENSG00000137809	-0.64471184	8.811480495	9.579627432	0.002500714	0.031184521
ENSG00000102524	protein_coding	TNFSF13B	ENSG00000102524	-0.615906878	1.790305983	9.577150678	0.002504585	0.031197733
ENSG00000172137	protein_coding	CALB2	ENSG00000172137	0.901796404	-0.15547772	9.584050062	0.002505079	0.031197733
ENSG00000204611	protein_coding	ZNF616	ENSG00000204611	-0.524294737	4.17302626	9.574944724	0.002506615	0.031197733
ENSG00000115392	protein_coding	FANCL	ENSG00000115392	-0.451362284	4.90461607	9.572615409	0.002509512	0.03120752
ENSG00000108518	protein_coding	PFN1	ENSG00000108518	0.689337134	7.955806984	9.556968159	0.00252922	0.03135731
ENSG00000175183	protein_coding	CSRP2	ENSG00000175183	-0.803162028	4.518473914	9.558527527	0.002530385	0.03135731
ENSG00000181631	protein_coding	P2RY13	ENSG00000181631	-0.86535036	2.489197933	9.558894989	0.002527101	0.03135731
ENSG00000139514	protein_coding	SLC7A1	ENSG00000139514	0.673514382	5.982231442	9.542510677	0.00254852	0.03149415
ENSG00000239474	protein_coding	KLHL41	ENSG00000239474	-0.5758995	0.736094586	9.546048271	0.002548758	0.03149415
ENSG00000136161	protein_coding	RCBTB2	ENSG00000136161	-0.40008534	5.035079815	9.530021068	0.002563567	0.031646787
ENSG00000237765	protein_coding	FAM200B	ENSG00000237765	-0.606679586	3.118385884	9.528290439	0.002565934	0.031660853
ENSG00000184056	protein_coding	VPS33B	ENSG00000184056	0.508574614	0.653266523	9.524999766	0.002573833	0.031712775
ENSG00000140280	protein_coding	LYSMD2	ENSG00000140280	0.487438855	2.770721815	9.511419573	0.002587717	0.031807817
ENSG00000255587	protein_coding	RAB44	ENSG00000255587	0.729065039	0.839745926	9.514147301	0.002586869	0.031807817
ENSG00000086544	protein_coding	ITPKC	ENSG00000086544	0.910986904	5.262781779	9.513307704	0.0025988	0.031928826
ENSG00000072163	protein_coding	LIMS2	ENSG00000072163	0.678659759	7.489576046	9.50044874	0.002601793	0.031944558
ENSG00000100097	protein_coding	LGALS1	ENSG00000100097	0.805403905	8.113938666	9.504262922	0.002602559	0.031944558
ENSG00000002587	protein_coding	HS3ST1	ENSG00000002587	0.545418764	3.442079027	9.496922706	0.002606482	0.031958805
ENSG00000146250	protein_coding	PRSS35	ENSG00000146250	-1.186681504	1.028830178	9.501502579	0.002606937	0.031958805
ENSG00000181789	protein_coding	COPG1	ENSG00000181789	0.516591401	6.50059379	9.4961196	0.00260744	0.031958805
ENSG00000214435	protein_coding	AS3MT	ENSG00000214435	-1.469893572	-2.061250585	9.35162482	0.002610958	0.03198672
ENSG00000132464	protein_coding	ENAM	ENSG00000132464	0.970486579	-0.016386943	9.497504329	0.002615068	0.03201511
ENSG00000109182	protein_coding	CWH43	ENSG00000109182	-7.316177694	-1.430075721	9.37083579	0.002624358	0.032096862
ENSG00000119403	protein_coding	PHF19	ENSG00000119403	0.446035593	4.492422148	9.482788139	0.00262493	0.032096862
ENSG00000147606	protein_coding	SLC26A7	ENSG00000147606	-2.044549461	2.520433282	9.497949112	0.002630053	0.03212604
ENSG00000183513	protein_coding	COA5	ENSG00000183513	-0.351089967	4.759205214	9.475602602	0.002634391	0.032151548
ENSG00000134899	protein_coding	ERCC5	ENSG00000134899	-0.411109839	3.204885563	9.466312137	0.002646782	0.032287484
ENSG00000101222	protein_coding	SPEF1	ENSG00000101222	-2.011458021	-2.105499258	9.319885386	0.002651495	0.032329678
ENSG00000082269	protein_coding	FAM135A	ENSG00000082269	-0.612571308	6.189924641	9.46017863	0.00265481	0.032330846
ENSG00000140450	protein_coding	ARRDC4	ENSG00000140450	0.619433059	5.072428478	9.46165296	0.002652855	0.032330846
ENSG00000133878	protein_coding	DUSP26	ENSG00000133878	-1.727404454	-1.386102256	9.404326994	0.002663906	0.032419663
ENSG00000104812	protein_coding	GYS1	ENSG00000104812	0.47886758	5.228345634	9.446400059	0.002673209	0.032486861
ENSG00000178665	protein_coding	ZNF713	ENSG00000178665	-0.491560369	2.833122733	9.439413901	0.00268278	0.032557125
ENSG00000204514	protein_coding	ZNF814	ENSG00000204514	0.505169471	4.328113838	9.437411662	0.002685302	0.032565156
ENSG00000065485	protein_coding	PDIA5	ENSG00000065485	0.632242814	4.100818883	9.428575188	0.002697235	0.032686381
ENSG00000171798	protein_coding	KNDC1	ENSG00000171798	-0.805936605	4.219950196	9.425181147	0.0027047	0.032730674
ENSG00000013288	protein_coding	MAN2B2	ENSG00000013288	0.447739902	5.94500308	9.413274306	0.002717969	0.032840423
ENSG00000129518	protein_coding	EAPP	ENSG00000129518	-0.445999945	4.610001577	9.4110076	0.002721084	0.032851833
ENSG00000204138	protein_coding	PHACTR4	ENSG00000204138	0.317299337	6.354791784	9.404294183	0.002730237	0.032931486
ENSG00000158792	protein_coding	SPATA2L	ENSG00000158792	0.735787459	1.336582012	9.403563099	0.002732828	0.032931924
ENSG00000156509	protein_coding	FBXO43	ENSG00000156509	-0.938847087	-1.192780497	9.384243523	0.002736736	0.032963602
ENSG00000164442	protein_coding	CITED2	ENSG00000164442	0.931994738	8.338493533	9.400840277	0.00274728	0.033044282
ENSG00000105953	protein_coding	OGDH	ENSG00000105953	0.531581915	6.725322361	9.387252542	0.002753675	0.033105752
ENSG00000103591	protein_coding	AAGAB	ENSG00000103591	0.454162238	4.861664352	9.381618903	0.002761477	0.033184069
ENSG00000187773	protein_coding	DIPK1C	ENSG00000187773	1.208499331	-1.833846087	9.308293084	0.00276986	0.033269298
ENSG00000006042	protein_coding	TMEM98	ENSG00000006042	-0.454946959	5.839559586	9.370656614	0.002776701	0.033289419
ENSG00000119147	protein_coding	ECRG4	ENSG00000119147	0.970629253	2.965317681	9.380674522	0.002775342	0.033289419
ENSG00000172554	protein_coding	SNTG2	ENSG00000172554	0.744594837	3.545805046	9.370589567	0.002778804	0.033299145
ENSG00000138448	protein_coding	ITGAV	ENSG00000138448	-0.627831448	8.533945687	9.368079152	0.002780294	0.033301513
ENSG00000148344	protein_coding	PTGES	ENSG00000148344	-0.815250718	1.084913514	9.367282446	0.002783774	0.033327709
ENSG00000127952	protein_coding	STYXL1	ENSG00000127952	0.523695244	3.028795942	9.355262115	0.002798367	0.033455805
ENSG00000132718	protein_coding	SYT11	ENSG00000132718	-0.604158115	5.908537313	9.352702458	0.002801835	0.033466213
ENSG00000148346	protein_coding	LCN2	ENSG00000148346	-7.82316796	-0.932896339	9.337455645	0.002805946	0.033468797
ENSG00000163154	protein_coding	TNFAIP8L2	ENSG00000163154	-0.791394767	-0.397105846	9.357146768	0.002804675	0.033468797
ENSG00000133433	protein_coding	GSTT2B	ENSG00000133433	-1.109974555	0.472272298	9.344719245	0.002819177	0.033568969
ENSG00000158186	protein_coding	MRAS	ENSG00000158186	0.583778373	5.757114685	9.340194257	0.002819483	0.033568969
ENSG00000167346	protein_coding	MMP26	ENSG00000167346	-6.774311722	-0.791632986	9.325985958	0.002822996	0.033594434
ENSG00000119685	protein_coding	TTLL5	ENSG00000119685	0.378266937	5.916890881	9.332612727	0.002830236	0.033646485
ENSG00000144227	protein_coding	NXPH2	ENSG00000144227	-5.434432105	-2.471655879	9.141769847	0.002845786	0.033801755
ENSG00000139908	protein_coding	TSSK4	ENSG00000139908	-0.803138333	-0.804600088	9.302844934	0.002870712	0.033989656
ENSG00000169313	protein_coding	P2RY12	ENSG00000169313	-0.891193755	0.558175892	9.306692442	0.0028735	0.034007046
ENSG00000117983	protein_coding	MUC5B	ENSG00000117983	-9.499440752	1.780794276	9.340319732	0.00288216	0.034075037
ENSG00000211450	protein_coding	SELENOH	ENSG00000211450	-0.458730342	1.960287254	9.296218087	0.002883211	0.034075037
ENSG00000155962	protein_coding	CLIC2	ENSG00000155962	-0.624485775	4.579035477	9.288825627	0.002893201	0.034146127
ENSG00000111796	protein_coding	KLRB1	ENSG00000111796	-1.205287463	0.27050326	9.291986122	0.002897536	0.034181646
ENSG00000196588	protein_coding	MRTFA	ENSG00000196588	0.533113323	6.471778618	9.284330767	0.002899715	0.034191704
ENSG00000147679	protein_coding	UTP23	ENSG00000147679	-0.557783953	4.685371285	9.273138806	0.002916096	0.034353423
ENSG00000103335	protein_coding	PIEZO1	ENSG00000103335	0.495652265	6.967777804	9.266173169	0.002926298	0.034442132
ENSG00000003096	protein_coding	KLHL13	ENSG00000003096	-0.61049732	6.56743514	9.25710371	0.002939671	0.034582938
ENSG00000111653	protein_coding	ING4	ENSG00000111653	-0.410068204	4.215215501	9.255081265	0.002942695	0.034582938
ENSG00000112473	protein_coding	SLC39A7	ENSG00000112473	0.56418526	5.572947991	9.250115976	0.002950019	0.034626452
ENSG00000256806	protein_coding	C17orf100	ENSG00000256806	-0.548525599	0.275458175	9.247329733	0.00296256	0.034742017
ENSG00000198729	protein_coding	PPP1R14C	ENSG00000198729	-3.330313678	-0.723211039	9.220043016	0.002970432	0.034818484
ENSG00000174898	protein_coding	CATSPERD	ENSG00000174898	1.104160189	-1.722394039	9.173196816	0.002986522	0.034975277
ENSG00000164111	protein_coding	ANXA5	ENSG00000164111	0.527824407	8.167623865	9.22313337	0.00299032	0.034986559
ENSG00000095539	protein_coding	SEMA4G	ENSG00000095539	-0.745686998	1.821735448	9.216875432	0.003000629	0.035076736
ENSG00000187790	protein_coding	FANCM	ENSG00000187790	-0.53578707	4.27474522	9.213228545	0.003005295	0.035099448
ENSG00000101190	protein_coding	TCFL5	ENSG00000101190	-0.428847974	3.793313923	9.209552634	0.003010878	0.03513982
ENSG00000103642	protein_coding	LACTB	ENSG00000103642	-0.515257347	3.253034273	9.209190746	0.003011478	0.03513982
ENSG00000166750	protein_coding	SLFN5	ENSG00000166750	-0.550835838	6.89132195	9.206598753	0.003015298	0.035159738
ENSG00000143318	protein_coding	CASQ1	ENSG00000143318	1.298022029	0.254971796	9.213167028	0.003018697	0.035176287
ENSG00000196177	protein_coding	ACADSB	ENSG00000196177	-0.469093354	5.313547079	9.201948728	0.003022364	0.0352031
ENSG00000137942	protein_coding	FNBP1L	ENSG00000137942	-0.561650615	5.924838181	9.195438399	0.00303228	0.035286704
ENSG00000101605	protein_coding	MYOM1	ENSG00000101605	0.728675016	5.114792868	9.186916788	0.003051494	0.035462266
ENSG00000163145	protein_coding	C1QTNF7	ENSG00000163145	-0.824792741	5.026608942	9.178439968	0.003064651	0.035599116
ENSG00000196844	protein_coding	PATE2	ENSG00000196844	0.92211811	-1.468395145	9.146489753	0.00306653	0.035604903
ENSG00000255529	protein_coding	POLR2M	ENSG00000255529	-0.566283586	5.865831702	9.166593176	0.003076629	0.035673947
ENSG00000096872	protein_coding	IFT74	ENSG00000096872	-0.542384013	4.810518824	9.158738672	0.003088842	0.035723539
ENSG00000103723	protein_coding	AP3B2	ENSG00000103723	0.873515751	2.178070601	9.157428668	0.003093379	0.035723539
ENSG00000173531	protein_coding	MST1	ENSG00000173531	-0.645155257	1.970156316	9.1580166	0.003090571	0.035723539
ENSG00000156687	protein_coding	UNC5D	ENSG00000156687	-2.452391869	3.091285632	9.172472005	0.003098988	0.035772289
ENSG00000100139	protein_coding	MICALL1	ENSG00000100139	0.734110305	6.379669113	9.151333498	0.00310643	0.035827638
ENSG00000101347	protein_coding	SAMHD1	ENSG00000101347	0.662494056	7.106282795	9.143103255	0.003113238	0.035888557
ENSG00000183067	protein_coding	IGSF5	ENSG00000183067	-1.640763242	-0.350724193	9.151172259	0.003116135	0.035905902
ENSG00000197020	protein_coding	ZNF100	ENSG00000197020	-0.680111716	4.459641608	9.139238052	0.003119343	0.035926801
ENSG00000158079	protein_coding	PTPDC1	ENSG00000158079	0.470719194	4.538304371	9.125077634	0.003141658	0.036072514
ENSG00000115665	protein_coding	SLC5A7	ENSG00000115665	1.635111469	-0.089401594	9.137062986	0.003154353	0.036177368
ENSG00000124935	protein_coding	SCGB1D2	ENSG00000124935	-10.24574443	1.114953294	9.16210894	0.003170161	0.036301226
ENSG00000088854	protein_coding	DNAAF9	ENSG00000088854	0.405261282	6.77301243	9.104157032	0.003174931	0.036314692
ENSG00000116985	protein_coding	BMP8B	ENSG00000116985	0.707972288	1.972815728	9.104143922	0.003175563	0.036314692
ENSG00000141298	protein_coding	SSH2	ENSG00000141298	0.446466878	5.963211572	9.10536809	0.003172995	0.036314692
ENSG00000198826	protein_coding	ARHGAP11A	ENSG00000198826	-0.834553272	1.265542992	9.092567286	0.003195441	0.036509608
ENSG00000012171	protein_coding	SEMA3B	ENSG00000012171	0.711457561	5.854356638	9.090251833	0.003202502	0.036557885
ENSG00000077458	protein_coding	FAM76B	ENSG00000077458	-0.522530141	4.944356063	9.087490766	0.003201733	0.036557885
ENSG00000189367	protein_coding	KIAA0408	ENSG00000189367	0.917082285	0.192444368	9.088549624	0.003208399	0.036576603
ENSG00000150783	protein_coding	TEX12	ENSG00000150783	-0.642577512	0.418034123	9.083207048	0.003215294	0.036622808
ENSG00000123094	protein_coding	RASSF8	ENSG00000123094	-0.658602689	6.843926883	9.074117352	0.003223378	0.036698671
ENSG00000133138	protein_coding	TBC1D8B	ENSG00000133138	0.515103631	4.430328984	9.070675256	0.003229005	0.036732571
ENSG00000165028	protein_coding	NIPSNAP3B	ENSG00000165028	-0.561936636	3.850938548	9.07058183	0.003229206	0.036732571
ENSG00000160883	protein_coding	HK3	ENSG00000160883	1.124284238	-0.185000493	9.071010165	0.003233403	0.03674738
ENSG00000183763	protein_coding	TRAIP	ENSG00000183763	-0.562721304	0.738805144	9.059663483	0.00325162	0.036873632
ENSG00000170876	protein_coding	TMEM43	ENSG00000170876	0.490418804	7.208013143	9.05484693	0.003254858	0.036880134
ENSG00000242732	protein_coding	RTL5	ENSG00000242732	0.523466915	5.013449846	9.054731091	0.003255055	0.036880134
ENSG00000163697	protein_coding	APBB2	ENSG00000163697	-0.439840931	7.07772735	9.053185034	0.003257588	0.03689261
ENSG00000185483	protein_coding	ROR1	ENSG00000185483	-0.578576309	5.797287626	9.049945336	0.003262917	0.036936735
ENSG00000123191	protein_coding	ATP7B	ENSG00000123191	0.414812329	4.68702659	9.048573648	0.003265191	0.036946248
ENSG00000215845	protein_coding	TSTD1	ENSG00000215845	1.135998928	-0.29380689	9.043156611	0.003290039	0.037162155
ENSG00000188215	protein_coding	DCUN1D3	ENSG00000188215	0.60504957	5.907484365	9.027261247	0.003300477	0.037263725
ENSG00000196465	protein_coding	MYL6B	ENSG00000196465	-0.57755056	3.149096883	9.023833523	0.003306332	0.037313494
ENSG00000128699	protein_coding	ORMDL1	ENSG00000128699	-0.455956637	5.449314043	9.017349665	0.003317029	0.037377116
ENSG00000139163	protein_coding	ETNK1	ENSG00000139163	-0.520450278	6.693216508	9.01813674	0.00331571	0.037377116
ENSG00000172795	protein_coding	DCP2	ENSG00000172795	-0.437765871	6.236540971	9.016327276	0.00331874	0.037377116
ENSG00000181163	protein_coding	NPM1	ENSG00000181163	-0.524837614	8.197549566	9.018783446	0.003314627	0.037377116
ENSG00000198793	protein_coding	MTOR	ENSG00000198793	0.379008092	6.843002131	9.015389032	0.003320311	0.037377116
ENSG00000128694	protein_coding	OSGEPL1	ENSG00000128694	-0.401722387	3.032700629	9.01227323	0.00332572	0.037417615
ENSG00000129159	protein_coding	KCNC1	ENSG00000129159	-1.341512548	-0.42184243	9.015258485	0.003328108	0.037428149
ENSG00000128534	protein_coding	LSM8	ENSG00000128534	-0.455325454	6.064720454	9.007705616	0.003333215	0.037452896
ENSG00000139192	protein_coding	TAPBPL	ENSG00000139192	0.463774187	3.837477549	9.007821161	0.003333078	0.037452896
ENSG00000240583	protein_coding	AQP1	ENSG00000240583	0.672743646	6.8767737	9.00367531	0.003341363	0.037528094
ENSG00000160284	protein_coding	SPATC1L	ENSG00000160284	0.895801075	1.479392726	9.000150964	0.003347624	0.037565671
ENSG00000111144	protein_coding	LTA4H	ENSG00000111144	-0.39569172	5.754181998	8.99071227	0.003361937	0.037677077
ENSG00000082512	protein_coding	TRAF5	ENSG00000082512	0.519383843	6.760022504	8.978434035	0.003382846	0.037802889
ENSG00000134873	protein_coding	CLDN10	ENSG00000134873	-3.941100048	3.077265141	8.999608038	0.003382815	0.037802889
ENSG00000144647	protein_coding	POMGNT2	ENSG00000144647	0.633478513	5.055020642	8.975533814	0.003387811	0.037802889
ENSG00000180089	protein_coding	TMEM86B	ENSG00000180089	-0.646225217	-0.082884429	8.983999761	0.003384858	0.037802889
ENSG00000135624	protein_coding	CCT7	ENSG00000135624	0.488204378	6.101606388	8.962405851	0.003410347	0.037988372
ENSG00000206052	protein_coding	DOK6	ENSG00000206052	-0.720017367	4.115753096	8.962717439	0.00340986	0.037988372
ENSG00000150636	protein_coding	CCDC102B	ENSG00000150636	-0.841196227	3.547718748	8.951062494	0.003434218	0.038221246
ENSG00000117118	protein_coding	SDHB	ENSG00000117118	0.418087149	4.388494304	8.941458723	0.003446664	0.038310137
ENSG00000179409	protein_coding	GEMIN4	ENSG00000179409	-0.441992443	4.098613899	8.931032059	0.003464892	0.038479561
ENSG00000169495	protein_coding	HTRA4	ENSG00000169495	-1.538915845	0.137404705	8.936905077	0.003472125	0.038526687
ENSG00000132635	protein_coding	PCED1A	ENSG00000132635	-0.512206426	4.526907975	8.917653447	0.003488387	0.038657208
ENSG00000115841	protein_coding	RMDN2	ENSG00000115841	-0.520121321	3.572747293	8.913799367	0.003495247	0.038699329
ENSG00000164116	protein_coding	GUCY1A1	ENSG00000164116	-0.712150174	6.782112821	8.896658483	0.00352559	0.038935563
ENSG00000178115	protein_coding	GOLGA8Q	ENSG00000178115	-1.028646338	-1.074502485	8.886649048	0.003534143	0.038996601
ENSG00000124120	protein_coding	TTPAL	ENSG00000124120	0.514701319	4.562239098	8.888120012	0.003540871	0.039020737
ENSG00000184887	protein_coding	BTBD6	ENSG00000184887	0.459259773	3.756669125	8.875614414	0.003563387	0.039235313
ENSG00000275954	protein_coding	TBC1D3F	ENSG00000275954	3.718830284	-2.300213801	8.837150576	0.003565822	0.039245358
ENSG00000137076	protein_coding	TLN1	ENSG00000137076	0.61074608	10.25314519	8.87019258	0.003573109	0.039251354
ENSG00000165175	protein_coding	MID1IP1	ENSG00000165175	0.474402482	4.165253613	8.871454464	0.003570872	0.039251354
ENSG00000196277	protein_coding	GRM7	ENSG00000196277	-1.132169327	3.920978458	8.880293196	0.003573981	0.039251354
ENSG00000147869	protein_coding	CER1	ENSG00000147869	-1.530163956	-0.764200291	8.863037597	0.003577424	0.039272436
ENSG00000159708	protein_coding	LRRC36	ENSG00000159708	1.109023341	0.299383801	8.871003077	0.003585865	0.039348341
ENSG00000102144	protein_coding	PGK1	ENSG00000102144	0.4866179	6.37114691	8.859977306	0.003591628	0.03937805
ENSG00000106330	protein_coding	MOSPD3	ENSG00000106330	-0.53618918	2.558615714	8.856456548	0.003598347	0.039418183
ENSG00000183054	protein_coding	RGPD6	ENSG00000183054	2.833268148	-2.052242612	8.750918687	0.0036022	0.039443636
ENSG00000119421	protein_coding	NDUFA8	ENSG00000119421	0.526052998	3.52119172	8.850119418	0.003609678	0.039508735
ENSG00000166002	protein_coding	SMCO4	ENSG00000166002	0.599500639	2.386591845	8.842961501	0.003623064	0.039638413
ENSG00000089682	protein_coding	RBM41	ENSG00000089682	-0.591174478	4.863473234	8.833971783	0.003639241	0.039764766
ENSG00000167100	protein_coding	SAMD14	ENSG00000167100	0.583289175	2.31232534	8.830296701	0.003646409	0.039792482
ENSG00000114120	protein_coding	SLC25A36	ENSG00000114120	-0.505501417	7.068439215	8.828639067	0.003649059	0.039804543
ENSG00000143367	protein_coding	TUFT1	ENSG00000143367	0.662771237	3.637058888	8.821371173	0.003662618	0.039884941
ENSG00000213585	protein_coding	VDAC1	ENSG00000213585	0.519076593	5.524561485	8.81581512	0.003672835	0.039962433
ENSG00000185133	protein_coding	INPP5J	ENSG00000185133	0.779382636	2.126895243	8.811146261	0.003682136	0.040029832
ENSG00000167083	protein_coding	GNGT2	ENSG00000167083	-0.660981867	0.316489794	8.791590511	0.003727729	0.040372241
ENSG00000159784	protein_coding	FAM131B	ENSG00000159784	-0.755660324	3.948338837	8.784631003	0.003731921	0.040400669
ENSG00000011258	protein_coding	MBTD1	ENSG00000011258	-0.430450619	5.639646275	8.779013149	0.003741956	0.040441361
ENSG00000185477	protein_coding	GPRIN3	ENSG00000185477	-0.549735798	4.605431167	8.781360705	0.003737533	0.040441361
ENSG00000005059	protein_coding	MCUB	ENSG00000005059	-0.628200235	4.18772643	8.77527022	0.003749109	0.04050169
ENSG00000144554	protein_coding	FANCD2	ENSG00000144554	-0.403693777	2.97425292	8.76831287	0.003762491	0.040629233
ENSG00000134590	protein_coding	RTL8C	ENSG00000134590	0.560664528	5.826195167	8.766337015	0.003766073	0.040650877
ENSG00000268089	protein_coding	GABRQ	ENSG00000268089	-1.935279809	2.001415539	8.781151651	0.003768875	0.040660118
ENSG00000120907	protein_coding	ADRA1A	ENSG00000120907	1.69240759	3.161366291	8.772648948	0.003788936	0.040778132
ENSG00000197586	protein_coding	ENTPD6	ENSG00000197586	0.421376497	4.800424915	8.753155241	0.003791334	0.04078691
ENSG00000102780	protein_coding	DGKH	ENSG00000102780	0.553957748	8.218694834	8.747636891	0.003801945	0.040883996
ENSG00000073150	protein_coding	PANX2	ENSG00000073150	-2.095849039	-0.11999227	8.760028088	0.003806744	0.04091853
ENSG00000075399	protein_coding	VPS9D1	ENSG00000075399	0.478217592	2.791732764	8.739102059	0.003818659	0.041029498
ENSG00000214376	protein_coding	VSTM5	ENSG00000214376	0.804392513	0.070999959	8.738896015	0.003829491	0.041059894
ENSG00000132681	protein_coding	ATP1A4	ENSG00000132681	1.087959211	-1.662911964	8.690821029	0.003835716	0.041092857
ENSG00000243232	protein_coding	PCDHAC2	ENSG00000243232	-0.634487614	1.206588457	8.716349828	0.003865127	0.04135316
ENSG00000109787	protein_coding	KLF3	ENSG00000109787	-0.518786543	7.087787775	8.70879414	0.003877593	0.041420989
ENSG00000283992	protein_coding	SLURP2	ENSG00000283992	1.088783323	-1.396376986	8.688093565	0.00388004	0.041429955
ENSG00000267680	protein_coding	ZNF224	ENSG00000267680	-0.445041295	5.166179712	8.695927919	0.003902998	0.04162337
ENSG00000063046	protein_coding	EIF4B	ENSG00000063046	-0.413018057	9.169113209	8.693074583	0.003908649	0.041666388
ENSG00000092068	protein_coding	SLC7A8	ENSG00000092068	0.760723439	7.264372945	8.681816962	0.003939873	0.041861778
ENSG00000111716	protein_coding	LDHB	ENSG00000111716	-0.551931354	1.947390958	8.678283276	0.003939081	0.041861778
ENSG00000242265	protein_coding	PEG10	ENSG00000242265	-0.902567005	4.564193673	8.686386238	0.003935	0.041861778
ENSG00000187688	protein_coding	TRPV2	ENSG00000187688	0.658084453	3.021971878	8.667110737	0.003960677	0.042047118
ENSG00000134247	protein_coding	PTGFRN	ENSG00000134247	0.476017489	7.732425838	8.662929233	0.003968925	0.04208929
ENSG00000165322	protein_coding	ARHGAP12	ENSG00000165322	-0.445040765	6.238265315	8.661810849	0.003971181	0.04208929
ENSG00000184939	protein_coding	ZFP90	ENSG00000184939	-0.378726177	5.579981804	8.658409559	0.003978047	0.04212742
ENSG00000113851	protein_coding	CRBN	ENSG00000113851	-0.494690524	6.218344103	8.654491515	0.003985969	0.042141026
ENSG00000134824	protein_coding	FADS2	ENSG00000134824	0.768897342	6.932974093	8.661182328	0.003982849	0.042141026
ENSG00000179218	protein_coding	CALR	ENSG00000179218	0.553494675	8.116937356	8.653738107	0.003987494	0.042141026
ENSG00000147164	protein_coding	SNX12	ENSG00000147164	0.445842976	5.28506218	8.65005759	0.003994958	0.042185189
ENSG00000162076	protein_coding	FLYWCH2	ENSG00000162076	0.466427482	3.221660199	8.648078046	0.003999101	0.042209889
ENSG00000175866	protein_coding	BAIAP2	ENSG00000175866	0.512063365	4.707258003	8.645345269	0.004004544	0.0422345
ENSG00000011677	protein_coding	GABRA3	ENSG00000011677	-3.743115759	-2.142468849	8.494814707	0.004011501	0.042273285
ENSG00000140832	protein_coding	MARVELD3	ENSG00000140832	-4.921044711	-1.105263157	8.58381054	0.004009871	0.042273285
ENSG00000124939	protein_coding	SCGB2A1	ENSG00000124939	-10.69774526	2.887910532	8.663358041	0.004044332	0.042514971
ENSG00000055163	protein_coding	CYFIP2	ENSG00000055163	-0.615491413	4.412886607	8.621584878	0.004053199	0.042567216
ENSG00000106366	protein_coding	SERPINE1	ENSG00000106366	1.65977555	7.019836089	8.639645577	0.004053396	0.042567216
ENSG00000144182	protein_coding	LIPT1	ENSG00000144182	-0.508224979	2.351969252	8.620087269	0.004056843	0.042577026
ENSG00000122824	protein_coding	NUDT10	ENSG00000122824	0.632067294	2.18131617	8.608714799	0.004080313	0.042753715
ENSG00000155561	protein_coding	NUP205	ENSG00000155561	0.396318213	6.261961657	8.596775517	0.004104596	0.042973217
ENSG00000187068	protein_coding	C3orf70	ENSG00000187068	0.733081368	6.831890412	8.59474214	0.004116893	0.043084459
ENSG00000177096	protein_coding	PHETA2	ENSG00000177096	0.493216746	3.200344518	8.587539854	0.004124046	0.043141811
ENSG00000215595	protein_coding	C20orf202	ENSG00000215595	-1.00071478	-1.757964339	8.520615151	0.004126702	0.043152073
ENSG00000049323	protein_coding	LTBP1	ENSG00000049323	0.581314159	8.411832876	8.581220003	0.004137188	0.04322665
ENSG00000183793	protein_coding	NPIPA5	ENSG00000183793	0.971059003	-0.051453322	8.564019742	0.004185801	0.043646122
ENSG00000167595	protein_coding	PROSER3	ENSG00000167595	0.43559156	4.493582518	8.553033507	0.004196957	0.043727068
ENSG00000166986	protein_coding	MARS1	ENSG00000166986	0.460406761	5.703685819	8.551221593	0.004200801	0.043749436
ENSG00000101343	protein_coding	CRNKL1	ENSG00000101343	-0.474263407	5.633161092	8.549976403	0.004203464	0.043759489
ENSG00000113211	protein_coding	PCDHB6	ENSG00000113211	-0.522121558	2.361901187	8.548200701	0.004207738	0.043786299
ENSG00000005187	protein_coding	ACSM3	ENSG00000005187	-1.971144472	5.785924947	8.56411928	0.004210871	0.043801214
ENSG00000087191	protein_coding	PSMC5	ENSG00000087191	0.463039562	5.515642672	8.542163158	0.004220208	0.043845262
ENSG00000235863	protein_coding	B3GALT4	ENSG00000235863	0.492277493	2.156987911	8.542435346	0.004220173	0.043845262
ENSG00000130487	protein_coding	KLHDC7B	ENSG00000130487	-1.219301578	-1.520828183	8.483950241	0.004222088	0.043847115
ENSG00000035403	protein_coding	VCL	ENSG00000035403	0.566743394	9.767587505	8.539667373	0.00422557	0.043865602
ENSG00000148200	protein_coding	NR6A1	ENSG00000148200	0.514983366	2.108594475	8.538397238	0.004228905	0.043881188
ENSG00000184470	protein_coding	TXNRD2	ENSG00000184470	0.400450189	4.114075506	8.537408441	0.004230476	0.043881188
ENSG00000133302	protein_coding	SLF1	ENSG00000133302	-0.505264405	3.927126123	8.528581593	0.004249542	0.044025801
ENSG00000172361	protein_coding	CFAP53	ENSG00000172361	-0.670258327	-0.180545243	8.528344326	0.004264131	0.044123745
ENSG00000164331	protein_coding	ANKRA2	ENSG00000164331	-0.435222002	4.862426444	8.512845301	0.004283677	0.044308208
ENSG00000101363	protein_coding	MANBAL	ENSG00000101363	0.475795387	5.336389452	8.508311968	0.004293558	0.044374796
ENSG00000186814	protein_coding	ZSCAN30	ENSG00000186814	-0.374571081	5.238345703	8.504731005	0.004301394	0.044437974
ENSG00000213088	protein_coding	ACKR1	ENSG00000213088	0.911199874	5.077310917	8.509442356	0.004312981	0.044528563
ENSG00000167840	protein_coding	ZNF232	ENSG00000167840	0.783017004	2.464342413	8.491466482	0.004333817	0.044683389
ENSG00000124257	protein_coding	NEURL2	ENSG00000124257	-0.531783597	1.070121529	8.489919837	0.004337043	0.044698764
ENSG00000132911	protein_coding	NMUR2	ENSG00000132911	-2.615610559	-2.123811763	8.366647822	0.004342347	0.044735546
ENSG00000219481	protein_coding	NBPF1	ENSG00000219481	0.529188209	5.488469297	8.480424676	0.004354972	0.044829778
ENSG00000198099	protein_coding	ADH4	ENSG00000198099	3.158750142	-2.443772147	8.391235416	0.004360162	0.044865287
ENSG00000172935	protein_coding	MRGPRF	ENSG00000172935	0.702800082	6.337703031	8.478089806	0.004367319	0.044920998
ENSG00000118418	protein_coding	HMGN3	ENSG00000118418	-0.495096378	4.689080299	8.470900575	0.00437618	0.044994178
ENSG00000059588	protein_coding	TARBP1	ENSG00000059588	0.432383243	5.613718289	8.469962501	0.004378247	0.044997482
ENSG00000166928	protein_coding	MS4A14	ENSG00000166928	-0.960808603	0.925518546	8.471130061	0.004380242	0.045000043
ENSG00000012504	protein_coding	NR1H4	ENSG00000012504	-2.767821997	-2.254424413	8.287140906	0.004389068	0.045036875
ENSG00000101457	protein_coding	DNTTIP1	ENSG00000101457	0.390582988	3.770148659	8.46541352	0.004388481	0.045036875
ENSG00000164252	protein_coding	AGGF1	ENSG00000164252	-0.53259994	3.686388359	8.463359086	0.004393094	0.045042321
ENSG00000150281	protein_coding	CTF1	ENSG00000150281	0.548300052	3.495257432	8.458355153	0.004404318	0.045103578
ENSG00000250423	protein_coding	KIAA1210	ENSG00000250423	1.805120234	2.781889269	8.46613934	0.004425793	0.04529084
ENSG00000135218	protein_coding	CD36	ENSG00000135218	-1.07790822	4.157067966	8.447425992	0.004450388	0.045466989
ENSG00000118946	protein_coding	PCDH17	ENSG00000118946	-0.830239916	5.041470908	8.441028247	0.004454322	0.045477875
ENSG00000105810	protein_coding	CDK6	ENSG00000105810	0.573475613	6.138249245	8.433580246	0.00446019	0.045488725
ENSG00000011600	protein_coding	TYROBP	ENSG00000011600	-0.759764279	2.730839018	8.428535425	0.004471993	0.045549858
ENSG00000115648	protein_coding	MLPH	ENSG00000115648	-0.937436314	4.471601639	8.43496317	0.004472637	0.045549858
ENSG00000158411	protein_coding	MITD1	ENSG00000158411	-0.424387861	3.977931263	8.423647063	0.0044829	0.045623942
ENSG00000167701	protein_coding	GPT	ENSG00000167701	0.830551802	-0.922454088	8.423119498	0.004494383	0.045699098
ENSG00000176293	protein_coding	ZNF135	ENSG00000176293	-0.377942103	4.622303779	8.415865226	0.004500694	0.045727189
ENSG00000171208	protein_coding	NETO2	ENSG00000171208	-0.979116492	1.182133411	8.415798747	0.004503599	0.045738676
ENSG00000100599	protein_coding	RIN3	ENSG00000100599	0.489613398	5.359693622	8.412030314	0.004509478	0.045780345
ENSG00000100290	protein_coding	BIK	ENSG00000100290	-3.01782254	-2.868898943	8.240017915	0.004524241	0.045813985
ENSG00000111450	protein_coding	STX2	ENSG00000111450	0.47978263	5.503615794	8.404384624	0.004527096	0.045813985
ENSG00000118160	protein_coding	SLC8A2	ENSG00000118160	0.86410597	4.426992331	8.413067215	0.004525586	0.045813985
ENSG00000171401	protein_coding	KRT13	ENSG00000171401	1.748410523	1.114750917	8.425717757	0.004516918	0.045813985
ENSG00000171533	protein_coding	MAP6	ENSG00000171533	0.480247927	4.574429255	8.404283802	0.004527353	0.045813985
ENSG00000172061	protein_coding	LRRC15	ENSG00000172061	-1.327198397	2.070868087	8.411330487	0.004529103	0.045813985
ENSG00000263874	protein_coding	LASP1NB	ENSG00000263874	-0.563551279	1.95964839	8.402611438	0.0045321	0.045813985
ENSG00000189283	protein_coding	FHIT	ENSG00000189283	-0.439148216	3.023779592	8.397479411	0.004543265	0.045870426
ENSG00000184635	protein_coding	ZNF93	ENSG00000184635	-0.643405453	3.928993954	8.395582797	0.004547539	0.045895602
ENSG00000101182	protein_coding	PSMA7	ENSG00000101182	0.529553054	5.296911999	8.392258322	0.004555191	0.04593686
ENSG00000145782	protein_coding	ATG12	ENSG00000145782	-0.521518623	5.760120585	8.38914337	0.004562435	0.045973932
ENSG00000165966	protein_coding	PDZRN4	ENSG00000165966	1.037522985	2.303774567	8.393283422	0.004572606	0.046040813
ENSG00000237515	protein_coding	SHISA9	ENSG00000237515	1.229165437	-2.173119844	8.2732414	0.004576929	0.046057948
ENSG00000132321	protein_coding	IQCA1	ENSG00000132321	-1.146604699	1.539912204	8.382287549	0.004591488	0.046140428
ENSG00000163157	protein_coding	TMOD4	ENSG00000163157	-0.7055132	0.050432279	8.377416374	0.004597892	0.046168782
ENSG00000168676	protein_coding	KCTD19	ENSG00000168676	1.34161051	1.06396909	8.372590772	0.004629323	0.046412072
ENSG00000185627	protein_coding	PSMD13	ENSG00000185627	0.421771006	5.501498087	8.356163746	0.004639884	0.046499863
ENSG00000151690	protein_coding	MFSD6	ENSG00000151690	0.42655211	5.536729902	8.35071829	0.004652802	0.046593096
ENSG00000125746	protein_coding	EML2	ENSG00000125746	0.47860436	3.487988892	8.345823967	0.004664547	0.046670039
ENSG00000157150	protein_coding	TIMP4	ENSG00000157150	1.022165016	0.664600951	8.34871462	0.004665918	0.046670039
ENSG00000189227	protein_coding	C15orf61	ENSG00000189227	-0.449781183	2.112492954	8.342019063	0.004674348	0.046736231
ENSG00000270011	protein_coding	ZNF559.ZNF177	ENSG00000270011	-0.48729394	1.496550432	8.340644601	0.004679077	0.046765374
ENSG00000267508	protein_coding	ZNF285	ENSG00000267508	-0.476354458	2.819332418	8.338995472	0.004681031	0.046766762
ENSG00000128655	protein_coding	PDE11A	ENSG00000128655	-1.344203436	2.572247061	8.34680416	0.004688351	0.046821753
ENSG00000022267	protein_coding	FHL1	ENSG00000022267	0.677751773	9.486175581	8.33425255	0.004692088	0.046822919
ENSG00000111344	protein_coding	RASAL1	ENSG00000111344	-4.999632242	-1.695811732	8.23391425	0.004698698	0.046848512
ENSG00000120675	protein_coding	DNAJC15	ENSG00000120675	-0.877314402	4.562534773	8.338016921	0.004696968	0.046848512
ENSG00000167553	protein_coding	TUBA1C	ENSG00000167553	0.688982142	4.489043801	8.333257384	0.004700118	0.046848512
ENSG00000151458	protein_coding	ANKRD50	ENSG00000151458	-0.537208509	6.451747091	8.329590531	0.004703275	0.046861856
ENSG00000062038	protein_coding	CDH3	ENSG00000062038	0.934941334	4.238704254	8.332890961	0.004718552	0.046962452
ENSG00000163743	protein_coding	RCHY1	ENSG00000163743	-0.425555056	4.573965412	8.313615415	0.004741853	0.047173295
ENSG00000072201	protein_coding	LNX1	ENSG00000072201	0.596446297	3.221845907	8.307828794	0.004756001	0.047259324
ENSG00000119977	protein_coding	TCTN3	ENSG00000119977	0.317955852	5.469693724	8.3046089	0.004763691	0.0473175
ENSG00000104408	protein_coding	EIF3E	ENSG00000104408	-0.519095099	8.090392084	8.303554168	0.004766257	0.047324748
ENSG00000125375	protein_coding	DMAC2L	ENSG00000125375	-0.346484048	4.057893074	8.296593275	0.004783298	0.047457385
ENSG00000106125	protein_coding	MINDY4	ENSG00000106125	0.524634757	2.748111169	8.293388494	0.004791348	0.047518965
ENSG00000171953	protein_coding	ATPAF2	ENSG00000171953	0.355009864	3.18721128	8.29165511	0.004795481	0.047541658
ENSG00000150656	protein_coding	CNDP1	ENSG00000150656	1.233327377	-2.127413449	8.192262565	0.004802215	0.047572898
ENSG00000152219	protein_coding	ARL14EP	ENSG00000152219	-0.483293912	4.969599734	8.288145341	0.004803963	0.047572898
ENSG00000146476	protein_coding	ARMT1	ENSG00000146476	-0.516150469	3.922652368	8.283652488	0.004815057	0.047662404
ENSG00000103966	protein_coding	EHD4	ENSG00000103966	0.54118711	6.062546345	8.280703359	0.004822254	0.047678722
ENSG00000111850	protein_coding	SMIM8	ENSG00000111850	-0.423430314	4.4337489	8.280775865	0.004822115	0.047678722
ENSG00000167460	protein_coding	TPM4	ENSG00000167460	0.539382268	9.778129532	8.277115898	0.004831106	0.047747924
ENSG00000019186	protein_coding	CYP24A1	ENSG00000019186	-8.387382009	3.074891138	8.262052995	0.004837093	0.047752171
ENSG00000198570	protein_coding	RD3	ENSG00000198570	1.536120892	-0.666722543	8.286895787	0.004836937	0.047752171
ENSG00000276409	protein_coding	CCL14	ENSG00000276409	0.966918415	3.009148565	8.283224982	0.00483685	0.047752171
ENSG00000164638	protein_coding	SLC29A4	ENSG00000164638	-1.035718701	2.395847797	8.276192137	0.004842229	0.047784569
ENSG00000134755	protein_coding	DSC2	ENSG00000134755	-1.373422375	2.651404081	8.280866505	0.004848874	0.047813535
ENSG00000137831	protein_coding	UACA	ENSG00000137831	-0.681799204	6.802506721	8.264185119	0.004863155	0.047917695
ENSG00000198003	protein_coding	ODAD3	ENSG00000198003	-0.681774911	-0.538570817	8.261020548	0.004884236	0.048088642
ENSG00000105865	protein_coding	DUS4L	ENSG00000105865	-0.482254619	2.20032901	8.249660903	0.004900067	0.04818929
ENSG00000157388	protein_coding	CACNA1D	ENSG00000157388	-1.783746285	5.228757481	8.265620333	0.004899267	0.04818929
ENSG00000162882	protein_coding	HAAO	ENSG00000162882	-0.521354338	2.531867937	8.249624989	0.004899943	0.04818929
ENSG00000240053	protein_coding	LY6G5B	ENSG00000240053	-0.492343166	1.288504184	8.247481334	0.004907516	0.048244135
ENSG00000116668	protein_coding	SWT1	ENSG00000116668	-0.471444664	4.568738399	8.244943032	0.004911292	0.048262856
ENSG00000139289	protein_coding	PHLDA1	ENSG00000139289	0.813081748	6.30734478	8.248335373	0.004920514	0.048298234
ENSG00000139974	protein_coding	SLC38A6	ENSG00000139974	-0.43227115	4.538093208	8.242007989	0.004918672	0.048298234
ENSG00000272031	protein_coding	ANKRD34A	ENSG00000272031	0.585507972	1.289593779	8.240964699	0.004923415	0.04830832
ENSG00000115840	protein_coding	SLC25A12	ENSG00000115840	0.445148799	5.668113538	8.238990917	0.004926235	0.04831759
ENSG00000174498	protein_coding	IGDCC3	ENSG00000174498	-1.978961403	-0.764143744	8.237132223	0.004933896	0.04833755
ENSG00000189334	protein_coding	S100A14	ENSG00000189334	-5.421841167	-1.259140791	8.203557799	0.00493171	0.04833755
ENSG00000247746	protein_coding	USP51	ENSG00000247746	-0.443400377	3.098669461	8.236567438	0.004932559	0.04833755
ENSG00000087842	protein_coding	PIR	ENSG00000087842	0.467563361	3.077789352	8.233728634	0.004939686	0.048339164
ENSG00000187942	protein_coding	LDLRAD2	ENSG00000187942	0.848811736	1.548756233	8.235594613	0.004939198	0.048339164
ENSG00000119915	protein_coding	ELOVL3	ENSG00000119915	-2.984278349	-2.681900235	8.163850842	0.004943031	0.048353533
ENSG00000088882	protein_coding	CPXM1	ENSG00000088882	-0.890525383	5.999662523	8.235649115	0.004951067	0.048413773
ENSG00000112936	protein_coding	C7	ENSG00000112936	0.878351675	9.011770667	8.233323653	0.004956627	0.048431392
ENSG00000103310	protein_coding	ZP2	ENSG00000103310	-1.614209616	-1.91040576	8.117937815	0.004982169	0.048588869
ENSG00000130529	protein_coding	TRPM4	ENSG00000130529	0.60244301	4.28919061	8.217251658	0.004981394	0.048588869
ENSG00000258839	protein_coding	MC1R	ENSG00000258839	0.501725017	1.924326454	8.20412274	0.005015829	0.048806347
ENSG00000133983	protein_coding	COX16	ENSG00000133983	-0.550315777	1.145329774	8.204007895	0.005019164	0.04882037
ENSG00000115947	protein_coding	ORC4	ENSG00000115947	-0.424786212	5.444117612	8.200452466	0.005024369	0.048852557
ENSG00000144837	protein_coding	PLA1A	ENSG00000144837	-0.914276212	2.715052287	8.198008986	0.005037556	0.048962306
ENSG00000260428	protein_coding	SCX	ENSG00000260428	1.240843495	-0.229344645	8.197954937	0.005048453	0.049020413
ENSG00000106123	protein_coding	EPHB6	ENSG00000106123	0.545092824	3.659724447	8.188896898	0.005054274	0.049029027
ENSG00000198931	protein_coding	APRT	ENSG00000198931	0.574736356	3.564455193	8.188716322	0.005054752	0.049029027
ENSG00000275152	protein_coding	CCL16	ENSG00000275152	0.929729613	1.471504413	8.192666093	0.005055833	0.049029027
ENSG00000163565	protein_coding	IFI16	ENSG00000163565	-0.679944283	7.276219202	8.180610784	0.005075676	0.049184441
ENSG00000006468	protein_coding	ETV1	ENSG00000006468	0.59758298	3.331542032	8.171385148	0.005099848	0.04930889
ENSG00000052344	protein_coding	PRSS8	ENSG00000052344	-6.654442307	0.480183577	8.179997136	0.005099171	0.04930889
ENSG00000112186	protein_coding	CAP2	ENSG00000112186	0.53108475	5.417881111	8.172540595	0.005096703	0.04930889
ENSG00000151151	protein_coding	IPMK	ENSG00000151151	-0.601288021	3.622147776	8.174804013	0.0050909	0.04930889
ENSG00000157765	protein_coding	SLC34A2	ENSG00000157765	-11.90676826	4.242549583	8.205135778	0.005099121	0.04930889
ENSG00000118193	protein_coding	KIF14	ENSG00000118193	-1.279245126	-0.38960028	8.170415486	0.005115525	0.049440483
ENSG00000162490	protein_coding	DRAXIN	ENSG00000162490	-1.947274194	-1.108075844	8.140422168	0.005124893	0.049512462
ENSG00000186665	protein_coding	C17orf58	ENSG00000186665	-0.831154944	3.783475148	8.164019801	0.0051278	0.049521985
ENSG00000179796	protein_coding	LRRC3B	ENSG00000179796	-1.263441617	0.59628427	8.157895526	0.005156816	0.049736233
ENSG00000251287	protein_coding	ALG1L2	ENSG00000251287	-0.967925176	-0.787520122	8.152235693	0.005157703	0.049736233
ENSG00000185261	protein_coding	KIAA0825	ENSG00000185261	-0.472585626	4.491431136	8.147145261	0.005163491	0.049772569
ENSG00000188848	protein_coding	BEND4	ENSG00000188848	-1.397338636	-0.011258835	8.155640744	0.005165333	0.049772569
ENSG00000087111	protein_coding	PIGS	ENSG00000087111	0.470912409	4.742702311	8.141991678	0.005177125	0.049830315
