# Supplementary material for: The Human Myometrial Transcriptome and the DNA Methylome of Testosterone-treated Patients Resemble the Myometria from Fibroid Patients
Source: Reprod Sci. 2025 Jun 5;32(7):2223–32. doi: 10.1007/s43032-025-01893-9 (PMC12271253; doi:10.1007/s43032-025-01893-9)
Supplement: Supplementary file 4 — Supplementary file4 (TSV 103 KB) [file 43032_2025_1893_MOESM4_ESM.tsv]

Mart.ensembl_gene_id	Mart.gene_biotype	SYMBOL	Ensembl	logFC	logCPM	F	PValue	FDR
ENSG00000033122	protein_coding	LRRC7	ENSG00000033122	4.25632828	3.928020909	118.0459339	7.75E-19	2.00E-14
ENSG00000119973	protein_coding	PRLHR	ENSG00000119973	4.175153187	4.189786029	82.93382142	6.73E-15	5.78E-11
ENSG00000160307	protein_coding	S100B	ENSG00000160307	2.060742629	-0.42972071	50.91640545	1.20E-10	3.09E-07
ENSG00000196353	protein_coding	CPNE4	ENSG00000196353	2.530868596	-0.607300716	48.613159	1.89E-10	4.44E-07
ENSG00000185915	protein_coding	KLHL34	ENSG00000185915	2.938421237	-2.237119859	41.9359875	8.34E-10	1.34E-06
ENSG00000132623	protein_coding	ANKEF1	ENSG00000132623	1.304683075	1.152786979	42.14802733	2.61E-09	3.36E-06
ENSG00000179542	protein_coding	SLITRK4	ENSG00000179542	1.771360643	3.197169389	40.61582646	4.83E-09	5.52E-06
ENSG00000154975	protein_coding	CA10	ENSG00000154975	2.239836049	-2.354517548	36.10364016	8.57E-09	7.98E-06
ENSG00000198763	protein_coding	ND2	ENSG00000198763	0.967608447	11.50437704	38.81605361	8.96E-09	7.98E-06
ENSG00000228253	protein_coding	ATP8	ENSG00000228253	1.180956679	8.429334193	37.25908803	1.62E-08	1.35E-05
ENSG00000146090	protein_coding	RASGEF1C	ENSG00000146090	1.812996909	-1.8648852	34.03920462	3.54E-08	2.40E-05
ENSG00000223802	protein_coding	CERS1	ENSG00000223802	-8.099518552	-0.334128941	34.09812023	4.41E-08	2.79E-05
ENSG00000146013	protein_coding	GFRA3	ENSG00000146013	2.182863577	-0.444310894	33.69726459	6.86E-08	3.84E-05
ENSG00000120057	protein_coding	SFRP5	ENSG00000120057	3.075044231	-1.726958769	30.3427464	1.27E-07	6.32E-05
ENSG00000133019	protein_coding	CHRM3	ENSG00000133019	1.809556022	4.46446107	31.99636933	1.34E-07	6.52E-05
ENSG00000002587	protein_coding	HS3ST1	ENSG00000002587	0.910045606	3.442079027	31.18865736	1.74E-07	8.14E-05
ENSG00000158887	protein_coding	MPZ	ENSG00000158887	1.179699656	1.311429646	31.24187398	1.71E-07	8.14E-05
ENSG00000141837	protein_coding	CACNA1A	ENSG00000141837	1.161289053	2.028750487	30.346573	2.44E-07	0.000106778
ENSG00000107295	protein_coding	SH3GL2	ENSG00000107295	1.759200795	1.077372396	30.1309517	2.75E-07	0.000112638
ENSG00000101951	protein_coding	PAGE4	ENSG00000101951	1.841145545	1.82016843	29.03374869	4.33E-07	0.000159413
ENSG00000152785	protein_coding	BMP3	ENSG00000152785	2.432925459	-1.971253854	27.66138148	4.53E-07	0.000164268
ENSG00000092009	protein_coding	CMA1	ENSG00000092009	2.670353566	0.104630306	27.99297477	6.79E-07	0.000216483
ENSG00000163793	protein_coding	DNAJC5G	ENSG00000163793	2.565831029	-0.811175557	27.54311941	7.70E-07	0.000242101
ENSG00000206579	protein_coding	XKR4	ENSG00000206579	1.971646397	1.641695638	25.75371397	1.68E-06	0.00044238
ENSG00000109063	protein_coding	MYH3	ENSG00000109063	-1.508405716	3.499585307	25.12942345	2.11E-06	0.000528031
ENSG00000116741	protein_coding	RGS2	ENSG00000116741	1.399058579	8.32462616	25.1141525	2.16E-06	0.000529953
ENSG00000108370	protein_coding	RGS9	ENSG00000108370	0.981768943	2.833748169	24.82937334	2.37E-06	0.000555847
ENSG00000169885	protein_coding	CALML6	ENSG00000169885	-3.027964283	-1.905213673	24.28474127	2.36E-06	0.000555847
ENSG00000169083	protein_coding	AR	ENSG00000169083	0.828492307	7.760264999	24.80337469	2.40E-06	0.000556714
ENSG00000146530	protein_coding	VWDE	ENSG00000146530	1.633391466	0.487999818	24.38750767	2.93E-06	0.000657601
ENSG00000126803	protein_coding	HSPA2	ENSG00000126803	-1.88597137	6.026583067	24.27734491	3.09E-06	0.000686152
ENSG00000120729	protein_coding	MYOT	ENSG00000120729	1.921028522	-0.935973656	24.12453904	3.18E-06	0.000686362
ENSG00000164303	protein_coding	ENPP6	ENSG00000164303	1.468302912	-0.575993289	24.15146719	3.22E-06	0.000686726
ENSG00000119640	protein_coding	ACYP1	ENSG00000119640	0.627727562	2.839873432	23.999027	3.37E-06	0.000709549
ENSG00000212907	protein_coding	ND4L	ENSG00000212907	0.794616738	9.196706422	23.76129931	3.73E-06	0.000757172
ENSG00000164638	protein_coding	SLC29A4	ENSG00000164638	-1.759956305	2.395847797	23.66958859	3.92E-06	0.000789948
ENSG00000126218	protein_coding	F10	ENSG00000126218	0.860131109	2.93308187	23.60398746	3.99E-06	0.000797412
ENSG00000128573	protein_coding	FOXP2	ENSG00000128573	1.367435499	6.619034455	23.37475713	4.53E-06	0.00089753
ENSG00000110723	protein_coding	EXPH5	ENSG00000110723	1.572732152	3.514964866	23.26299858	4.77E-06	0.000932149
ENSG00000183287	protein_coding	CCBE1	ENSG00000183287	-1.919046672	5.112964336	23.01058336	5.30E-06	0.001012343
ENSG00000132464	protein_coding	ENAM	ENSG00000132464	1.442854008	-0.016386943	22.94621395	5.38E-06	0.001018756
ENSG00000165449	protein_coding	SLC16A9	ENSG00000165449	1.039123096	5.409380632	22.54976849	6.33E-06	0.001165277
ENSG00000163157	protein_coding	TMOD4	ENSG00000163157	1.139611188	0.050432279	22.46974022	6.55E-06	0.001198058
ENSG00000105784	protein_coding	RUNDC3B	ENSG00000105784	1.028259691	3.680178607	22.42444808	6.64E-06	0.001204773
ENSG00000111186	protein_coding	WNT5B	ENSG00000111186	-1.164027644	2.852122501	22.14891923	7.46E-06	0.001325865
ENSG00000101412	protein_coding	E2F1	ENSG00000101412	-1.180920091	0.427497437	22.09271605	7.71E-06	0.001340069
ENSG00000198881	protein_coding	ASB12	ENSG00000198881	1.215802579	-1.979913362	21.52406332	7.75E-06	0.001340069
ENSG00000174808	protein_coding	BTC	ENSG00000174808	1.193798051	1.515328427	22.00423705	7.95E-06	0.001357804
ENSG00000166016	protein_coding	ABTB2	ENSG00000166016	-1.177386063	3.827306197	21.97255003	8.05E-06	0.001364859
ENSG00000198168	protein_coding	SVIP	ENSG00000198168	0.95182202	4.178909405	21.82576004	8.58E-06	0.00140494
ENSG00000025423	protein_coding	HSD17B6	ENSG00000025423	-1.754884357	4.307739568	21.6360659	9.54E-06	0.001508609
ENSG00000184838	protein_coding	PRR16	ENSG00000184838	1.185434782	3.867373256	21.58935653	9.65E-06	0.001517053
ENSG00000171621	protein_coding	SPSB1	ENSG00000171621	-1.23912775	6.339758689	21.47515921	1.01E-05	0.001561798
ENSG00000164877	protein_coding	MICALL2	ENSG00000164877	-1.144575087	3.786529694	21.12856808	1.16E-05	0.001741329
ENSG00000181215	protein_coding	C4orf50	ENSG00000181215	-2.848812535	-0.869055509	20.6466128	1.21E-05	0.00177501
ENSG00000166337	protein_coding	TAF10	ENSG00000166337	0.608118415	2.860494144	20.97678214	1.24E-05	0.00181879
ENSG00000184110	protein_coding	EIF3C	ENSG00000184110	-0.921329849	2.161208667	20.93039681	1.27E-05	0.001846452
ENSG00000135443	protein_coding	KRT85	ENSG00000135443	-7.488404116	1.894115935	20.47812485	1.29E-05	0.001862804
ENSG00000186088	protein_coding	GSAP	ENSG00000186088	0.680298015	4.46825492	20.86368324	1.30E-05	0.001869267
ENSG00000166741	protein_coding	NNMT	ENSG00000166741	-1.346239973	5.048095126	20.78035017	1.37E-05	0.001930379
ENSG00000133937	protein_coding	GSC	ENSG00000133937	-4.484318512	-1.800273031	20.15476255	1.39E-05	0.001937608
ENSG00000204687	protein_coding	MAS1L	ENSG00000204687	1.741856366	0.02221441	20.78606008	1.39E-05	0.001937608
ENSG00000198899	protein_coding	ATP6	ENSG00000198899	0.687251099	11.31290976	20.68147458	1.41E-05	0.00195818
ENSG00000132854	protein_coding	KANK4	ENSG00000132854	1.345233124	-1.047107101	20.60258591	1.45E-05	0.001995206
ENSG00000244476	protein_coding	ERVFRD.1	ENSG00000244476	1.176879748	0.436974919	20.61684937	1.47E-05	0.001995206
ENSG00000198768	protein_coding	APCDD1L	ENSG00000198768	-2.326111771	2.591874596	20.5848798	1.52E-05	0.002015359
ENSG00000135917	protein_coding	SLC19A3	ENSG00000135917	1.112330584	0.594048012	20.48475416	1.55E-05	0.002044613
ENSG00000147588	protein_coding	PMP2	ENSG00000147588	2.180271766	-0.546327092	20.48578242	1.57E-05	0.002053568
ENSG00000163618	protein_coding	CADPS	ENSG00000163618	1.030680247	1.976769168	20.43310463	1.58E-05	0.002053568
ENSG00000166833	protein_coding	NAV2	ENSG00000166833	-0.951837326	6.801576698	20.37219471	1.62E-05	0.002096642
ENSG00000174738	protein_coding	NR1D2	ENSG00000174738	0.842500485	7.247681327	20.33217075	1.65E-05	0.002106594
ENSG00000179915	protein_coding	NRXN1	ENSG00000179915	1.977834613	2.399128985	20.41205858	1.65E-05	0.002106594
ENSG00000163888	protein_coding	CAMK2N2	ENSG00000163888	-2.632569162	-1.546175322	19.72674799	1.69E-05	0.002137129
ENSG00000166246	protein_coding	DNAAF8	ENSG00000166246	-1.166091956	-0.656026834	19.97226923	1.96E-05	0.002424911
ENSG00000101447	protein_coding	FAM83D	ENSG00000101447	-2.528048366	0.008772592	19.90653061	2.00E-05	0.002468184
ENSG00000056998	protein_coding	GYG2	ENSG00000056998	-1.585199734	3.652189407	19.85472278	2.07E-05	0.002505347
ENSG00000115648	protein_coding	MLPH	ENSG00000115648	-1.450252504	4.471601639	19.83193394	2.09E-05	0.002505347
ENSG00000145708	protein_coding	CRHBP	ENSG00000145708	1.341328688	2.223968644	19.8282227	2.09E-05	0.002505347
ENSG00000168802	protein_coding	CHTF8	ENSG00000168802	0.874688007	-0.682124196	19.79963539	2.09E-05	0.002505347
ENSG00000161653	protein_coding	NAGS	ENSG00000161653	0.873877556	-0.349836781	19.74770672	2.16E-05	0.002565898
ENSG00000163914	protein_coding	RHO	ENSG00000163914	2.068931476	-2.342356542	18.73007624	2.40E-05	0.002746288
ENSG00000168334	protein_coding	XIRP1	ENSG00000168334	-4.73407814	2.463240225	19.04842212	2.37E-05	0.002746288
ENSG00000196503	protein_coding	ARL9	ENSG00000196503	1.063695928	-0.248042851	19.52313446	2.39E-05	0.002746288
ENSG00000254996	protein_coding	ANKHD1.EIF4EBP3	ENSG00000254996	0.593370988	2.853025194	19.39210328	2.50E-05	0.002848146
ENSG00000164620	protein_coding	RELL2	ENSG00000164620	-1.116871361	0.256686407	19.34293364	2.57E-05	0.002899087
ENSG00000225663	protein_coding	MCRIP1	ENSG00000225663	-0.713811749	3.780462231	19.32211705	2.58E-05	0.002899087
ENSG00000172061	protein_coding	LRRC15	ENSG00000172061	-2.000552536	2.070868087	19.22046345	2.74E-05	0.003043692
ENSG00000184564	protein_coding	SLITRK6	ENSG00000184564	1.618422483	-0.435587741	19.19272942	2.79E-05	0.00304556
ENSG00000159784	protein_coding	FAM131B	ENSG00000159784	-1.106990151	3.948338837	19.09302859	2.85E-05	0.003103603
ENSG00000092853	protein_coding	CLSPN	ENSG00000092853	-2.15606271	-0.097834196	19.01292044	2.98E-05	0.003217925
ENSG00000178809	protein_coding	TRIM73	ENSG00000178809	-1.380599525	-0.894709472	18.95919659	2.99E-05	0.003217925
ENSG00000124374	protein_coding	PAIP2B	ENSG00000124374	0.639540095	4.201620268	18.77872867	3.28E-05	0.003451177
ENSG00000133863	protein_coding	TEX15	ENSG00000133863	1.429431508	7.032167053	18.82689888	3.29E-05	0.003451177
ENSG00000171724	protein_coding	VAT1L	ENSG00000171724	-4.110060933	3.923403409	18.6767252	3.56E-05	0.003641332
ENSG00000166803	protein_coding	PCLAF	ENSG00000166803	-3.048368941	-2.158518446	18.03599729	3.65E-05	0.003684857
ENSG00000185825	protein_coding	BCAP31	ENSG00000185825	-0.626535794	5.137797471	18.53246325	3.66E-05	0.003688826
ENSG00000224389	protein_coding	C4B	ENSG00000224389	-2.569896568	2.52140052	18.58022643	3.68E-05	0.00369275
ENSG00000104881	protein_coding	PPP1R13L	ENSG00000104881	-0.82040261	3.477736744	18.48217273	3.75E-05	0.003715189
ENSG00000137561	protein_coding	TTPA	ENSG00000137561	1.584413282	-0.91085625	18.41441766	3.88E-05	0.003805889
ENSG00000196104	protein_coding	SPOCK3	ENSG00000196104	2.360685741	1.257605035	18.36334039	4.09E-05	0.003951452
ENSG00000205542	protein_coding	TMSB4X	ENSG00000205542	-0.945471113	9.278772316	18.28538292	4.09E-05	0.003951452
ENSG00000135426	protein_coding	TESPA1	ENSG00000135426	0.783058778	2.431899798	18.2431806	4.17E-05	0.003998792
ENSG00000111052	protein_coding	LIN7A	ENSG00000111052	0.945811028	5.514964187	18.10570814	4.47E-05	0.004233028
ENSG00000009694	protein_coding	TENM1	ENSG00000009694	1.192654582	4.980151925	18.02435019	4.69E-05	0.004352161
ENSG00000117154	protein_coding	IGSF21	ENSG00000117154	-1.296844687	0.884406311	17.99289673	4.69E-05	0.004352161
ENSG00000175161	protein_coding	CADM2	ENSG00000175161	1.523350541	-0.075015184	17.89765503	4.97E-05	0.004572781
ENSG00000100994	protein_coding	PYGB	ENSG00000100994	-1.016856302	6.610827409	17.78392906	5.13E-05	0.004709105
ENSG00000150907	protein_coding	FOXO1	ENSG00000150907	-1.082181431	8.451299564	17.76868437	5.17E-05	0.004721621
ENSG00000254995	protein_coding	STX16.NPEPL1	ENSG00000254995	-0.936555114	0.800186659	17.74379035	5.24E-05	0.004759609
ENSG00000119866	protein_coding	BCL11A	ENSG00000119866	1.251380839	2.858825168	17.72846833	5.33E-05	0.004789111
ENSG00000157470	protein_coding	FAM81A	ENSG00000157470	-0.709423632	1.808378038	17.68753337	5.36E-05	0.004800117
ENSG00000112218	protein_coding	GPR63	ENSG00000112218	0.785398534	1.59775743	17.54813938	5.71E-05	0.00499336
ENSG00000006534	protein_coding	ALDH3B1	ENSG00000006534	-1.062266865	2.698959781	17.50879807	5.81E-05	0.005019727
ENSG00000119508	protein_coding	NR4A3	ENSG00000119508	2.063610285	6.106844191	17.55231485	5.88E-05	0.005051554
ENSG00000276409	protein_coding	CCL14	ENSG00000276409	1.289578568	3.009148565	17.50834283	5.90E-05	0.005054848
ENSG00000239474	protein_coding	KLHL41	ENSG00000239474	0.737283842	0.736094586	17.47161176	5.95E-05	0.00507504
ENSG00000136206	protein_coding	SPDYE1	ENSG00000136206	-5.381052376	-1.636165946	17.12805396	6.02E-05	0.005120239
ENSG00000157483	protein_coding	MYO1E	ENSG00000157483	-0.687921627	7.006790239	17.40532048	6.09E-05	0.005145689
ENSG00000105366	protein_coding	SIGLEC8	ENSG00000105366	0.999431842	0.714664725	17.30598331	6.40E-05	0.005340845
ENSG00000154274	protein_coding	C4orf19	ENSG00000154274	1.00279604	4.087072812	17.27742793	6.50E-05	0.005407187
ENSG00000121933	protein_coding	TMIGD3	ENSG00000121933	-1.493782506	-0.518211117	17.22732876	6.66E-05	0.005484205
ENSG00000163659	protein_coding	TIPARP	ENSG00000163659	1.078884592	7.300546411	17.23470685	6.66E-05	0.005484205
ENSG00000171714	protein_coding	ANO5	ENSG00000171714	1.033739499	3.979118836	17.18626173	6.79E-05	0.005502394
ENSG00000118137	protein_coding	APOA1	ENSG00000118137	-2.142441723	-0.135684505	16.82906988	6.81E-05	0.005503674
ENSG00000149534	protein_coding	MS4A2	ENSG00000149534	0.996424816	4.384365041	17.15009614	6.90E-05	0.005519589
ENSG00000151364	protein_coding	KCTD14	ENSG00000151364	1.307785279	0.366748616	17.12017363	7.01E-05	0.005574634
ENSG00000128567	protein_coding	PODXL	ENSG00000128567	0.660455244	7.833497999	17.06851698	7.10E-05	0.005609877
ENSG00000185972	protein_coding	CCIN	ENSG00000185972	-1.472402542	1.052774975	17.08262608	7.08E-05	0.005609877
ENSG00000100448	protein_coding	CTSG	ENSG00000100448	1.794820183	1.544885869	17.10703391	7.14E-05	0.005632003
ENSG00000177519	protein_coding	RPRM	ENSG00000177519	1.190215985	3.293242912	16.9835017	7.47E-05	0.005873776
ENSG00000140471	protein_coding	LINS1	ENSG00000140471	0.614181875	4.670821095	16.93973363	7.52E-05	0.005876639
ENSG00000167880	protein_coding	EVPL	ENSG00000167880	0.902325152	1.689294869	16.89071169	7.70E-05	0.005997247
ENSG00000187134	protein_coding	AKR1C1	ENSG00000187134	0.824159277	2.902216667	16.86081117	7.80E-05	0.006030477
ENSG00000108950	protein_coding	FAM20A	ENSG00000108950	-0.907250187	5.554039113	16.75297623	8.19E-05	0.006247479
ENSG00000177943	protein_coding	MAMDC4	ENSG00000177943	-0.80716363	1.739105208	16.64381796	8.62E-05	0.006515541
ENSG00000100146	protein_coding	SOX10	ENSG00000100146	1.802102105	-0.010422173	16.63370848	8.88E-05	0.006653316
ENSG00000198712	protein_coding	COX2	ENSG00000198712	0.632797145	11.31005258	16.51197222	9.15E-05	0.006794094
ENSG00000128487	protein_coding	SPECC1	ENSG00000128487	-0.802601832	6.98735286	16.42922384	9.50E-05	0.007014395
ENSG00000170545	protein_coding	SMAGP	ENSG00000170545	0.72208539	2.575310785	16.36258562	9.80E-05	0.007194572
ENSG00000173531	protein_coding	MST1	ENSG00000173531	-0.841324641	1.970156316	16.29579283	0.000101042	0.007331643
ENSG00000048540	protein_coding	LMO3	ENSG00000048540	-2.032745223	5.89233039	16.27753916	0.000104222	0.007483058
ENSG00000196408	protein_coding	NOXO1	ENSG00000196408	-4.880320667	-1.511122576	16.00782204	0.000105154	0.007529021
ENSG00000165507	protein_coding	DEPP1	ENSG00000165507	-1.358227966	6.836118125	16.20452569	0.000106616	0.007612545
ENSG00000100678	protein_coding	SLC8A3	ENSG00000100678	0.964995304	1.358228776	16.1350196	0.000108926	0.007756008
ENSG00000104043	protein_coding	ATP8B4	ENSG00000104043	1.241561442	5.758337984	15.99141598	0.00011825	0.008305234
ENSG00000091181	protein_coding	IL5RA	ENSG00000091181	1.054916529	-0.144952219	15.96436228	0.000118596	0.008305267
ENSG00000175591	protein_coding	P2RY2	ENSG00000175591	0.889042498	0.350823375	15.9073323	0.000121486	0.008440522
ENSG00000111729	protein_coding	CLEC4A	ENSG00000111729	-1.026555284	-0.786832015	15.85282187	0.000124769	0.008560024
ENSG00000129990	protein_coding	SYT5	ENSG00000129990	-4.412409866	-1.485285828	15.51452571	0.000124591	0.008560024
ENSG00000136371	protein_coding	MTHFS	ENSG00000136371	0.717824071	0.362453525	15.84713065	0.000124874	0.008560024
ENSG00000171320	protein_coding	ESCO2	ENSG00000171320	-1.695734176	-1.098422807	15.79320717	0.00012544	0.008560024
ENSG00000198826	protein_coding	ARHGAP11A	ENSG00000198826	-1.074905617	1.265542992	15.78138878	0.000128148	0.008695683
ENSG00000143367	protein_coding	TUFT1	ENSG00000143367	-0.942224798	3.637058888	15.74255961	0.000130273	0.008790351
ENSG00000198886	protein_coding	ND4	ENSG00000198886	0.642393814	13.11330958	15.65448884	0.000135669	0.009064058
ENSG00000244731	protein_coding	C4A	ENSG00000244731	-2.028534503	2.417766386	15.69038911	0.000135736	0.009064058
ENSG00000198796	protein_coding	ALPK2	ENSG00000198796	-4.930627524	-0.452646839	15.53853886	0.000137794	0.009177695
ENSG00000111424	protein_coding	VDR	ENSG00000111424	-1.769276086	1.831328196	15.50995291	0.000146654	0.009692671
ENSG00000196227	protein_coding	FAM217B	ENSG00000196227	0.548360326	4.731784706	15.46340114	0.000148208	0.009770357
ENSG00000138448	protein_coding	ITGAV	ENSG00000138448	-0.789542392	8.533945687	15.45263749	0.000148946	0.009793942
ENSG00000198840	protein_coding	ND3	ENSG00000198840	0.579400612	9.456504125	15.36537271	0.000155091	0.010120544
ENSG00000188566	protein_coding	NDOR1	ENSG00000188566	-0.650578683	3.115049249	15.33406878	0.000157373	0.010217765
ENSG00000161638	protein_coding	ITGA5	ENSG00000161638	-0.909481194	8.190312818	15.2753251	0.000161704	0.010394222
ENSG00000144619	protein_coding	CNTN4	ENSG00000144619	-1.284477564	4.969784873	15.20766541	0.000168723	0.010643529
ENSG00000174460	protein_coding	ZCCHC12	ENSG00000174460	2.135106702	6.209427892	15.2340469	0.000169056	0.010643529
ENSG00000184497	protein_coding	TMEM255B	ENSG00000184497	-0.799950687	3.761140175	15.17656214	0.000169299	0.010643529
ENSG00000232040	protein_coding	SCAND3	ENSG00000232040	0.950206675	1.246577767	15.08902411	0.000176656	0.010945863
ENSG00000170775	protein_coding	GPR37	ENSG00000170775	-1.862309519	2.688865226	15.11096444	0.000177179	0.010951952
ENSG00000054219	protein_coding	LY75	ENSG00000054219	0.700850008	1.043807927	15.01533585	0.000182846	0.011150843
ENSG00000115414	protein_coding	FN1	ENSG00000115414	-0.963623978	10.72486587	15.00916944	0.000182992	0.011150843
ENSG00000132718	protein_coding	SYT11	ENSG00000132718	-0.743824102	5.908537313	14.86037664	0.000196124	0.011811447
ENSG00000134668	protein_coding	SPOCD1	ENSG00000134668	-3.043127539	2.27520245	14.88780402	0.000197962	0.011866664
ENSG00000166796	protein_coding	LDHC	ENSG00000166796	-8.980332576	1.695597704	14.61661029	0.000197599	0.011866664
ENSG00000119147	protein_coding	ECRG4	ENSG00000119147	1.13267813	2.965317681	14.81529446	0.000202301	0.012070652
ENSG00000136378	protein_coding	ADAMTS7	ENSG00000136378	-1.032856835	3.740236274	14.72126175	0.000209715	0.012398214
ENSG00000152582	protein_coding	SPEF2	ENSG00000152582	0.755399664	5.548080575	14.67476497	0.000213871	0.012556606
ENSG00000101098	protein_coding	RIMS4	ENSG00000101098	1.346514119	2.644611995	14.68057762	0.000216371	0.012618064
ENSG00000177875	protein_coding	CCDC184	ENSG00000177875	-0.980226448	1.878101597	14.62293423	0.000219228	0.012710515
ENSG00000179832	protein_coding	MROH1	ENSG00000179832	-0.693026092	4.955171473	14.61980209	0.000219436	0.012710515
ENSG00000183617	protein_coding	MRPL54	ENSG00000183617	-0.701751611	2.200315525	14.60047613	0.000221498	0.012772534
ENSG00000102359	protein_coding	SRPX2	ENSG00000102359	-0.908347304	4.605267318	14.59114259	0.000222477	0.012800362
ENSG00000183695	protein_coding	MRGPRX2	ENSG00000183695	2.144635667	-1.305750427	14.25596796	0.000227494	0.012944547
ENSG00000154760	protein_coding	SLFN13	ENSG00000154760	1.095297301	3.021600505	14.44682225	0.000240104	0.013542524
ENSG00000150687	protein_coding	PRSS23	ENSG00000150687	-0.923260944	7.743684569	14.40652117	0.000242471	0.013646136
ENSG00000182667	protein_coding	NTM	ENSG00000182667	0.686312845	1.55802503	14.34786992	0.000249435	0.013856569
ENSG00000150433	protein_coding	TMEM218	ENSG00000150433	0.409680987	4.354833687	14.33106984	0.000251207	0.013924998
ENSG00000125851	protein_coding	PCSK2	ENSG00000125851	1.816888484	-0.351086665	14.33860021	0.000255469	0.013964987
ENSG00000143320	protein_coding	CRABP2	ENSG00000143320	-2.276606782	5.066135576	14.33703729	0.000255721	0.013964987
ENSG00000162543	protein_coding	UBXN10	ENSG00000162543	0.84990743	3.504826277	14.29780827	0.000255506	0.013964987
ENSG00000166105	protein_coding	GLB1L3	ENSG00000166105	-4.587129844	4.417623533	14.35286088	0.000254558	0.013964987
ENSG00000168477	protein_coding	TNXB	ENSG00000168477	-0.755127603	9.376897574	14.30978274	0.000253723	0.013964987
ENSG00000140545	protein_coding	MFGE8	ENSG00000140545	-0.741201737	7.911875002	14.28400583	0.000256811	0.013967627
ENSG00000111341	protein_coding	MGP	ENSG00000111341	-1.14082689	8.474393044	14.28464076	0.000257982	0.01397007
ENSG00000159189	protein_coding	C1QC	ENSG00000159189	-1.271996091	4.481583677	14.22975843	0.000266094	0.014259559
ENSG00000054938	protein_coding	CHRDL2	ENSG00000054938	1.218020839	6.753187304	14.22392737	0.00026815	0.014331632
ENSG00000186766	protein_coding	FOXI2	ENSG00000186766	1.177298072	-1.121096652	14.16592791	0.000268551	0.014331632
ENSG00000167996	protein_coding	FTH1	ENSG00000167996	-0.839202043	9.928560869	14.15684059	0.000272616	0.014458757
ENSG00000049540	protein_coding	ELN	ENSG00000049540	-0.9320941	6.563600103	14.15322205	0.000273514	0.014475793
ENSG00000152953	protein_coding	STK32B	ENSG00000152953	-1.408838402	4.123671496	14.16659283	0.000274654	0.014475793
ENSG00000074527	protein_coding	NTN4	ENSG00000074527	0.590938848	4.663641165	14.09543629	0.000280607	0.014671224
ENSG00000198786	protein_coding	ND5	ENSG00000198786	0.628647911	12.7790446	14.06919397	0.000284088	0.014793218
ENSG00000167900	protein_coding	TK1	ENSG00000167900	-1.644970719	-0.725893269	14.04292053	0.000285473	0.014835406
ENSG00000046653	protein_coding	GPM6B	ENSG00000046653	0.918304756	3.080006799	14.048698	0.000287762	0.014924264
ENSG00000007908	protein_coding	SELE	ENSG00000007908	2.731424296	3.990640702	14.0521464	0.000292949	0.015102112
ENSG00000147036	protein_coding	LANCL3	ENSG00000147036	-1.291341108	1.849979642	13.99818296	0.000294871	0.015140605
ENSG00000162951	protein_coding	LRRTM1	ENSG00000162951	1.547351536	-0.063765517	13.99717449	0.000299328	0.015247991
ENSG00000198727	protein_coding	CYTB	ENSG00000198727	0.551561044	12.07293566	13.95037973	0.000300434	0.015274112
ENSG00000198888	protein_coding	ND1	ENSG00000198888	0.616370775	11.71801464	13.83366928	0.00031743	0.016011892
ENSG00000198804	protein_coding	COX1	ENSG00000198804	0.552257053	13.54669812	13.71319872	0.000336011	0.01685021
ENSG00000158258	protein_coding	CLSTN2	ENSG00000158258	0.79686608	6.949777982	13.70137063	0.000338495	0.016851262
ENSG00000198930	protein_coding	CSAG1	ENSG00000198930	1.945089409	-2.738954718	13.30710966	0.000340659	0.016866194
ENSG00000172476	protein_coding	RAB40A	ENSG00000172476	0.831654872	3.684289691	13.6478494	0.000347193	0.017144141
ENSG00000180914	protein_coding	OXTR	ENSG00000180914	-4.900933504	4.837220034	13.68191752	0.000348524	0.017176991
ENSG00000257704	protein_coding	INAFM1	ENSG00000257704	-0.649711685	2.939238056	13.60694383	0.00035336	0.017348964
ENSG00000105427	protein_coding	CNFN	ENSG00000105427	1.380958595	-1.87394471	13.36083224	0.000359249	0.01743879
ENSG00000042832	protein_coding	TG	ENSG00000042832	-0.956339536	1.492430831	13.56590449	0.00036068	0.017454281
ENSG00000169604	protein_coding	ANTXR1	ENSG00000169604	-0.643501607	9.182500989	13.55802453	0.000361599	0.017454281
ENSG00000187980	protein_coding	PLA2G2C	ENSG00000187980	1.013823639	0.375129473	13.57133362	0.000361074	0.017454281
ENSG00000111058	protein_coding	ACSS3	ENSG00000111058	0.571903519	6.300367328	13.5334174	0.000365837	0.017560197
ENSG00000145358	protein_coding	DDIT4L	ENSG00000145358	0.996113928	1.453609033	13.54079806	0.000365272	0.017560197
ENSG00000163531	protein_coding	NFASC	ENSG00000163531	-1.097623543	7.843945227	13.54919254	0.000364985	0.017560197
ENSG00000113070	protein_coding	HBEGF	ENSG00000113070	1.072649462	4.160644169	13.49352278	0.00037689	0.017890824
ENSG00000085733	protein_coding	CTTN	ENSG00000085733	-0.497381335	7.607257079	13.44791612	0.000380962	0.017919135
ENSG00000011426	protein_coding	ANLN	ENSG00000011426	-1.841050736	1.489953802	13.44090571	0.000386374	0.018074732
ENSG00000165434	protein_coding	PGM2L1	ENSG00000165434	-1.222730087	5.811109914	13.42749049	0.000388367	0.018135061
ENSG00000176788	protein_coding	BASP1	ENSG00000176788	-0.891946728	5.281338659	13.36330162	0.000397165	0.018347128
ENSG00000177138	protein_coding	FAM9B	ENSG00000177138	1.268520099	4.183500811	13.33753136	0.000407308	0.01871438
ENSG00000198734	protein_coding	F5	ENSG00000198734	1.108538436	0.682300881	13.31087947	0.000408434	0.018732735
ENSG00000159208	protein_coding	CIART	ENSG00000159208	0.997723085	2.749898681	13.29945166	0.000410975	0.01878242
ENSG00000104953	protein_coding	TLE6	ENSG00000104953	-0.95249727	0.314507267	13.2898666	0.000412406	0.018814469
ENSG00000171388	protein_coding	APLN	ENSG00000171388	-1.84307922	-0.759980996	13.24319484	0.000414897	0.018858016
ENSG00000116745	protein_coding	RPE65	ENSG00000116745	1.461450576	-1.177478301	13.22581618	0.000417736	0.018923683
ENSG00000111665	protein_coding	CDCA3	ENSG00000111665	-1.095989132	-1.07938141	13.23641243	0.00041921	0.018957097
ENSG00000082781	protein_coding	ITGB5	ENSG00000082781	-0.694059228	7.140586305	13.21956008	0.000424584	0.019087754
ENSG00000233932	protein_coding	CTXN2	ENSG00000233932	2.251284362	-2.904089313	12.80993969	0.000433598	0.01932113
ENSG00000082482	protein_coding	KCNK2	ENSG00000082482	-1.950287882	0.342083821	13.15496563	0.000441737	0.019631423
ENSG00000115310	protein_coding	RTN4	ENSG00000115310	-0.658248296	7.865000021	13.11544092	0.000446143	0.019793098
ENSG00000034152	protein_coding	MAP2K3	ENSG00000034152	-0.767611739	3.880167555	13.09762222	0.00044996	0.019859872
ENSG00000113396	protein_coding	SLC27A6	ENSG00000113396	1.330691745	0.953199611	13.11763408	0.000450426	0.019859872
ENSG00000160951	protein_coding	PTGER1	ENSG00000160951	-2.213702139	0.302879114	12.89256066	0.00045073	0.019859872
ENSG00000170667	protein_coding	RASA4B	ENSG00000170667	-1.101888953	3.059526397	13.10276218	0.000450278	0.019859872
ENSG00000130775	protein_coding	THEMIS2	ENSG00000130775	-0.799307716	3.481624537	13.07166027	0.000455564	0.020027857
ENSG00000101134	protein_coding	DOK5	ENSG00000101134	-0.85508148	1.597048869	13.06087308	0.000458184	0.020051194
ENSG00000196866	protein_coding	H2AC7	ENSG00000196866	-6.625093908	-1.571490138	12.86537366	0.000457539	0.020051194
ENSG00000186787	protein_coding	SPIN2B	ENSG00000186787	-0.545556489	1.126068711	13.05172428	0.000460487	0.020083783
ENSG00000118513	protein_coding	MYB	ENSG00000118513	0.901594193	1.440214483	13.04246809	0.000462404	0.020117076
ENSG00000248713	protein_coding	C4orf54	ENSG00000248713	-3.952897399	-1.299230284	12.88912047	0.000467441	0.020250035
ENSG00000196581	protein_coding	AJAP1	ENSG00000196581	1.074513014	2.78522056	13.02158781	0.000470193	0.020333506
ENSG00000108830	protein_coding	RND2	ENSG00000108830	0.743289264	2.208969597	12.99109519	0.000473501	0.020375554
ENSG00000158008	protein_coding	EXTL1	ENSG00000158008	-1.294873993	2.739362917	12.99741458	0.000475091	0.020409897
ENSG00000254598	protein_coding	CSNK2A3	ENSG00000254598	-0.904102196	0.605711295	12.95954075	0.000482096	0.020607815
ENSG00000102878	protein_coding	HSF4	ENSG00000102878	-0.729241519	3.118356151	12.91207009	0.000491592	0.020806694
ENSG00000161677	protein_coding	JOSD2	ENSG00000161677	-0.740292654	1.609734081	12.88494568	0.000498261	0.021019947
ENSG00000162817	protein_coding	C1orf115	ENSG00000162817	0.628642379	4.524291656	12.82422116	0.000512621	0.021363424
ENSG00000166979	protein_coding	EVA1C	ENSG00000166979	-0.687016395	6.189614357	12.82250465	0.000513034	0.021363424
ENSG00000113758	protein_coding	DBN1	ENSG00000113758	-0.703140733	5.971293822	12.80994893	0.000516121	0.021422765
ENSG00000148468	protein_coding	FAM171A1	ENSG00000148468	0.54286218	5.292868081	12.79887353	0.000518861	0.021501857
ENSG00000103227	protein_coding	LMF1	ENSG00000103227	-0.514124969	4.185143612	12.78679984	0.000521874	0.021591996
ENSG00000131378	protein_coding	RFTN1	ENSG00000131378	-0.61820955	6.111572204	12.77400135	0.000525066	0.021689246
ENSG00000173334	protein_coding	TRIB1	ENSG00000173334	1.179984893	5.44928895	12.79525531	0.000526729	0.021723152
ENSG00000184305	protein_coding	CCSER1	ENSG00000184305	0.564500755	3.438636566	12.7573567	0.000529289	0.021793864
ENSG00000160179	protein_coding	ABCG1	ENSG00000160179	-1.460372522	3.501187579	12.77103694	0.000531375	0.021844845
ENSG00000198889	protein_coding	DCAF12L1	ENSG00000198889	1.589279325	-1.640690311	12.59990752	0.000538498	0.022032264
ENSG00000278463	protein_coding	H2AC4	ENSG00000278463	-1.530449515	-0.504836397	12.73276212	0.000538186	0.022032264
ENSG00000145777	protein_coding	TSLP	ENSG00000145777	0.92371988	0.071388193	12.71188573	0.000543825	0.022121015
ENSG00000090539	protein_coding	CHRD	ENSG00000090539	-0.773002617	4.637206418	12.67792873	0.000549765	0.022168475
ENSG00000100647	protein_coding	SUSD6	ENSG00000100647	-0.644916165	5.785503926	12.68845837	0.000546996	0.022168475
ENSG00000122966	protein_coding	CIT	ENSG00000122966	-0.951203224	2.815533293	12.67237512	0.000551288	0.022168475
ENSG00000168615	protein_coding	ADAM9	ENSG00000168615	-0.689889823	7.312066695	12.68293223	0.000548444	0.022168475
ENSG00000152661	protein_coding	GJA1	ENSG00000152661	-0.98731421	7.323673173	12.62946939	0.000564657	0.022530334
ENSG00000078596	protein_coding	ITM2A	ENSG00000078596	0.651806498	5.153243484	12.60417169	0.000569526	0.022627407
ENSG00000145675	protein_coding	PIK3R1	ENSG00000145675	-0.709699368	8.660197948	12.59918393	0.000570887	0.022627407
ENSG00000163362	protein_coding	INAVA	ENSG00000163362	2.488934034	-1.07103545	12.56718933	0.000573235	0.022627407
ENSG00000149090	protein_coding	PAMR1	ENSG00000149090	-1.762952069	5.572860841	12.60914264	0.000576769	0.022697386
ENSG00000158560	protein_coding	DYNC1I1	ENSG00000158560	0.621046357	2.933913583	12.56339396	0.000580818	0.02274027
ENSG00000181788	protein_coding	SIAH2	ENSG00000181788	0.698216411	5.592528294	12.57055153	0.000578776	0.02274027
ENSG00000165078	protein_coding	CPA6	ENSG00000165078	1.605345391	1.902581322	12.58761931	0.000582758	0.022759347
ENSG00000116106	protein_coding	EPHA4	ENSG00000116106	0.654018556	5.957247076	12.51782067	0.000593595	0.023103082
ENSG00000155380	protein_coding	SLC16A1	ENSG00000155380	-1.101779302	7.001303499	12.52645661	0.000595038	0.023103082
ENSG00000179593	protein_coding	ALOX15B	ENSG00000179593	-2.862241398	-0.711301853	12.39702804	0.000595713	0.023103082
ENSG00000183856	protein_coding	IQGAP3	ENSG00000183856	-1.949747345	0.587940021	12.51524737	0.000600949	0.023258338
ENSG00000092445	protein_coding	TYRO3	ENSG00000092445	0.626894444	4.031101517	12.47944888	0.000604638	0.023296202
ENSG00000158106	protein_coding	RHPN1	ENSG00000158106	-0.93957098	0.880048874	12.43745366	0.000618038	0.023565883
ENSG00000213199	protein_coding	ASIC3	ENSG00000213199	-1.087050027	2.189627229	12.43551988	0.00061794	0.023565883
ENSG00000129038	protein_coding	LOXL1	ENSG00000129038	-1.008642086	4.079621995	12.42670223	0.000622662	0.023672165
ENSG00000173227	protein_coding	SYT12	ENSG00000173227	-2.075248977	-1.316711758	12.36119779	0.000624514	0.023707633
ENSG00000139178	protein_coding	C1RL	ENSG00000139178	-0.522000772	5.521167875	12.39150126	0.000630704	0.023837283
ENSG00000171121	protein_coding	KCNMB3	ENSG00000171121	0.575992093	3.233397565	12.39683331	0.00062914	0.023837283
ENSG00000130477	protein_coding	UNC13A	ENSG00000130477	-1.361656986	0.467392987	12.39190322	0.000632696	0.023877561
ENSG00000142102	protein_coding	PGGHG	ENSG00000142102	-0.956197175	4.024752608	12.36830728	0.000639505	0.024099254
ENSG00000266265	protein_coding	KLF14	ENSG00000266265	1.048809542	-0.987039222	12.31628064	0.000645538	0.024255684
ENSG00000181649	protein_coding	PHLDA2	ENSG00000181649	-1.044337063	-0.371391038	12.32222789	0.000656387	0.024476566
ENSG00000185271	protein_coding	KLHL33	ENSG00000185271	0.939088087	1.573270192	12.30882659	0.000656994	0.024476566
ENSG00000163629	protein_coding	PTPN13	ENSG00000163629	-0.724868599	7.283799021	12.28783196	0.000662934	0.024565067
ENSG00000105963	protein_coding	ADAP1	ENSG00000105963	-0.961930789	0.369372514	12.28502384	0.000666374	0.024608091
ENSG00000134013	protein_coding	LOXL2	ENSG00000134013	-0.942428432	5.099395937	12.25004674	0.000677627	0.024881087
ENSG00000164050	protein_coding	PLXNB1	ENSG00000164050	-0.65243903	6.294823242	12.22205044	0.000684258	0.025053188
ENSG00000173083	protein_coding	HPSE	ENSG00000173083	-1.296949897	1.962834741	12.22682699	0.000685295	0.025055533
ENSG00000085563	protein_coding	ABCB1	ENSG00000085563	0.627649077	5.550934287	12.17513665	0.000699897	0.025480979
ENSG00000105808	protein_coding	RASA4	ENSG00000105808	-0.949927133	2.459424697	12.17731343	0.000699285	0.025480979
ENSG00000050628	protein_coding	PTGER3	ENSG00000050628	0.936852612	8.990613334	12.17488092	0.000703446	0.025574091
ENSG00000148541	protein_coding	FAM13C	ENSG00000148541	0.673535474	4.901671782	12.15652679	0.000706205	0.025599962
ENSG00000197905	protein_coding	TEAD4	ENSG00000197905	-0.714657173	2.770991004	12.15107969	0.000708131	0.025599962
ENSG00000136295	protein_coding	TTYH3	ENSG00000136295	-0.7005292	5.055614671	12.14041901	0.000711706	0.025621427
ENSG00000186198	protein_coding	SLC51B	ENSG00000186198	1.803377125	-1.751442107	12.0334894	0.000711584	0.025621427
ENSG00000244694	protein_coding	PTCHD4	ENSG00000244694	-1.324809602	3.0390729	12.14868467	0.000714206	0.02563978
ENSG00000116717	protein_coding	GADD45A	ENSG00000116717	-1.649234304	4.54901034	12.14387203	0.000720062	0.025750173
ENSG00000142207	protein_coding	URB1	ENSG00000142207	-0.587762084	7.254233205	12.10983516	0.000722276	0.025750173
ENSG00000109610	protein_coding	SOD3	ENSG00000109610	-0.805817269	5.556872969	12.0950662	0.000727659	0.025884831
ENSG00000154229	protein_coding	PRKCA	ENSG00000154229	-0.659948624	7.484199061	12.04799506	0.000744147	0.026317767
ENSG00000122375	protein_coding	OPN4	ENSG00000122375	-3.875746639	-1.678031021	11.91684545	0.000748119	0.02641578
ENSG00000103253	protein_coding	HAGHL	ENSG00000103253	-0.893255229	0.314409843	11.99616645	0.000765738	0.026744789
ENSG00000138152	protein_coding	BTBD16	ENSG00000138152	1.293104585	0.54006135	12.01000516	0.000765339	0.026744789
ENSG00000172020	protein_coding	GAP43	ENSG00000172020	-1.588483621	-1.646414534	11.8465786	0.000763529	0.026744789
ENSG00000135740	protein_coding	SLC9A5	ENSG00000135740	-0.575977401	1.752636265	11.96372131	0.000775382	0.026924962
ENSG00000092758	protein_coding	COL9A3	ENSG00000092758	0.803570636	-0.111290917	11.96205752	0.00077985	0.027018031
ENSG00000184908	protein_coding	CLCNKB	ENSG00000184908	-1.397181574	-0.11065034	11.95615005	0.000781211	0.027028844
ENSG00000184113	protein_coding	CLDN5	ENSG00000184113	-0.915024409	3.640972733	11.94362989	0.000783587	0.027074702
ENSG00000250878	protein_coding	METTL21EP	ENSG00000250878	0.91882511	-0.784062991	11.92444106	0.000786236	0.02709123
ENSG00000163463	protein_coding	KRTCAP2	ENSG00000163463	0.507695023	1.685611121	11.89883808	0.000800164	0.027317929
ENSG00000169607	protein_coding	CKAP2L	ENSG00000169607	-2.501801128	-1.035091266	11.86384793	0.000798616	0.027317929
ENSG00000196196	protein_coding	HRCT1	ENSG00000196196	-1.259361138	0.395352802	11.90966989	0.000798219	0.027317929
ENSG00000196388	protein_coding	INCA1	ENSG00000196388	-0.663010873	0.1802592	11.90809317	0.000799425	0.027317929
ENSG00000162576	protein_coding	MXRA8	ENSG00000162576	-0.683721409	6.414606814	11.87446717	0.000809228	0.027590829
ENSG00000198732	protein_coding	SMOC1	ENSG00000198732	1.113340361	2.425532479	11.88567883	0.000811009	0.027615025
ENSG00000139180	protein_coding	NDUFA9	ENSG00000139180	0.372419807	3.584011595	11.78593188	0.000844693	0.028573227
ENSG00000214376	protein_coding	VSTM5	ENSG00000214376	0.895949067	0.070999959	11.77374895	0.000853628	0.028771235
ENSG00000270885	protein_coding	RASL10B	ENSG00000270885	-1.096107846	1.922832112	11.75816897	0.000856909	0.028835088
ENSG00000141570	protein_coding	CBX8	ENSG00000141570	-0.969360451	0.875449305	11.73382585	0.000867725	0.02916099
ENSG00000010327	protein_coding	STAB1	ENSG00000010327	-0.720464963	6.568202547	11.7074631	0.000877393	0.02944751
ENSG00000173641	protein_coding	HSPB7	ENSG00000173641	-1.123139904	6.777497241	11.70092195	0.000886379	0.029710412
ENSG00000204420	protein_coding	MPIG6B	ENSG00000204420	0.90662434	-0.177179282	11.68829569	0.000890553	0.029811551
ENSG00000118777	protein_coding	ABCG2	ENSG00000118777	0.67661178	6.968962742	11.66959847	0.000893653	0.029876511
ENSG00000134443	protein_coding	GRP	ENSG00000134443	-4.10602785	-1.715958024	11.46769309	0.000903029	0.030072965
ENSG00000178814	protein_coding	OPLAH	ENSG00000178814	-0.901553535	2.181496412	11.62744114	0.000912339	0.030224104
ENSG00000183060	protein_coding	LYSMD4	ENSG00000183060	0.444509623	4.010440202	11.61553353	0.000917428	0.030291799
ENSG00000118004	protein_coding	COLEC11	ENSG00000118004	-1.631424814	0.235308487	11.62633268	0.000919325	0.030302442
ENSG00000116981	protein_coding	NT5C1A	ENSG00000116981	0.886350519	1.530962019	11.58886954	0.000929931	0.030534913
ENSG00000065320	protein_coding	NTN1	ENSG00000065320	-1.297900252	4.626113989	11.58517742	0.000939858	0.030588097
ENSG00000126838	protein_coding	PZP	ENSG00000126838	0.728087146	0.822492021	11.58214523	0.000934122	0.030588097
ENSG00000144230	protein_coding	GPR17	ENSG00000144230	1.030414644	-1.074303591	11.54641134	0.00093971	0.030588097
ENSG00000186417	protein_coding	GLDN	ENSG00000186417	1.784714162	1.219682989	11.60305209	0.000936938	0.030588097
ENSG00000180287	protein_coding	PLD5	ENSG00000180287	0.919946775	2.819963567	11.56917965	0.000941793	0.030609995
ENSG00000070759	protein_coding	TESK2	ENSG00000070759	0.49136382	2.16996166	11.53407104	0.000954663	0.030875011
ENSG00000113763	protein_coding	UNC5A	ENSG00000113763	-2.063671675	-0.187941185	11.46948404	0.00098327	0.031522449
ENSG00000138180	protein_coding	CEP55	ENSG00000138180	-2.516958127	-0.504910875	11.44962213	0.000982741	0.031522449
ENSG00000205277	protein_coding	MUC12	ENSG00000205277	-1.926391832	-0.871977692	11.44370359	0.000984779	0.031522449
ENSG00000005156	protein_coding	LIG3	ENSG00000005156	0.5991131	6.448884805	11.42693582	0.001005478	0.031996543
ENSG00000163704	protein_coding	PRRT3	ENSG00000163704	-0.660730447	1.278973149	11.41820589	0.001010559	0.032039554
ENSG00000050820	protein_coding	BCAR1	ENSG00000050820	-0.651767931	5.351960341	11.4083426	0.001014621	0.032128827
ENSG00000276023	protein_coding	DUSP14	ENSG00000276023	-0.87423741	2.984134235	11.36663092	0.001035518	0.03275032
ENSG00000136881	protein_coding	BAAT	ENSG00000136881	0.942970419	-0.861194474	11.33954192	0.001041322	0.032774487
ENSG00000174109	protein_coding	UQCC4	ENSG00000174109	0.587983201	1.262574971	11.35823956	0.001040832	0.032774487
ENSG00000154678	protein_coding	PDE1C	ENSG00000154678	1.372992743	4.327656569	11.37237661	0.001046242	0.032807691
ENSG00000197892	protein_coding	KIF13B	ENSG00000197892	-0.685378714	6.269652323	11.34599279	0.0010459	0.032807691
ENSG00000168209	protein_coding	DDIT4	ENSG00000168209	-1.117285909	5.832809127	11.33865065	0.001057226	0.032971693
ENSG00000137699	protein_coding	TRIM29	ENSG00000137699	-1.356477533	2.12074776	11.31463309	0.001068769	0.033193481
ENSG00000148488	protein_coding	ST8SIA6	ENSG00000148488	0.997313357	1.913591613	11.30441678	0.001071488	0.033235473
ENSG00000134215	protein_coding	VAV3	ENSG00000134215	-0.891272518	3.588529963	11.29130825	0.001075196	0.033310409
ENSG00000110427	protein_coding	KIAA1549L	ENSG00000110427	-1.634942045	0.713111982	11.28396028	0.001085812	0.03355862
ENSG00000099960	protein_coding	SLC7A4	ENSG00000099960	-1.472735025	0.237339477	11.24628419	0.001088237	0.033577976
ENSG00000102387	protein_coding	TAF7L	ENSG00000102387	1.125229061	-0.826371	11.24811317	0.001100557	0.033731217
ENSG00000120645	protein_coding	IQSEC3	ENSG00000120645	-0.837773461	3.312044725	11.2316469	0.001105923	0.033815261
ENSG00000103528	protein_coding	SYT17	ENSG00000103528	-0.714531224	1.875978901	11.19760386	0.00112478	0.034189054
ENSG00000161888	protein_coding	SPC24	ENSG00000161888	-0.886879372	-0.000943443	11.19859394	0.00112894	0.034234788
ENSG00000276043	protein_coding	UHRF1	ENSG00000276043	-1.702341428	-0.531693195	11.19773626	0.001127805	0.034234788
ENSG00000038427	protein_coding	VCAN	ENSG00000038427	-1.146143318	8.461016913	11.18951291	0.001135433	0.034310145
ENSG00000198929	protein_coding	NOS1AP	ENSG00000198929	-0.750183568	2.717309775	11.17543406	0.00113675	0.034310145
ENSG00000168303	protein_coding	MPLKIP	ENSG00000168303	0.360809095	4.403889176	11.15925944	0.001145672	0.03442984
ENSG00000188897	protein_coding	LOC400499	ENSG00000188897	-0.947924975	1.589621876	11.15243283	0.001150066	0.03442984
ENSG00000198938	protein_coding	COX3	ENSG00000198938	0.493044185	11.99561005	11.15325783	0.001149018	0.03442984
ENSG00000250254	protein_coding	PTTG2	ENSG00000250254	0.708681214	1.506822449	11.15642027	0.001147925	0.03442984
ENSG00000105549	protein_coding	SPMAP2	ENSG00000105549	1.951881669	0.819272944	11.17376118	0.001155696	0.034486125
ENSG00000163638	protein_coding	ADAMTS9	ENSG00000163638	-0.97446619	7.320918962	11.14779135	0.001156695	0.034486125
ENSG00000228727	protein_coding	SAPCD1	ENSG00000228727	1.177215323	-0.06928529	10.99028384	0.001156132	0.034486125
ENSG00000283199	protein_coding	C13orf46	ENSG00000283199	-0.763182089	1.03951887	11.12725141	0.001164999	0.034595639
ENSG00000080224	protein_coding	EPHA6	ENSG00000080224	1.262503001	3.1275427	11.14429992	0.001166521	0.034600968
ENSG00000197467	protein_coding	COL13A1	ENSG00000197467	-0.703449274	2.671285607	11.10539392	0.00117634	0.034812111
ENSG00000101230	protein_coding	ISM1	ENSG00000101230	-1.2694513	1.343755345	11.09973979	0.001183433	0.034941771
ENSG00000197405	protein_coding	C5AR1	ENSG00000197405	-0.796537193	3.659019244	11.07337359	0.00119481	0.035237318
ENSG00000041982	protein_coding	TNC	ENSG00000041982	-1.600022473	9.997562141	11.0841843	0.001199835	0.035304733
ENSG00000177595	protein_coding	PIDD1	ENSG00000177595	-0.595733123	3.136956586	11.06715473	0.001198478	0.035304733
ENSG00000169684	protein_coding	CHRNA5	ENSG00000169684	0.844402097	0.656876501	11.06612983	0.001202036	0.035329174
ENSG00000165300	protein_coding	SLITRK5	ENSG00000165300	1.473566369	-1.213692909	11.01832554	0.00120488	0.035372416
ENSG00000120949	protein_coding	TNFRSF8	ENSG00000120949	-1.445797501	1.93844844	11.06167273	0.001209927	0.035439859
ENSG00000187498	protein_coding	COL4A1	ENSG00000187498	-0.807728899	9.798858907	11.02950607	0.001220691	0.035714564
ENSG00000215218	protein_coding	UBE2QL1	ENSG00000215218	0.84703092	1.193377729	11.0219945	0.001226394	0.03580016
ENSG00000257923	protein_coding	CUX1	ENSG00000257923	-0.613225123	9.216644777	11.02203409	0.001225163	0.03580016
ENSG00000166342	protein_coding	NETO1	ENSG00000166342	-5.001205817	-1.430894591	10.95170094	0.001236975	0.035946193
ENSG00000177301	protein_coding	KCNA2	ENSG00000177301	0.754334498	0.752499326	10.9958509	0.001243099	0.036042889
ENSG00000105717	protein_coding	PBX4	ENSG00000105717	-1.113940146	-0.571849845	10.96210776	0.001268192	0.036483163
ENSG00000198324	protein_coding	PHETA1	ENSG00000198324	-0.565676006	2.486101512	10.94749807	0.001270867	0.036519375
ENSG00000196498	protein_coding	NCOR2	ENSG00000196498	-0.51715861	8.164089035	10.9431332	0.001273428	0.036552207
ENSG00000145730	protein_coding	PAM	ENSG00000145730	-0.605584001	8.082143444	10.93481145	0.001278631	0.036620004
ENSG00000067836	protein_coding	ROGDI	ENSG00000067836	-0.742180602	1.041936173	10.87338354	0.00131939	0.037413211
ENSG00000077264	protein_coding	PAK3	ENSG00000077264	0.894425529	4.251114334	10.87715269	0.00132314	0.037437176
ENSG00000189367	protein_coding	KIAA0408	ENSG00000189367	0.958852177	0.192444368	10.87411802	0.00132196	0.037437176
ENSG00000169891	protein_coding	REPS2	ENSG00000169891	0.615973904	5.909472305	10.8615914	0.001325369	0.037459099
ENSG00000162066	protein_coding	AMDHD2	ENSG00000162066	-0.535686929	2.783321704	10.84976331	0.001333194	0.037615641
ENSG00000071991	protein_coding	CDH19	ENSG00000071991	1.620273801	1.313558445	10.86743055	0.001338125	0.037654485
ENSG00000198597	protein_coding	ZNF536	ENSG00000198597	0.975927436	-0.004786902	10.83664129	0.001347568	0.037818246
ENSG00000063169	protein_coding	BICRA	ENSG00000063169	-0.549645374	4.967148991	10.81051166	0.001359015	0.037899102
ENSG00000117479	protein_coding	SLC19A2	ENSG00000117479	0.824593039	5.305616352	10.82513943	0.00135612	0.037899102
ENSG00000214274	protein_coding	ANG	ENSG00000214274	0.600880395	1.711928013	10.80423309	0.001363813	0.037962887
ENSG00000157680	protein_coding	DGKI	ENSG00000157680	-1.262331558	3.475391033	10.8091689	0.001369693	0.038084109
ENSG00000178031	protein_coding	ADAMTSL1	ENSG00000178031	0.612003867	7.039471822	10.79243986	0.001371122	0.038084109
ENSG00000157227	protein_coding	MMP14	ENSG00000157227	-0.684490174	7.502898078	10.7843218	0.001376599	0.038113025
ENSG00000166860	protein_coding	ZBTB39	ENSG00000166860	0.370004962	4.339680508	10.76065282	0.001392717	0.038394306
ENSG00000102362	protein_coding	SYTL4	ENSG00000102362	0.593820098	7.862290472	10.73529645	0.001410157	0.038777075
ENSG00000204583	protein_coding	LRCOL1	ENSG00000204583	-1.428228867	-1.708506632	10.61809001	0.001440472	0.039290588
ENSG00000182871	protein_coding	COL18A1	ENSG00000182871	-0.713848751	7.403259218	10.67654402	0.001451485	0.039507377
ENSG00000106211	protein_coding	HSPB1	ENSG00000106211	-1.133948793	8.9284131	10.67614654	0.001459355	0.039637876
ENSG00000145721	protein_coding	LIX1	ENSG00000145721	1.986104164	-2.74802071	10.36354217	0.001464679	0.03965711
ENSG00000135914	protein_coding	HTR2B	ENSG00000135914	-1.304328352	4.861011689	10.66633322	0.001471967	0.039812608
ENSG00000173372	protein_coding	C1QA	ENSG00000173372	-1.065850999	3.888334195	10.64647323	0.001480814	0.039968031
ENSG00000109089	protein_coding	CDR2L	ENSG00000109089	-0.741782285	3.740818375	10.62273444	0.001490469	0.040077412
ENSG00000117407	protein_coding	ARTN	ENSG00000117407	-0.894589085	-0.229735173	10.63113913	0.001491649	0.040077412
ENSG00000159167	protein_coding	STC1	ENSG00000159167	-1.736581375	5.171718741	10.64154659	0.001494196	0.040077412
ENSG00000185359	protein_coding	HGS	ENSG00000185359	-0.45920902	5.488195425	10.62024133	0.001492262	0.040077412
ENSG00000204103	protein_coding	MAFB	ENSG00000204103	-0.771074904	4.416790952	10.59735244	0.001509448	0.040444429
ENSG00000165521	protein_coding	EML5	ENSG00000165521	0.71855341	1.630195599	10.595925	0.001511058	0.040445516
ENSG00000172346	protein_coding	CSDC2	ENSG00000172346	-0.732526692	5.565739175	10.58481603	0.00151852	0.04047712
ENSG00000151491	protein_coding	EPS8	ENSG00000151491	-0.66671075	8.361883805	10.56504398	0.001533381	0.040761883
ENSG00000164023	protein_coding	SGMS2	ENSG00000164023	-0.938754792	6.353056312	10.5654273	0.001539495	0.040867178
ENSG00000135404	protein_coding	CD63	ENSG00000135404	-0.664855656	7.748896358	10.54605959	0.001547792	0.041045164
ENSG00000127074	protein_coding	RGS13	ENSG00000127074	0.858032076	1.556167595	10.53711041	0.001555698	0.04121241
ENSG00000175426	protein_coding	PCSK1	ENSG00000175426	-2.215619241	-1.480867305	10.40875769	0.001572797	0.041494789
ENSG00000051523	protein_coding	CYBA	ENSG00000051523	-0.778621846	3.447441665	10.50751789	0.001577539	0.041525755
ENSG00000118307	protein_coding	DNAI7	ENSG00000118307	0.68938733	1.128474885	10.50844059	0.001578804	0.041525755
ENSG00000100336	protein_coding	APOL4	ENSG00000100336	-2.269928564	2.447542994	10.52336093	0.001583306	0.041550023
ENSG00000135709	protein_coding	KIAA0513	ENSG00000135709	-0.593775952	4.875522812	10.5001101	0.001583259	0.041550023
ENSG00000121690	protein_coding	DEPDC7	ENSG00000121690	0.636889922	-0.100067657	10.48675758	0.001600716	0.04171133
ENSG00000198542	protein_coding	ITGBL1	ENSG00000198542	-1.491801465	2.918434574	10.49802202	0.001598101	0.04171133
ENSG00000277200	protein_coding	CCDC92B	ENSG00000277200	1.012001262	-1.946256959	10.32215007	0.001600453	0.04171133
ENSG00000174579	protein_coding	MSL2	ENSG00000174579	0.351942521	6.070687539	10.45607437	0.001618023	0.042000152
ENSG00000102802	protein_coding	MEDAG	ENSG00000102802	-1.481749793	5.17319797	10.45349602	0.001636989	0.042407074
ENSG00000174705	protein_coding	SH3PXD2B	ENSG00000174705	-0.634996411	7.517885948	10.41005147	0.001655201	0.04280565
ENSG00000107438	protein_coding	PDLIM1	ENSG00000107438	-0.816411838	6.583790923	10.39877941	0.001667081	0.042970676
ENSG00000158555	protein_coding	GDPD5	ENSG00000158555	-0.635235072	4.938912143	10.3743155	0.001684682	0.043166254
ENSG00000181790	protein_coding	ADGRB1	ENSG00000181790	-0.81121437	1.996053929	10.3775345	0.00168245	0.043166254
ENSG00000162520	protein_coding	SYNC	ENSG00000162520	-1.061245879	5.137120308	10.38202771	0.0016886	0.04322279
ENSG00000198816	protein_coding	ZNF358	ENSG00000198816	-0.621242896	3.364812225	10.36470114	0.001692762	0.04328634
ENSG00000188157	protein_coding	AGRN	ENSG00000188157	-0.711626603	5.37465633	10.34271997	0.001711189	0.043670906
ENSG00000123405	protein_coding	NFE2	ENSG00000123405	1.093099925	-1.793472355	10.23015205	0.001721961	0.043858953
ENSG00000198064	protein_coding	NPIPB13	ENSG00000198064	-0.915408589	-0.586644365	10.3357836	0.001724116	0.043870494
ENSG00000007402	protein_coding	CACNA2D2	ENSG00000007402	0.634038346	2.35967112	10.30845461	0.001740687	0.044134664
ENSG00000149403	protein_coding	GRIK4	ENSG00000149403	1.013050339	-0.235098523	10.30913077	0.001748245	0.04413592
ENSG00000164045	protein_coding	CDC25A	ENSG00000164045	0.725882968	-0.056382238	10.3087553	0.001747295	0.04413592
ENSG00000178163	protein_coding	ZNF518B	ENSG00000178163	0.445067412	5.85782026	10.30296787	0.001745154	0.04413592
ENSG00000021645	protein_coding	NRXN3	ENSG00000021645	-1.282044003	5.843476665	10.29915672	0.001763555	0.04443539
ENSG00000198865	protein_coding	CCDC152	ENSG00000198865	0.80525683	0.922131266	10.26419794	0.001781523	0.044626379
ENSG00000156968	protein_coding	MPV17L	ENSG00000156968	0.486357821	3.608114463	10.25912092	0.001783478	0.044631958
ENSG00000089159	protein_coding	PXN	ENSG00000089159	-0.478547117	7.263547545	10.25103462	0.001790577	0.044722775
ENSG00000171587	protein_coding	DSCAM	ENSG00000171587	-2.3021831	-1.964662726	10.09575103	0.001789691	0.044722775
ENSG00000185988	protein_coding	PLK5	ENSG00000185988	1.068651796	0.886087313	10.2473495	0.001801804	0.044921805
ENSG00000110719	protein_coding	TCIRG1	ENSG00000110719	-0.499273708	4.792550152	10.22418164	0.00181455	0.044941804
ENSG00000148926	protein_coding	ADM	ENSG00000148926	-1.138674536	2.234163005	10.2295873	0.001815095	0.044941804
ENSG00000165995	protein_coding	CACNB2	ENSG00000165995	-1.014183706	6.61854396	10.23851964	0.001811104	0.044941804
ENSG00000233608	protein_coding	TWIST2	ENSG00000233608	-1.012154771	4.250038107	10.2336849	0.001814854	0.044941804
ENSG00000186340	protein_coding	THBS2	ENSG00000186340	-0.716265813	8.099220282	10.21533264	0.001822509	0.044954047
ENSG00000165795	protein_coding	NDRG2	ENSG00000165795	0.52646082	7.071377937	10.20863875	0.001828561	0.04506021
ENSG00000063660	protein_coding	GPC1	ENSG00000063660	-0.774670641	4.875114812	10.20528103	0.001833378	0.045092694
ENSG00000198759	protein_coding	EGFL6	ENSG00000198759	-2.128094828	-0.191919613	10.20360812	0.001846883	0.04538157
ENSG00000047365	protein_coding	ARAP2	ENSG00000047365	0.610076356	5.414972139	10.18305474	0.001851885	0.045461125
ENSG00000139182	protein_coding	CLSTN3	ENSG00000139182	-0.543844714	4.970223916	10.18103811	0.00185374	0.045463372
ENSG00000171643	protein_coding	S100Z	ENSG00000171643	0.86558343	-1.845485515	10.07727185	0.001863773	0.045551828
ENSG00000167414	protein_coding	GNG8	ENSG00000167414	-1.684597109	-1.8469651	10.06392775	0.001870717	0.04561929
ENSG00000138316	protein_coding	ADAMTS14	ENSG00000138316	-1.575822734	0.682236149	10.1711152	0.001873529	0.04564468
ENSG00000109736	protein_coding	MFSD10	ENSG00000109736	-0.530256312	3.741467529	10.15118999	0.001881405	0.045690978
ENSG00000134871	protein_coding	COL4A2	ENSG00000134871	-0.711757546	10.05381158	10.15170108	0.001880883	0.045690978
ENSG00000197150	protein_coding	ABCB8	ENSG00000197150	-0.648166365	5.141102847	10.14629028	0.00188594	0.045690978
ENSG00000235162	protein_coding	C12orf75	ENSG00000235162	-0.985607621	4.508164464	10.14184496	0.00189911	0.045963818
ENSG00000176973	protein_coding	FAM89B	ENSG00000176973	0.53231976	1.445887697	10.11636542	0.001915201	0.046266373
ENSG00000174611	protein_coding	KY	ENSG00000174611	1.240696572	3.828996962	10.10344425	0.001945999	0.046922415
ENSG00000153896	protein_coding	ZNF599	ENSG00000153896	0.372119181	3.273971884	10.04800153	0.001980272	0.04745572
ENSG00000130844	protein_coding	ZNF331	ENSG00000130844	0.735517529	5.080062285	10.04132264	0.001992398	0.047544571
ENSG00000134030	protein_coding	CTIF	ENSG00000134030	-0.589446552	6.086657863	10.02228626	0.002005629	0.04773507
ENSG00000180787	protein_coding	ZFP3	ENSG00000180787	0.366343779	4.294602029	9.979220501	0.002049032	0.048463884
ENSG00000185803	protein_coding	SLC52A2	ENSG00000185803	-0.662449846	2.090524702	9.975420225	0.002053267	0.048463884
ENSG00000204427	protein_coding	ABHD16A	ENSG00000204427	0.46550599	1.850779622	9.980225938	0.002048652	0.048463884
ENSG00000065621	protein_coding	GSTO2	ENSG00000065621	0.874107847	2.538165197	9.968264488	0.002066255	0.048596982
ENSG00000170689	protein_coding	HOXB9	ENSG00000170689	0.942108022	-0.805491422	9.929773502	0.002099217	0.049145698
ENSG00000198794	protein_coding	SCAMP5	ENSG00000198794	-1.207522075	1.899058234	9.919806892	0.002117352	0.049435565
ENSG00000087510	protein_coding	TFAP2C	ENSG00000087510	-3.455706537	2.504968826	9.93284181	0.002122793	0.049514432
ENSG00000242247	protein_coding	ARFGAP3	ENSG00000242247	-0.523504748	5.465043039	9.906396223	0.002124572	0.049514432
ENSG00000077274	protein_coding	CAPN6	ENSG00000077274	1.366120246	4.521376431	9.91065831	0.002143197	0.04958981
ENSG00000131778	protein_coding	CHD1L	ENSG00000131778	0.557466215	1.976049858	9.889323061	0.002143195	0.04958981
ENSG00000158717	protein_coding	RNF166	ENSG00000158717	-0.433390663	3.335636496	9.892137503	0.002139776	0.04958981
ENSG00000173546	protein_coding	CSPG4	ENSG00000173546	-1.017582025	7.347382284	9.909924298	0.00213113	0.04958981
ENSG00000075461	protein_coding	CACNG4	ENSG00000075461	-2.275507213	0.71266092	9.899129512	0.002155269	0.049824404
ENSG00000104635	protein_coding	SLC39A14	ENSG00000104635	-0.617518468	6.069179702	9.871155669	0.002162164	0.049939009
ENSG00000173261	protein_coding	PLAC8L1	ENSG00000173261	0.586698049	0.673985408	9.861594915	0.002176867	0.049957669
ENSG00000188051	protein_coding	TMEM221	ENSG00000188051	0.972184323	-1.887080665	9.771530631	0.002174193	0.049957669
ENSG00000197147	protein_coding	LRRC8B	ENSG00000197147	0.514005167	4.187064165	9.858576168	0.002175776	0.049957669
ENSG00000198670	protein_coding	LPA	ENSG00000198670	1.425306449	-2.311662078	9.665997665	0.002170339	0.049957669
