# Supplementary material for: The Human Myometrial Transcriptome and the DNA Methylome of Testosterone-treated Patients Resemble the Myometria from Fibroid Patients
Source: Reprod Sci. 2025 Jun 5;32(7):2223–32. doi: 10.1007/s43032-025-01893-9 (PMC12271253; doi:10.1007/s43032-025-01893-9)
Supplement: Supplementary file 5 — Supplementary file5 (TSV 25 KB) [file 43032_2025_1893_MOESM5_ESM.tsv]

Cluster	ID	Description	GeneRatio	BgRatio	RichFactor	FoldEnrichment	zScore	pvalue	p.adjust	qvalue	geneID	Count
MyoF vs MyoN	C0014170	Endometrial Neoplasms	147/8030	261/21671	0.563218390804598	1.51998826240678	6.48439682340455	1.60668728623717E-10	4.58838791776053E-08	3.02024475945975E-08	FSTL1/NAPSA/EPO/CDH13/ITGB1/CHEK2/FOXO1/CHFR/CCND3/AKT1/HRAS/MYC/CLU/JAZF1/COMT/BIRC5/ERBB2/EGFR/PRKCA/RASSF1/CD82/CDKN1A/CDKN2B/PPIA/TMTC1/MMP9/NCOA3/TFF3/VCAN/TYMP/JUN/SIGLEC1/ACKR3/SEMA3F/PLXNA3/SULT2B1/STS/DNMT1/RNGTT/ETV5/PLAU/S100A4/HOXA11/IL6/MAP3K8/CXCR4/CCL2/TSC2/AURKB/HAS1/GSTP1/ERRFI1/MMP14/RNF144B/ARID1A/CPE/ENG/CFLAR/SLC12A9/PELP1/CAV1/CTNNBIP1/AKR1B10/JUP/FOS/PIK3R1/MLH1/SOCS3/ESR2/…	147
MyoF vs MyoN	C0206687	Carcinoma, Endometrioid	124/8030	223/21671	0.556053811659193	1.50065282097962	5.76580330107984	1.19066080132533E-08	1.3869631676491E-06	9.12949888661641E-07	BCAR1/S100A6/ACTN1/NAPSA/ABCC1/ADIPOR2/LAMC1/MYOF/IL2RA/RELB/SCO2/NEDD9/GRP/HRAS/ALK/CLU/LAMTOR2/PPP2R1A/SPARC/PXN/ERBB2/IL10/ASS1/EGFR/HP/RASSF1/DENND1A/TYMP/ENO2/ZNRD2/SLC6A2/MCL1/ENC1/DNMT1/ETV5/S100A4/MAP2K7/TIMP2/IL6/CXCR4/S100A9/CAVIN2/PRKAA2/DAPK1/EPM2A/ALCAM/TGFB1/ARID1A/GOLPH3/SMARCA4/MSLN/PTPN7/SOX17/CTLA4/CIC/ENG/VDR/AMH/MLH1/ESR2/KRAS/PIK3CA/DEPDC1/IL4I1/JUNB/PAK1/NDRG1/DUSP1/L1CAM/CD…	124
MyoF vs MyoN	C4552766	Miscarriage	214/8030	426/21671	0.502347417840376	1.3557124398529	5.68904814518697	1.46538856581536E-08	1.61987242950025E-06	1.0662592840623E-06	TG/SDF2L1/MGP/COL13A1/IL4R/MFN2/INHA/ENO1/SULF1/MMP19/COL5A1/IL2RA/WNT6/SST/AP2A1/IFI6/COL6A1/THOP1/CTSH/ADAMTS13/ARTN/FN1/ALKBH5/S100A10/PROCR/EMP1/IL10/GPI/PGM1/EGFR/RNH1/COX8A/TNFRSF1A/CD82/GEM/IL16/MGAT2/ENAH/PER2/BCL6/MTHFD1/COL1A2/PTGIS/COL1A1/TGFBR1/GSTO1/SLIT2/COL5A2/BUB1/ISG20/ODC1/KCNQ1/IFI44/DKK1/FCGR3A/CD69/TIMP2/IL6/MUC1/NT5E/CCL2/KDR/GP6/IL6R/CD14/IL7R/ZFP36/PPP1R13L/TGFB1/PGD/MAPRE…	214
MyoF vs MyoN	C0023267	Fibroid Tumor	206/8030	413/21671	0.498789346246973	1.34611007752405	5.44869116996895	5.47616568440835E-08	4.3019690760292E-06	2.8317134013326E-06	TNC/WNT5B/IGFBP2/MVP/NACC1/EPO/CEBPB/ITGB1/BAK1/ANGPT4/ADAMTS4/SLC27A4/NCOR2/YWHAG/GAPDH/OXTR/ARTN/FN1/EBI3/SRC/TXN/HRAS/MYC/ALK/AKAP13/CALD1/CUX1/PEBP1/VWF/COMT/NLRC5/CDK2/ERBB2/MYLK/BECN1/CCN2/GRB2/FERMT2/INSR/EGFR/PCP4/IGFBP7/HSPA1B/TIE1/LTBP2/CDKN1A/TES/GJA1/VCAN/ATN1/THBS2/BCL6/COL1A1/TGFBR1/CA2/PECAM1/MCL1/CCND2/DNMT1/PGAM1/S100A4/HOXA11/TIMP2/IL6/CCL2/TSC2/FBN1/EDEM2/FOXO3/DAPK1/THBS1/SYP/…	206
MyoF vs MyoN	C0269102	Endometrioma	147/8030	279/21671	0.526881720430108	1.42192450354183	5.44220978148238	6.41147588997553E-08	4.85135009008149E-06	3.19333607979348E-06	TNC/RAMP1/DEPP1/FKBP5/ITGB1/SCO2/SST/FOXO1/NINJ1/LMOD1/ARTN/SLCO4A1/C1R/AKT1/MYC/MAP2K1/KLF9/PRELP/SPARCL1/TOB1/ANKH/ERBB2/IL10/ABCC4/TIMP1/EGFR/ACTA2/THY1/GORASP1/PPIA/MMP9/UST/VCAN/TYMP/WNK1/PAPPA/PECAM1/AREG/DKK1/IL6/NT5E/CPM/CCL2/PLA2G2A/STC2/PHB1/ERRFI1/SULF2/FBN1/SYP/CFD/IL7R/TGFB1/ARID1A/LAMB1/TGFB2/CCL11/MED16/CRHR2/ADA/IL1R1/CD163/AMH/FOS/SRA1/PTGER2/SIAE/ESR2/RGS4/RELA/SLC20A1/MAOA/CD55…	147
MyoF vs MyoN	C0279671	Cervical Squamous Cell Carcinoma	183/8030	371/21671	0.493261455525606	1.33119165662458	4.93674465275963	7.67728459920487E-07	3.58541163587263E-05	2.36004908430575E-05	BSG/TBX2/BCL2L2/IL4R/OSMR/MFN2/EPO/INHA/CIB1/SERPINH1/SLC1A5/CKAP4/ITGB1/GRB10/BDNF/EBI3/NNMT/UHRF1/AKT1/HRAS/MYC/ITPR3/HSPA8/CD109/PDPN/ERBB2/PDIA3/IL10/BECN1/EGFR/KRT8/ANXA6/POLDIP2/COX8A/UVRAG/RASSF1/RASSF2/TAFAZZIN/CDKN3/MMP9/NCOA3/DNM2/THBS2/SASH1/TAP1/VASH1/ZNRD2/CA2/ST3GAL1/JUN/ACKR3/DNMT1/RTN4/IL6/SLC25A20/S100A9/ST3GAL4/AHSA1/FBN1/C1QBP/DAPK1/THBS1/TGFB1/TLR2/CDC6/MSLN/HSPA4/CTLA4/CFLAR/…	183
MyoF vs MyoN	C0279986	Childhood Leiomyosarcoma	79/8030	140/21671	0.564285714285714	1.52286870663583	4.76199232990014	2.32490949859034E-06	8.33296509757906E-05	5.48506242667638E-05	ELN/MVP/AXL/NACC1/NPAS2/RRAS2/LMOD1/ROR2/PNPLA2/SRF/AKT1/MYLK3/GADD45B/MYC/ALK/CALD1/E2F1/ACVRL1/MYLK/PCP4/INSRR/MYOCD/RASSF1/VCAN/CDK8/COL1A1/USP18/CCDC6/DAP/CSF1/DPEP1/RCBTB1/BGN/VDR/IL1R1/CD163/SOCS3/KRAS/TOP2A/PIK3CA/SLC25A11/DES/ACTB/NTRK1/TNS1/STAT3/SERPINE1/ZEB2/PGR/ZNF250/KIT/SETMAR/AGTR2/GADL1/SMARCAD1/LEF1/PIK3CG/CDH2/FOLH1/WDR48/ZNF281/TP53/COIL/PIK3CD/PTEN/FUS/LATS1/BRCA1/PDCD4/ATM/TP…	79
MyoF vs MyoN	C0278607	Adult Leiomyosarcoma	79/8030	141/21671	0.560283687943262	1.51206821935472	4.68036246916978	3.37691293505636E-06	0.000106390783679907	7.00303053323543E-05	ELN/MVP/AXL/NACC1/NPAS2/RRAS2/LMOD1/ROR2/PNPLA2/SRF/AKT1/MYLK3/GADD45B/MYC/ALK/CALD1/E2F1/ACVRL1/MYLK/PCP4/INSRR/MYOCD/RASSF1/VCAN/CDK8/COL1A1/USP18/CCDC6/DAP/CSF1/DPEP1/RCBTB1/BGN/VDR/IL1R1/CD163/SOCS3/KRAS/TOP2A/PIK3CA/SLC25A11/DES/ACTB/NTRK1/TNS1/STAT3/SERPINE1/ZEB2/PGR/ZNF250/KIT/SETMAR/AGTR2/GADL1/SMARCAD1/LEF1/PIK3CG/CDH2/FOLH1/WDR48/ZNF281/TP53/COIL/PIK3CD/PTEN/FUS/LATS1/BRCA1/PDCD4/ATM/TP…	79
MyoF vs MyoN	C0023269	leiomyosarcoma	109/8030	213/21671	0.511737089201878	1.3810528592894	4.28789882922363	1.6946182685603E-05	0.000378943613698566	0.00024943454736548	ELN/MVP/AXL/FBLIM1/NACC1/CHEK2/NPAS2/RRAS2/LMOD1/ROR2/GRN/PNPLA2/SRC/SRF/AKT1/MYLK3/GADD45B/MYC/ALK/CALD1/E2F1/ACVRL1/MYLK/FERMT2/EGFR/PCP4/INSRR/MYOCD/RASSF1/PRUNE2/MEF2D/VCAN/GAS6/BCL6/CDK8/COL1A1/PECAM1/PLAU/FCGR3A/FASN/USP18/CCDC6/DAP/CSF1/DMD/FERMT3/DPEP1/RCBTB1/AGTR1/BGN/VDR/IL1R1/CD163/SOCS3/MAPK1/RFTN1/SMUG1/KRAS/TOP2A/PIK3CA/SLC25A11/DES/ACTB/NTRK1/TNS1/STAT3/SERPINE1/ITGA7/CSF3/ZEB2/PGR…	109
MyoF vs MyoN	C1153706	Endometrial adenocarcinoma	107/8030	212/21671	0.504716981132076	1.36210730985221	4.06503796893582	4.26595919613638E-05	0.000759890075722241	0.000500187442757832	TNC/BSG/SLIT3/EPO/INHA/CKAP4/RHOC/FKBP5/PPME1/FOXO1/AKT1/HRAS/THEMIS2/CD109/KLF9/SPRY4/ERBB2/SLC9A1/INSR/EGFR/HP/UVRAG/RASSF1/CDKN1A/PPARD/NEURL1/MMP9/LSR/THBS2/TGFBR1/CA2/PPIB/SLIT2/ACKR3/HOXA11/IL6/CXCR4/FASN/RRM2/ERRFI1/DAP/DAPK1/CSF1/MMP14/TGFB1/ARID1A/NEU1/SMARCA4/CYP21A2/INTS2/AGTR1/SLC12A9/LIF/CA12/SLC16A3/MAPK1/ESR2/SMUG1/KRAS/LNPEP/MAPK3/IL11/CHST3/ACTB/STAT3/LGALS1/MSN/CCND1/RCAN1/PGF/R…	107
MyoF vs MyoN	C1569637	Adenocarcinoma, Endometrioid	70/8030	130/21671	0.538461538461538	1.45317559153176	3.97621061091754	6.84613277710325E-05	0.0011161844102338	0.000734713406107272	BCAR1/S100A6/NAPSA/SLC1A5/PKN1/ABCC1/ADIPOR2/RELB/NEDD9/GRP/LAMTOR2/SPARC/PXN/CDK2/ERBB2/IL10/EGFR/HP/RASSF1/DENND1A/ZNRD2/SLC6A2/MCL1/ENC1/ETV5/S100A4/TIMP2/S100A9/ALCAM/TGFB1/ARID1A/SMARCA4/MSLN/PTPN7/SOX17/CIC/ENG/AMH/MLH1/KRAS/PIK3CA/IL4I1/DUSP1/STAT3/CDK2AP2/CCND1/CCN1/CDCP1/EPHB1/PGR/OLFM4/MSH6/TICAM2/MSH3/RPP14/PIK3CG/CDH2/TP53/PIK3CD/PTEN/AHR/MTA3/ALDH1A1/SHBG/IRS1/MDM4/CLDN3/CD24/CIP2A/E…	70
MyoF vs MyoN	C0206708	Cervical Intraepithelial Neoplasia	184/8030	398/21671	0.462311557788945	1.24766547557213	3.8261039076071	9.65980422010087E-05	0.00146082133658389	0.000961566037005403	TNC/MFN2/SERPINH1/XPNPEP2/KCNMA1/FOXO1/ANXA2/FN1/CHEK1/HRAS/MYC/ALK/LAMB2/PDPN/SLC22A2/CABIN1/CDK2/ERBB2/PDIA3/IL10/BECN1/EGFR/CMPK2/YBX1/RASSF1/ANGPTL2/CD82/CDKN1A/GEM/CDKN3/HSPB3/MMP9/POU2F2/ALB/LAMA3/TWIST2/SASH1/TAP1/CST3/TGFBR1/ACSL1/LPIN1/SLC6A2/SLIT2/ACKR3/BUB1/EFEMP2/STS/ITGA9/GNAO1/PTN/IL6/MUC1/NT5E/S100A9/CYP2D6/PLAUR/FBN1/PSMD2/STIL/DAPK1/GMNN/PDAP1/RAN/TGFB1/ARID1A/TLR2/CDC6/SEMA4A/NL…	184
MyoF vs MyoN	C0085215	Ovarian Failure, Premature	156/8030	333/21671	0.468468468468468	1.26428146702119	3.7288601374614	0.000144588665634484	0.00199383716022132	0.00131241654853665	TG/CD63/ACOT7/INHA/XPNPEP2/LAMC1/PCSK1/FOXO1/BDNF/AGFG2/DBH/HACD1/TMEM150B/GJA4/AKT1/GADD45B/COMT/IL10/TIMP1/GPR3/TNFRSF1A/TGFBR2/MMP9/MEGF8/ALB/ATN1/MSH5/ZNRD2/POLG/PCMT1/HTR4/AIM2/DKK1/TIMP2/IL6/CXCR4/KDR/FOXO3/ETV6/RAN/ACTA1/IGF2R/RGPD2/BMP2/NOS3/PRDX2/PMM2/AGTR1/LIF/CAV1/ADAMTS16/ATG9A/AMH/ACTG1/ESR2/TGFBR3/ACACA/EXO1/TSPO/BRSK1/FOXO4/SYCE1/PIK3CA/MAPK3/ACTB/FIGLA/CRP/TAGLN/SERPINE1/LGALS1/AC…	156
MyoF vs MyoN	C1332922	Cervical Squamous Intraepithelial Neoplasia	58/8030	109/21671	0.532110091743119	1.43603459503925	3.50149733038765	0.000415485767396503	0.00445314225031627	0.00293122111419273	FOXO1/ANXA2/FN1/HRAS/MYC/LAMB2/SLC22A2/CABIN1/ERBB2/IL10/EGFR/HSPB3/POU2F2/ALB/LAMA3/TAP1/CST3/ACSL1/BUB1/S100A9/TGFB1/TLR2/NLRP1/CFLAR/DAXX/MLH1/SOD1/ADSS1/EXT1/HSPB1/GSTM1/CRP/PDXP/XK/VIP/CSF3/NFE2L2/CCR2/SIRT1/PGR/MEST/GABPA/TLR4/PDE5A/TFPI/COX2/HMGB1/ACVR2A/CADM1/HAVCR1/TNF/TP53/ABCB6/NME1/CA9/IL7/LCN2/FHIT	58
MyoF vs MyoN	C0153567	Uterine Cancer	32/8030	54/21671	0.592592592592593	1.59926202665929	3.38282904794496	0.000743755136172903	0.00702313417924142	0.00462288380582027	PPP2R1A/HSPA8/ERBB2/CCN2/PTPA/EPHA2/RNF26/MDH2/SPA17/RHOU/PDCD1/KRAS/PIK3CA/SMAD3/NES/CCND1/CSF3/AURKA/PGR/MSH2/HOXB9/PIK3CG/PROM1/TP53/CDC42SE2/FOXA2/PIK3CD/PTEN/BRCA1/CLDN3/BRCA2/BCL2	32
MyoF vs MyoN	C0854924	Papillary serous endometrial carcinoma	36/8030	63/21671	0.571428571428571	1.54214552570717	3.30630558632357	0.000920371057804145	0.00824535119817683	0.00542739175338802	AXL/CHEK2/AKT1/MYC/PPP2R1A/LSS/ERBB2/PTPA/EGFR/CDKN1A/NEURL1/ZNRD2/AURKB/NEU1/MSLN/PRDX2/DNER/CD59/KDM6B/CD55/PIK3CA/CRP/CD44/CCND1/PDIK1L/AURKA/TICAM2/PIK3CG/TP53/CDC42SE2/PIK3CD/PTEN/BRCA1/CLDN3/ESR1/BRCA2	36
MyoF vs MyoN	C0206630	Endometrial Stromal Sarcoma	41/8030	75/21671	0.546666666666667	1.47531921959319	3.16368672023438	0.00139722792502466	0.0111435872916288	0.00733511676047452	PCLAF/UBC/ALK/JAZF1/CALD1/EGFR/ABL1/HMBS/ALB/PRPF31/TGFBR1/YWHAE/IL6/KDR/JAG1/ARID1A/PPP4C/HSPA4/ZC3H7B/CAV1/DES/ACTB/NTRK1/CRP/CCND1/PGR/AR/KIT/BRD8/CD38/SFRP4/EPC1/EZHIP/HDAC2/TNF/TP53/GSTZ1/SUZ12/BTBD8/MBTD1/ESR1	41
MyoF vs MyoN	C0349649	Pulmonary lymphangioleiomyomatosis	10/8030	12/21671	0.833333333333333	2.24896222498962	3.32035752421395	0.00141534041593272	0.0112276063640254	0.00739042118713782	EGFR/ANXA6/UBASH3B/TSC2/STAT3/MTOR/PGR/RPS6/TSC1/ESR1	10
MyoF vs MyoN	C0948216	Ovarian adenocarcinoma	26/8030	43/21671	0.604651162790698	1.6318051492948	3.18180333212918	0.00151999552191472	0.0118039652241325	0.00776980167065548	ABCC1/MAP1LC3A/SPARC/VTN/ERBB2/NEURL1/TIMELESS/POLG/CCL2/NEU1/MLH1/SMUG1/TRPC6/SKP2/NR3C1/MSH3/ABCB1/TWNK/GULP1/HAVCR1/TP53/ALDH1A1/BRCA1/NEU3/MDM4/VASH2	26
MyoF vs MyoN	C2242776	Plexiform leiomyoma	25/8030	41/21671	0.609756097560976	1.64558211584606	3.17452888721694	0.00157568908438291	0.0121090064792031	0.00797059098240479	FOXO1/PDLIM5/POGLUT3/RIC8A/SLC7A3/DNAH2/NLGN2/STN1/SCFD2/GREB1/HK3/MRTFA/LNX1/ITPR1/DNM3/ZNF346/SIRT3/TP53/MCM8/COG6/PTPRR/NIPAL1/ATM/CSMD1/C11orf65	25
MyoF vs MyoN	C0496920	Neoplasm of uncertain or unknown behavior of ovary	19/8030	29/21671	0.655172413793103	1.76814961137115	3.17585189926096	0.00173280928906452	0.0128695978490673	0.00847124004261849	RRAS2/AKT1/MAP2K1/ERBB2/SMARCA4/PIK3R1/MLH1/KRAS/PIK3CA/PMS1/ERCC6/MSH2/OPCML/MSH6/TP53/PTEN/BRCA1/ESR1/BRCA2	19
MyoF vs MyoN	C0007873	Uterine Cervical Neoplasm	69/8030	140/21671	0.492857142857143	1.33010051592243	3.00636872118939	0.00200731964951871	0.0144595613158577	0.00951781215342859	TNC/LDHA/CKAP4/B4GALT2/HRAS/MYC/LAMTOR2/E2F1/BIRC5/ERBB2/EPAS1/EGFR/UVRAG/CDKN1A/MMP9/ZNRD2/IL6/S100A9/CSF1/CLPTM1L/RAF1/TGFB1/ARID1A/SLC12A9/DLG1/MAPK1/SRSF2/ARHGAP24/SMUG1/KRAS/TOP2A/PIK3CA/MAPK3/TXNDC5/STAT3/LGALS1/CDK2AP2/CCND1/MTOR/APOBEC3B/RPE65/ZNF350/NFE2L2/SKP2/PCDH10/ID1/TLR7/TICAM2/FGFR3/UCHL3/RPP14/MMP7/SMAD4/LAMP3/TNF/TP53/FANCF/PTEN/UCHL5/BMP7/CXCL10/UCHL1/TP73/TP63/WNT2/ZNF582/LUM/…	69
MyoF vs MyoN	C0266387	Bicornuate uterus	26/8030	44/21671	0.590909090909091	1.594718668629	3.02972976423971	0.00241499697509253	0.0167292396091504	0.0110117974253457	TNXB/ESCO2/UBE2T/MAD2L2/SLX4/HOXA13/RAD51/FANCI/SPECC1L/RAD51C/PIGN/PALB2/ITGA8/FANCG/FANCA/FANCF/CCNQ/FRAS1/BRIP1/BRCA1/FANCE/FANCB/FANCM/FANCL/BRCA2/FANCD2	26
MyoF vs MyoN	C0278802	Recurrent Endometrial Cancer	16/8030	24/21671	0.666666666666667	1.7991697799917	3.00545298872767	0.00308525190104751	0.019580679052004	0.0128887191653015	AKT1/ERBB2/EGFR/RASSF1/CTLA4/CHPT1/PIK3CA/DHDDS/PGR/ABCB1/FGFR2/PIK3CG/TP53/PIK3CD/CD24/CA9	16
MyoF vs MyoN	C0338113	Uterine Corpus Sarcoma	19/8030	30/21671	0.633333333333333	1.70921129099211	2.98237142677655	0.00309203539079425	0.019580679052004	0.0128887191653015	MVP/LDHA/NACC1/UBC/ALK/LRP1/HMBS/YWHAE/SMARCA4/SMUG1/AKT3/MSH2/RPSA/ABCB1/MKS1/TP53/EPHA3/PTEN/DCK	19
MyoF vs MyoN	C0153574	Malignant Uterine Corpus Neoplasm	17/8030	26/21671	0.653846153846154	1.7645703611457	2.99288108254385	0.00312604681296748	0.019613672881078	0.0129104369104316	HRAS/PPP2R1A/MAP2K1/ERBB2/RAC1/PIK3R1/KRAS/PIK3CA/RHEB/MTOR/SPOP/NFE2L2/SOS1/FGFR2/TP53/XPO1/PTEN	17
MyoF vs MyoN	C0341858	Endometriosis of uterus	74/8030	154/21671	0.48051948051948	1.29680419207194	2.83598320750438	0.00329861534731334	0.0202441084010012	0.0133254126294319	CEBPB/FOXO1/NINJ1/ANXA2/AKT1/CUX1/VWF/COMT/CDK2/IL10/BECN1/CCN2/ALOX5/GORASP1/MMP9/WNK1/PAPPA/PECAM1/SIGLEC7/RHOA/HOXA11/TIMP2/IL6/CXCR4/CCL2/NGFR/ACTA1/TGFB1/NOS3/LIF/AMH/MLH1/MAPK1/RELA/PIK3CA/ENTPD2/MAPK3/PAK1/GSTM1/ILK/STAT3/PERCC1/CCN1/PSIP1/NFE2L2/PGR/MSH2/GABPA/TLR4/COX2/CXCL12/DNMT3A/SELL/EBAG9/CBLL2/LPAR4/PRL/LPA/PIK3CG/TUG1/MMP7/EZH2/TNF/PIK3CD/PTEN/IL33/PDCD4/HGF/EIF3E/ESR1/LCN2/MSTN/B…	74
MyoF vs MyoN	C3544205	Ovarian clear cell carcinoma	52/8030	103/21671	0.504854368932039	1.36247808581896	2.82917332399552	0.0036099267440151	0.0217258201663941	0.0143007295108001	PEA15/NAPSA/CLSPN/GRN/CHEK1/AKT1/PPP2R1A/MAP2K1/ERBB2/PTPA/EGFR/VCAN/ANXA4/PTK2B/BTG3/MAP2K7/IL6/ARHGEF7/ARID1A/HDAC6/ASCC1/CSTB/MLH1/SRA1/ESR2/SMUG1/KRAS/PIK3CA/MAPK3/ACTB/STAT3/CD44/SERPINE1/SMARCA1/CDCP1/AURKA/PGR/MSH2/PLK1/USP28/RSF1/PIK3CG/EZH2/TP53/PIK3CD/SP1/PTEN/SFN/ALDH1A1/SETD2/ELAVL2/BCL2	52
MyoF vs MyoN	C0862506	Borderline ovarian tumour	30/8030	54/21671	0.555555555555556	1.49930814999308	2.81859026357528	0.00426278629712792	0.0248934347549297	0.0163857692965562	MLLT11/HRAS/CLU/ERBB2/BECN1/TIMP1/LGMN/NCOA3/DSC3/DNMT1/PHB1/CHI3L1/CPE/KDM2A/ARHGAP24/KRAS/PIK3CA/CRP/CD44/AR/PIK3CG/RMI1/ZNF281/TP53/PIK3CD/BRCA1/TP73/ESR1/BRCA2/BCL2	30
MyoF vs MyoN	C0004997	Benign Ovarian Neoplasm	38/8030	72/21671	0.527777777777778	1.42434274249343	2.7671348798291	0.00462904766827518	0.0264222817583754	0.0173921123157022	CLIC1/HSPA5/BDNF/ERBB2/IL10/LGMN/EGFR/RASSF1/IL16/NEURL1/MEGF8/MUC1/FHDC1/NEU1/AMH/KRAS/CS/NQO1/ILK/CRP/SLC2A3/NES/CCND1/MTOR/CCN1/OPCML/LRPPRC/HMGB1/SOHLH2/VTA1/RMI1/TP53/XPO1/ALDH1A1/SHBG/BRCA1/IL7/HPSE	38
MyoF vs MyoN	C1333394	Endometrial intraepithelial neoplasia	11/8030	15/21671	0.733333333333333	1.97908675799087	2.91032713678658	0.0047341794486127	0.0265768488640255	0.0174938540383272	FOXO1/AKT1/VEGFB/MLH1/PIK3CA/PIK3CG/SMAD4/TP53/PIK3CD/PTEN/BCL2	11
MyoF vs MyoN	C3887527	Fused cervical vertebrae	11/8030	15/21671	0.733333333333333	1.97908675799087	2.91032713678658	0.0047341794486127	0.0265768488640255	0.0174938540383272	NTN1/CHRNG/BMP2/RAD51/FANCI/MYH3/FLNA/FLNB/RBM8A/DNAL4/MEOX1	11
MyoF vs MyoN	C1720816	Endometrial Diseases	12/8030	17/21671	0.705882352941177	1.9050032964618	2.8639780122792	0.00518438787929911	0.0283667403556459	0.0186720260879578	CHEK2/CLU/CALD1/ABCC4/ACKR3/CXCR4/ERRFI1/ESR2/L1CAM/PGR/CXCL12/ESR1	12
MyoF vs MyoN	C0280232	stage, cervical cancer	27/8030	48/21671	0.5625	1.518049501868	2.75675409780874	0.00521708501260234	0.0284401807983796	0.0187203672736366	TRIM29/BDNF/PDIA3/SLC9A1/CDKN1A/SIPA1/MMP9/DLL4/PTN/IL6/CPE/SLC12A9/MIF/SMUG1/PIK3CA/CCND1/EZR/KRT19/TBPL1/MSH2/COX2/TP53/B3GNT3/CDK1/ATM/MDK/ESR1	27
MyoF vs MyoN	C0280255	stage, endometrial carcinoma	13/8030	19/21671	0.68421052631579	1.84651635314937	2.83222183990821	0.00546967697513473	0.0293651002188403	0.0193291830674705	ERBB2/RASSF1/S100A4/HOXA11/MNT/TOP1/AMH/L1CAM/CCND1/KRT19/TP53/BRCA1/BCL2	13
MyoF vs MyoN	C4721779	Ovarian cancer stage IV	28/8030	51/21671	0.549019607843137	1.4816692305814	2.64222788244079	0.00704047299791209	0.0352142979946417	0.0231793389928286	MCAM/AXL/CUX1/EGFR/PLAU/ETV4/PARK7/NT5E/MMP14/XBP1/VCAM1/CTLA4/PMEPA1/MAPK1/ESR2/ST3GAL3/PIK3CA/SERPINE1/LGALS1/ANXA5/GDNF/CXCL12/ITGA2/PIK3CG/KDM1A/TP53/PIK3CD/CYP1B1	28
MyoF vs MyoN	C0813147	Stage I Endometrial Carcinoma	8/8030	10/21671	0.8	2.15900373599004	2.81261124359883	0.00720247747424122	0.0354566284659436	0.0233388497728945	ERBB2/MLH1/PGR/MSH2/GADL1/TP53/AZIN2/BCL2	8
MyoF vs MyoN	C1334177	Infiltrating Cervical Carcinoma	39/8030	76/21671	0.513157894736842	1.38488726486203	2.57886054156388	0.0076830537666292	0.0372906112916493	0.0245460443513731	YAP1/MYC/CLU/ERBB2/IL10/EGFR/HP/RASSF1/CD82/CCN4/THBS2/STS/GNAO1/GSTP1/ESRRA/THBS1/TGFB1/CFLAR/CA12/PIK3CA/ACTB/NES/PDXP/CEBPZ/CCR2/PCDH10/PEG3/GADL1/CADM1/PROM1/ERBB4/TNF/TP53/FANCF/PTPRR/AZIN2/ESR1/BCL2/HPSE	39
MyoF vs MyoN	C1136382	Sclerocystic Ovaries	68/8030	144/21671	0.472222222222222	1.27441192749412	2.53487529527799	0.00776835753004695	0.037683983130688	0.0248049760844066	PDLIM4/PWWP2B/CEP55/SFTPC/HACD1/PNPLA2/UBE2H/RHPN1/JSRP1/AZGP1/RASL10B/ELAVL3/CNTROB/LPCAT2/MYBL1/ANLN/CIMAP1B/DACT3/PLEKHG5/MAPK8IP3/RRM2/ERRFI1/ARHGAP23/DMD/MAPRE3/REXO1/CDC6/FGF18/TNPO2/LTK/TCF15/LIF/RP2/HOOK3/ADAMTS7/BLOC1S3/MGAT5B/LARP4/TOP2A/CCNE2/SPATA21/LMNA/LRATD1/NMNAT3/NPB/BCL11A/PTGER3/SOX15/EMSY/ATF1/CMTR2/PTAFR/SRSF10/HELLS/AKR1C1/GDF9/LSM5/ZMYM5/RPL37A/AKR1C3/ZNF430/ABCB6/NOP53/TMF…	68
MyoF vs MyoN	C0677776	Hereditary Breast and Ovarian Cancer Syndrome	38/8030	74/21671	0.513513513513513	1.38584699269631	2.55092910686576	0.00831713554986899	0.0398008654178325	0.0261983854361734	IGFBP4/CHEK2/HRAS/CDK2/ERBB2/NF2/NOTCH3/NBN/RAD52/MLH1/RASSF7/KRAS/RAD51/APRT/RAD51C/PMS1/MSH2/AR/KIT/MRE11/MSH6/PALB2/EMSY/MSH3/SEM1/BCCIP/TP53/FANCA/HSD17B13/EPHA3/PTEN/BRIP1/BRCA1/ATM/ABRAXAS1/C11orf65/BRCA2/FAP	38
MyoF vs MyoN	C0346163	Endometrioid carcinoma ovary	28/8030	52/21671	0.538461538461538	1.45317559153176	2.5102357200981	0.00993069119027288	0.044214645845165	0.0291036971587191	MAP3K6/SATB2/PPP2R1A/ERBB2/EGFR/PLK2/KRT8/TNK2/MAST4/BABAM1/ARID1A/MTX1/USHBP1/MLH1/KRAS/PIK3CA/TUBA1C/CCND1/PGR/MSH2/MSH6/MSH3/FGFR2/TP53/PTEN/RALY/ESR1/BRCA2	28
MyoF vs MyoN	C0280630	Uterine Carcinosarcoma	23/8030	41/21671	0.560975609756098	1.51393554657838	2.52718159121018	0.0100230079224637	0.044214645845165	0.0291036971587191	AKT1/HRAS/ALK/PPP2R1A/BIRC5/ERBB2/EGFR/UBB/AURKB/TGFB1/ARID1A/PIK3R1/SMUG1/PIK3CA/STAT3/L1CAM/NES/AURKA/FGFR2/TP53/PTEN/ESR1/SOX4	23
MyoF vs MyoN	C0281842	Abnormality of the fallopian tube	14/8030	22/21671	0.636363636363636	1.71738933544662	2.58292300451467	0.010222656706121	0.0445160746774665	0.0293021086416683	CHEK2/HCCS/NBN/RAD51/RAD51C/MRE11/HYLS1/PALB2/TP53/PTEN/BRIP1/BRCA1/FANCB/BRCA2	14
MyoF vs MyoN	C1536148	Chocolate cyst of ovary	27/8030	50/21671	0.54	1.45732752179328	2.4839255542479	0.0107147726248955	0.045876066952923	0.0301973053025596	ARTN/PRELP/IL10/TIMP1/THY1/PPIA/MMP9/PECAM1/IL6/NT5E/PLA2G2A/PHB1/SYP/TGFB1/ARID1A/AMH/SRA1/ZNF366/PTP4A3/TSLP/COX2/LEPR/FGFR2/HMOX1/FST/TNF/PTEN	27
MyoF vs MyoN	C0279672	Cervical Adenocarcinoma	41/8030	82/21671	0.5	1.34937733499377	2.43192128939734	0.0111228179114181	0.0473642650167314	0.0311768917027978	INHA/DKK3/CHFR/HRAS/ERBB2/PDIA3/EGFR/PRKCA/RASSF1/CDKN3/HDGF/IL6/DAPK1/CA13/SOX17/SOCS3/SMUG1/KRAS/FABP4/PIK3CA/TIMP3/STAT3/ANXA5/CCND1/MTOR/PGR/HLTF/COX2/SFRP5/SFRP4/MAPK10/ABCB1/TP53/EPHA3/PTEN/LIPA/CLDN1/NME1/ZNF582/CIP2A/BCL2	41
MyoF vs MyoN	C0751674	Lymphangioleiomyomatosis	47/8030	96/21671	0.489583333333333	1.3212653071814	2.42040570340569	0.0111559732206903	0.0474597938119997	0.0312397722500526	BSG/COL18A1/IGFBP2/SRF/FOSL1/PDPN/EGFR/ANXA6/POLDIP2/MMP9/GJA1/YWHAZ/PLB1/UBASH3B/TESC/PLAU/CCL2/TSC2/AHSA1/MMP14/CTLA4/MAPK1/AIMP2/PDCD1/JAG2/PDGFC/TIMP3/DES/ACTB/LMNA/STAT3/CD44/SERPINE1/A1BG/MTOR/SELL/RPS6/TSC1/PRL/MMP7/TNF/GGPS1/RPS6KB1/ALDH1A1/SMN1/ESR1/ING4	47
Common	C4552766	Miscarriage	41/1062	426/21671	0.0962441314553991	1.96394215891709	4.56132125949219	3.14239398434533E-05	0.0114775940278213	0.0101929337502738	APOA1/ELANE/TIMP3/TGFBI/NDRG1/ACTB/GSTM1/HSPG2/LMNA/HBA1/IGFBP6/STAT3/CD44/SERPINE1/HBA2/LGALS1/APRT/HAS2/ANXA5/NR4A1/CORIN/IL15/PGF/ACE2/TNMD/CSF3/ITGB6/CD226/TNR/COL9A2/ECM2/KIR3DL1/ESR1/BRCA2/CD72/MMP26/SPAST/TCFL5/CHGB/TNFSF13B/HPSE	41
MyoT vs MyoN	C4552766	Miscarriage	44/1194	426/21671	0.103286384976526	1.87463923687294	4.40254538705368	4.81756651757431E-05	0.0133042425472537	0.0117726037327908	S100B/TFAP2A/APOA1/ELANE/TIMP3/TGFBI/NDRG1/ACTB/GSTM1/HSPG2/LMNA/HBA1/IGFBP6/STAT3/CD44/SERPINE1/HBA2/LGALS1/APRT/HAS2/ANXA5/NR4A1/CORIN/IL15/PGF/ACE2/TNMD/CSF3/CYP24A1/ITGB6/CD226/TNR/COL9A2/ECM2/KIR3DL1/ESR1/BRCA2/CD72/MMP26/SPAST/TCFL5/CHGB/TNFSF13B/HPSE	44
MyoT vs MyoN	C0023267	Fibroid Tumor	39/1194	413/21671	0.0944309927360775	1.71391460936644	3.53719129641907	0.000762920734383897	0.0487784338150014	0.0431628610174965	EGR1/TACR1/CHST3/DES/ACTB/GSTM1/FGFR1/ADAMTS15/SMTN/FMOD/CD44/SERPINE1/S100A11/NES/SLC7A8/TAC1/TGFB3/CCND1/PLXNA2/MTOR/ATF3/CCN1/SDHB/LTBP1/EGR2/NR4A3/KANSL1/SOX2/TFAP2C/FGF1/ITGAV/SMN1/PBX3/AZIN2/EBP/ESR1/MSTN/GHR/BCL2	39
MyoT vs MyoN	C0751674	Lymphangioleiomyomatosis	14/1194	96/21671	0.145833333333333	2.64686278615299	3.90495545602077	0.000764306516185237	0.0487784338150014	0.0431628610174965	TIMP3/DES/ACTB/LMNA/STAT3/CD44/SERPINE1/A1BG/MTOR/VEGFC/GPNMB/SMN1/ESR1/ING4	14
