# Supplementary material for: The Human Myometrial Transcriptome and the DNA Methylome of Testosterone-treated Patients Resemble the Myometria from Fibroid Patients
Source: Reprod Sci. 2025 Jun 5;32(7):2223–32. doi: 10.1007/s43032-025-01893-9 (PMC12271253; doi:10.1007/s43032-025-01893-9)
Supplement: Supplementary file 6 — Supplementary file6 (CSV 1215 KB) [file 43032_2025_1893_MOESM6_ESM.csv]

	Probe_ID	Est_X.Intercept.	Est_SubtypeN	Est_SubtypeT	Pval_X.Intercept.	Pval_SubtypeN	Pval_SubtypeT	FPval_Subtype	Eff_Subtype
cg00001136	cg00001136	0.602391863526089	0.0366008341371956	0.140989731343398	3.51744639399891e-64	0.0471379191972121	0.000122380799426769	0.000489149219076136	0.140989731343398
cg00009737	cg00009737	0.554706711108971	0.033764686482214	0.112547833271866	9.39577548589536e-62	0.0606589330853472	0.00149452765300407	0.00458135239295772	0.112547833271866
cg00018216	cg00018216	0.70925626064022	0.0868039649974247	0.229247317289164	4.79079018459233e-65	7.40183596135445e-05	1.59057281225093e-07	1.2674511060692e-07	0.229247317289164
cg00018572	cg00018572	0.481484892016028	0.0422053425902485	0.126129110327017	3.09315999825752e-60	0.00982827161611734	9.68327433212013e-05	0.000226001329854441	0.126129110327017
cg00021764	cg00021764	0.895433415303298	-0.0466708251985151	-0.123030109127185	2.78091836805058e-114	1.81378694013993e-07	1.36817993546082e-11	4.51633418318435e-12	0.123030109127185
cg00026412	cg00026412	0.71837830153654	0.0618320399575271	0.101823013435332	3.87500089470547e-73	0.000620711498838649	0.00335117824691644	0.00055294486338354	0.101823013435332
cg00027586	cg00027586	0.58493023338268	0.0400724118650608	0.116489725215479	1.58219420072425e-64	0.0243971108471063	0.000876008147230182	0.00203549541362868	0.116489725215479
cg00031779	cg00031779	0.732448177017739	0.0325044694989446	0.107632771088667	2.56677076122455e-62	0.163832564846832	0.0183213346895556	0.0506943572211847	0.107632771088667
cg00038736	cg00038736	0.856553601346264	-0.0447775642750154	-0.155976924892644	1.12360078077139e-102	4.00732229614271e-05	8.55911266913459e-12	2.49378164026808e-11	0.155976924892644
cg00041270	cg00041270	0.351430570927524	0.0354779172832477	0.185635626707575	1.27000516301374e-45	0.039234074180801	1.55012250865743e-07	9.72319553261974e-07	0.185635626707575
cg00041401	cg00041401	0.700305097743817	0.0368488480067806	0.130263583062469	5.20723675789257e-89	0.00218845204767702	1.01357116632358e-07	3.55165601446814e-07	0.130263583062469
cg00041873	cg00041873	0.813612042108612	0.0264010858076518	0.127805782025507	4.14990117721791e-76	0.155750745753217	0.000540278782474224	0.00238334757911787	0.127805782025507
cg00047079	cg00047079	0.697446249104105	0.0136726463842801	0.150142452741297	6.93444619462266e-79	0.358228654802257	9.1742443600165e-07	4.0125433724775e-06	0.150142452741297
cg00048149	cg00048149	0.566617378755554	0.0163772216310803	0.148743203694671	1.16088468813408e-54	0.45184896877932	0.00060418212675876	0.0024538960193004	0.148743203694671
cg00049582	cg00049582	0.806463017998512	0.049078716667572	0.115088523939023	2.86278707577414e-76	0.00831038736013842	0.00151982987360482	0.00179452864203919	0.115088523939023
cg00050402	cg00050402	0.538284682708001	-0.0509827278005236	-0.11404128179523	1.77561539326979e-55	0.0130949649135173	0.00434885680939881	0.00498291285351348	0.11404128179523
cg00058291	cg00058291	0.681649286746679	0.064113685843853	0.194572894154618	1.9738659811712e-66	0.0014003101320352	1.3069932197265e-06	2.72488032830571e-06	0.194572894154618
cg00059937	cg00059937	0.465214028171554	0.0182793332503224	0.127135420662779	3.87308053596041e-58	0.265336514904281	0.000111697005528033	0.000536918830983284	0.127135420662779
cg00060484	cg00060484	0.671715219530705	0.030982517124488	0.118300351847911	2.8240772555038e-91	0.00449487941800195	1.05519927804755e-07	4.57196976371537e-07	0.118300351847911
cg00061421	cg00061421	0.711583408957261	0.0219955201257808	0.170530468816959	2.86830302074078e-74	0.195214935459718	9.70225026651067e-07	5.29871962487759e-06	0.170530468816959
cg00063284	cg00063284	0.574978123792892	-0.0387395325894085	0.117416798745111	6.66907988447186e-68	0.0164683163798556	0.000233247302453601	1.7718293191516e-06	0.15615633133452
cg00070383	cg00070383	0.787453127781793	-0.0699815560501083	-0.100979307989387	4.74485827293856e-95	1.85887174732948e-08	1.46174531630592e-05	1.04994913512898e-08	0.100979307989387
cg00070722	cg00070722	0.651613708921698	0.0393315919082448	0.115085796286772	2.40912875624174e-79	0.00496579919981445	3.39941682924513e-05	7.06311470026875e-05	0.115085796286772
cg00076936	cg00076936	0.707284928743696	0.00366476169470569	0.106631724381128	3.36742984269429e-101	0.681498374979357	1.36748330233492e-08	2.94384867829661e-08	0.106631724381128
cg00081175	cg00081175	0.325472276674658	0.0776027606064037	0.298981726207464	3.5849278692594e-34	0.000521824242777733	1.56769892050379e-10	7.00948624525135e-10	0.298981726207464
cg00084340	cg00084340	0.727191806255558	0.0293625028757443	0.150758447022165	9.9777738530141e-86	0.0276910929126688	4.47223329819473e-08	2.8775812018156e-07	0.150758447022165
cg00085593	cg00085593	0.403416609469236	0.0436888007046695	0.217360569353406	5.42735201719982e-64	0.000557988249107455	6.80764464895187e-15	5.47475421719839e-14	0.217360569353406
cg00085620	cg00085620	0.317043362649505	0.0823948569503414	0.167882279218746	1.04702493090977e-44	8.62279311433497e-07	2.65058185510477e-07	1.49680803128175e-08	0.167882279218746
cg00088575	cg00088575	0.686797390428387	0.0637474549063476	0.109842820106735	7.2363367788602e-86	1.29307581802909e-06	1.31597213171136e-05	2.38732689022042e-07	0.109842820106735
cg00091513	cg00091513	0.624183924696674	0.0535478284182055	0.232417395395252	6.85326012332534e-56	0.0228198216553142	1.14198851166295e-06	5.95158161303037e-06	0.232417395395252
cg00092475	cg00092475	0.296564802646511	0.0238239843848296	0.110934860235425	3.09686277933045e-46	0.0942186277927359	9.65898610898939e-05	0.000459150173556782	0.110934860235425
cg00092711	cg00092711	0.620987380168542	0.0595443617682114	0.106955137747936	5.41953474198202e-96	9.93660276467062e-10	9.74144004326302e-09	2.20823163210442e-11	0.106955137747936
cg00099790	cg00099790	0.365304645595425	-0.0131870619141222	0.150953829123165	1.57399257901968e-60	0.277514632452551	3.9340072358412e-09	4.48028506262503e-10	0.164140891037287
cg00106685	cg00106685	0.399738257921097	-0.128240284828964	-0.298520873534127	6.61671996897374e-34	5.8729732666708e-06	9.56364223408107e-08	2.2648168308333e-08	0.298520873534127
cg00108228	cg00108228	0.60961835918553	0.0482815158711009	0.128649827924546	1.71752202011518e-64	0.00962383302567794	0.000445210858630206	0.00076353997025303	0.128649827924546
cg00109703	cg00109703	0.30879613946223	-0.0237828104959419	-0.125167189055294	8.24361105676943e-43	0.142509646281206	0.000114109886714691	0.000560165150812467	0.125167189055294
cg00112465	cg00112465	0.228348888229909	-0.0608732490461095	-0.187929701411116	5.72959808913766e-27	0.00184570325977282	1.61136591111672e-06	3.64493389594944e-06	0.187929701411116
cg00113157	cg00113157	0.435226104671634	-0.0319429318524244	0.151572223733015	1.4591422967981e-57	0.0417506737207497	1.95813061901801e-06	2.75542082553017e-08	0.18351515558544
cg00118783	cg00118783	0.414664841768913	0.125763693148704	0.102291269718802	7.27500813806211e-57	3.50670459005283e-13	0.000655619899581969	2.46066508853808e-12	0.125763693148704
cg00119241	cg00119241	0.589099448162969	0.104488545535288	0.117780224853894	8.10777470510661e-72	2.27379019047465e-10	8.18773104461235e-05	5.59559619311529e-10	0.117780224853894
cg00119811	cg00119811	0.432401609529229	-0.000143438862661368	0.152929596648373	1.93917592993331e-63	0.991423286510359	4.2907168296472e-08	5.26963001314353e-08	0.153073035511035
cg00121197	cg00121197	0.727986557453977	0.0222876679704774	0.123208730426938	2.47929937537009e-84	0.104279841875497	9.02630615158959e-06	5.00010764618642e-05	0.123208730426938
cg00122968	cg00122968	0.289268703600617	-0.0585342427732168	-0.174910571176689	5.20350268988607e-41	0.000355853464117688	1.18594074276998e-07	2.05203367661667e-07	0.174910571176689
cg00123747	cg00123747	0.653680528324554	-0.0688309112122104	-0.140546418188606	3.40409375127642e-62	0.00126510767006415	0.00069956902895361	0.000331697568480543	0.140546418188606
cg00130819	cg00130819	0.507797394242976	0.0692214787710544	0.133723931821085	5.83486068832087e-48	0.00340877051659313	0.00348361919087181	0.0018503424694492	0.133723931821085
cg00131983	cg00131983	0.245088385384224	-0.05681780587442	-0.118048914154658	8.21423441673478e-32	0.00158645831685966	0.0007345648963437	0.000395864067754873	0.118048914154658
cg00140004	cg00140004	0.476778560539102	-0.00326749902094375	0.10163775177783	1.61896782670526e-57	0.847838739626047	0.00259160793421029	0.00476705593263843	0.104905250798774
cg00147807	cg00147807	0.699734449173559	0.0325294961796234	0.109445870844562	2.76638034163375e-99	0.000625369204963567	1.70277841012422e-08	4.86154776055062e-08	0.109445870844562
cg00150785	cg00150785	0.639036596859444	0.0460556189061537	0.117884528622448	1.66567236845876e-84	0.000190761394589173	1.47429442765254e-06	1.17467543908409e-06	0.117884528622448
cg00151672	cg00151672	0.74213314426919	-0.037423226731369	-0.102889026098562	2.67256031471738e-86	0.00565771574871526	0.000114982129049783	0.00020143115369106	0.102889026098562
cg00155430	cg00155430	0.577012259041144	0.0114845585564713	0.125891180195462	8.58545180372942e-58	0.575002211369527	0.00193451698069801	0.00697167884086697	0.125891180195462
cg00160039	cg00160039	0.3196103984081	0.0178324511846665	0.103160677787929	4.33450970414261e-48	0.220836537614274	0.000377422200168806	0.00174352028742331	0.103160677787929
cg00160478	cg00160478	0.583609878081961	0.0195981664223763	0.131318593201936	4.22496927460874e-83	0.0837553596322012	2.59957388419389e-08	1.66879907787338e-07	0.131318593201936
cg00163006	cg00163006	0.660203716812128	0.0238143610653783	0.121869174591052	4.12188087108986e-80	0.0834717471250046	1.14462014851487e-05	6.19164004085037e-05	0.121869174591052
cg00164084	cg00164084	0.424113092719337	0.0258627779809529	0.164456201032381	2.89316031167494e-64	0.045911627821944	1.66783441321909e-09	1.1597842447707e-08	0.164456201032381
cg00166722	cg00166722	0.797943732144341	-0.0563523827500272	-0.162400928095053	5.99900668319994e-66	0.0164969233381824	0.000449619402586884	0.000996192661181165	0.162400928095053
cg00174075	cg00174075	0.698162789123068	0.0533186633274849	0.113053953502584	1.87430034479325e-83	0.000119067697486573	2.86232112486056e-05	8.15725239396415e-06	0.113053953502584
cg00174508	cg00174508	0.594905525712267	0.0282338729255142	0.106590987574972	1.65924835743632e-49	0.279535911173928	0.0365097121274885	0.103207447692271	0.106590987574972
cg00176242	cg00176242	0.792009528421259	0.0444708971840433	0.130502773630017	2.64863097495707e-86	0.00215810960238594	6.21994969288196e-06	1.20281180733422e-05	0.130502773630017
cg00178749	cg00178749	0.689039613604558	-0.0424364074530531	0.14176963050085	3.30446761563577e-82	0.0022444218897142	4.29380549609278e-07	1.50726838685253e-10	0.184206037953903
cg00181327	cg00181327	0.284663448944121	0.039154296273903	0.155027524445843	1.0316385586051e-57	0.000187403328236804	3.16854151002028e-12	1.53900161497748e-11	0.155027524445843
cg00183741	cg00183741	0.50096156680841	-0.0292308512576536	0.117170798282828	8.88145408333677e-57	0.110998156603255	0.00122348097802795	0.00013345078848726	0.146401649540482
cg00186462	cg00186462	0.838116062196801	-0.0498003995050792	-0.113642036764659	3.52242028784813e-77	0.00845307313931073	0.0020494333398724	0.00225307410099144	0.113642036764659
cg00201375	cg00201375	0.778548366468319	0.0277542450802338	0.110108616016605	1.55375826138831e-98	0.00906015770353557	3.58590037258163e-07	1.66842421381819e-06	0.110108616016605
cg00203568	cg00203568	0.427199387376047	0.0211602329690547	0.104140609198476	3.96095395367053e-75	0.0353779774802969	4.1221285896823e-07	2.45049121431363e-06	0.104140609198476
cg00206965	cg00206965	0.618080149792621	0.0595041128512645	0.171114178955328	4.2008298995621e-74	0.000102939159395498	3.06749292907649e-08	3.91511612662101e-08	0.171114178955328
cg00208349	cg00208349	0.836643572699949	-2.76182014715543e-05	0.117707215903371	6.72256550768511e-80	0.998732949545356	0.000687783938509862	0.00150979705726091	0.117734834104842
cg00210003	cg00210003	0.467240861400939	0.0188856071079369	0.100064245183319	3.31151254747473e-67	0.153255475222082	0.000152435954426001	0.000737819796217219	0.100064245183319
cg00219282	cg00219282	0.353028694213991	-0.0344603461414515	-0.107855870736618	6.47065587376849e-55	0.0117343653913719	7.01683596276284e-05	0.000186384685771381	0.107855870736618
cg00223681	cg00223681	0.783862165815655	0.00404715748862606	-0.11986557767075	2.07331189161552e-67	0.853814960151721	0.00570332443976252	0.0109137740975784	0.123912735159376
cg00226984	cg00226984	0.521879649880585	0.00794173807913304	0.102019562852023	8.5670957605904e-74	0.527044653861636	5.57488065907899e-05	0.000211500804012063	0.102019562852023
cg00227856	cg00227856	0.3770168521768	0.0569504942618947	0.143997738595645	2.12813100982017e-53	0.000229177209904559	2.53312202238184e-06	1.9681406914903e-06	0.143997738595645
cg00228629	cg00228629	0.404056419827171	0.049461535512918	0.183667530328194	2.47841107259557e-50	0.00508615571581701	3.00836962666931e-07	1.21441136018065e-06	0.183667530328194
cg00228735	cg00228735	0.724311753176013	-0.0383250344160077	-0.120371235602703	8.41777156698314e-73	0.0335382253769507	0.000706530158755588	0.00195670789080975	0.120371235602703
cg00230120	cg00230120	0.646910016672924	0.0825442446751863	0.116314679531147	3.27402541099819e-55	0.00103213667077703	0.0156049985219015	0.00187442898478444	0.116314679531147
cg00235671	cg00235671	0.513337229996806	0.0208363082339082	0.183369730609764	1.1889054657734e-61	0.209853757704738	1.03780999550644e-07	5.47771103461568e-07	0.183369730609764
cg00236302	cg00236302	0.470993871122586	-0.0217609601982273	-0.158241629328315	2.83886448778948e-64	0.128725711897996	9.64156231385556e-08	5.76758871208677e-07	0.158241629328315
cg00237625	cg00237625	0.674330600177578	0.0344664800913545	0.101207584756549	1.68960999795622e-78	0.0189867488503931	0.000471159114055766	0.00110228718889645	0.101207584756549
cg00245885	cg00245885	0.783405458365999	0.0479121835857986	0.139642981628839	1.15222421299962e-81	0.00271244016817113	1.10811871240169e-05	2.14365220823084e-05	0.139642981628839
cg00247870	cg00247870	0.353313894557471	0.0240920645447976	0.284637204028051	2.84699808784039e-47	0.143666655977082	1.59998962226028e-14	6.31450049103003e-14	0.284637204028051
cg00255967	cg00255967	0.714305329536535	0.0195772559008762	0.10377899525618	3.09658271173656e-94	0.0671057405960724	1.85199549490937e-06	1.0806677147834e-05	0.10377899525618
cg00256150	cg00256150	0.713463268029218	0.0569500513142404	0.202901520240186	1.85851678904777e-68	0.00421011048810158	4.7252649291714e-07	1.7113081286306e-06	0.202901520240186
cg00258209	cg00258209	0.627480621837418	0.0704915813010349	0.143165192541244	5.44147733743048e-67	0.000131226679202976	6.42120454121199e-05	1.51881506875123e-05	0.143165192541244
cg00259019	cg00259019	0.734630348468474	0.0128664159717842	0.155226472745217	3.81296268583388e-70	0.504798491988884	6.48621924060867e-05	0.00025288905147888	0.155226472745217
cg00265891	cg00265891	0.767635574770809	0.0605728318510472	0.116941669651634	8.09398306783143e-96	2.56441653702727e-07	2.7597488293817e-07	7.0854038075524e-09	0.116941669651634
cg00269670	cg00269670	0.611579889603664	0.0272960726214959	0.196377153364471	2.21632294909944e-55	0.237799419690158	2.58676658339792e-05	0.000131273004165316	0.196377153364471
cg00278547	cg00278547	0.742045040812371	0.0152085770890575	-0.160815738382816	4.06779414559787e-54	0.598485361813268	0.00480104269334284	0.00571362269045758	0.176024315471874
cg00280111	cg00280111	0.545606872470325	-0.0379307443658309	-0.128409599975152	4.67613426812643e-67	0.0153575599194989	3.80818871729065e-05	0.000123019954242308	0.128409599975152
cg00294534	cg00294534	0.579534632517924	0.00120162626644228	0.117373708102824	4.45603818366082e-79	0.922074698176683	3.05472133557468e-06	5.77249104107781e-06	0.117373708102824
cg00296005	cg00296005	0.750947974262985	0.0515816426739223	0.102657738831137	4.9392099290173e-66	0.0193593123323586	0.0163245408335491	0.0155878281380318	0.102657738831137
cg00299354	cg00299354	0.51263809340487	0.064101157940647	0.182166868632393	3.09249380743493e-51	0.00345872533940618	2.75975226846979e-05	5.05083154451732e-05	0.182166868632393
cg00304631	cg00304631	0.269090698559778	0.0403586106274328	0.108346435448212	1.11876450001083e-45	0.00245065354547466	3.84194820921292e-05	5.58270235016078e-05	0.108346435448212
cg00305629	cg00305629	0.397443431948803	0.0188985910862592	0.115474585733143	1.28380525217629e-61	0.142737643763588	9.7210938845012e-06	5.35006130829758e-05	0.115474585733143
cg00314173	cg00314173	0.480000425849587	0.00799587112895038	-0.135951203757959	1.29121275555444e-34	0.800153343660778	0.0280792478075637	0.0513751065534548	0.14394707488691
cg00320765	cg00320765	0.669487423210707	0.0384902331067699	0.164866396020692	7.54390622664734e-80	0.00669576680983719	1.79288173591557e-08	9.90220856518215e-08	0.164866396020692
cg00321046	cg00321046	0.311949465324506	0.0690255319844844	0.1765830406442	2.29130946702564e-49	1.98361746214471e-06	1.41527695441363e-09	5.2609230260862e-10	0.1765830406442
cg00322814	cg00322814	0.711749696541598	0.0491218741521844	0.14213072246097	2.18270431322433e-84	0.000352269405735141	2.57661312073278e-07	3.88896615342999e-07	0.14213072246097
cg00323305	cg00323305	0.191577076055274	-0.0437370703914934	-0.100885152890543	1.00396722283472e-30	0.00257432201148305	0.000373679219044508	0.000327342199015966	0.100885152890543
cg00325381	cg00325381	0.601984774742843	0.0119462836726402	0.167226811535168	9.27485998206361e-69	0.464938389671272	6.85056402205887e-07	2.53580457988241e-06	0.167226811535168
cg00328219	cg00328219	0.506206622191011	0.0747507899284222	0.252213916071851	7.17624043509758e-53	0.000368038457927516	4.50202583787869e-09	1.26676732634408e-08	0.252213916071851
cg00328246	cg00328246	0.648164587155386	0.0914134835642775	0.266525548561961	4.27614389237159e-54	0.000444050154169161	3.32938599403243e-07	5.32261209465335e-07	0.266525548561961
cg00328523	cg00328523	0.669111094966843	0.0589647524522168	0.116998927840726	8.1942818123883e-78	0.000103145701650202	7.13765838923703e-05	1.39702788247004e-05	0.116998927840726
cg00328720	cg00328720	0.824132820283446	0.0465365048228613	0.111150088149273	1.12798653469251e-91	0.000510577897084312	2.40891122849277e-05	1.6969113597392e-05	0.111150088149273
cg00332865	cg00332865	0.819427750545613	0.0296723502575551	0.132101208248215	1.70214545794211e-87	0.0392749282844675	5.52197225995611e-06	2.83172985504712e-05	0.132101208248215
cg00335428	cg00335428	0.59330928860631	0.0586454996735198	0.101680369577324	1.39284894447391e-62	0.00219098026351395	0.00586921072462056	0.00190362924452192	0.101680369577324
cg00342214	cg00342214	0.31039992384042	0.0109775042842852	0.147387313685334	1.04563925659694e-56	0.332971977953641	1.00399774725097e-09	3.7035283342094e-09	0.147387313685334
cg00344307	cg00344307	0.695666174693278	0.0844962136536981	0.216956601169201	4.79586653860982e-61	0.000328185260474103	3.22473001525012e-06	2.86198578068856e-06	0.216956601169201
cg00344517	cg00344517	0.226003056135197	-0.0480137833415306	-0.108970570617538	1.52723258797213e-32	0.00299434367216382	0.000557636989739162	0.000478894772482297	0.108970570617538
cg00347500	cg00347500	0.777168336784636	0.0618965117395599	0.111626357092014	2.65385778845996e-87	1.37921280273323e-05	4.64704387418333e-05	2.72836068852016e-06	0.111626357092014
cg00347746	cg00347746	0.549245393770195	0.0418102891052525	0.128475946728575	4.4324015973587e-78	0.000659593536884495	2.06504944720772e-07	4.22541061858717e-07	0.128475946728575
cg00349493	cg00349493	0.627969818897692	0.0556506972745284	0.193167329063569	8.09841991560635e-60	0.00978528654517862	7.65706081335202e-06	2.61534445922216e-05	0.193167329063569
cg00350478	cg00350478	0.571773040510623	0.0202992514037079	0.10373557342846	1.20334230735494e-82	0.0706865507351679	5.10377194664016e-06	2.84526380565621e-05	0.10373557342846
cg00358161	cg00358161	0.216103635310424	0.0958657061947746	0.114167185491585	3.13212592973181e-25	2.26862331846603e-06	0.00262185568862888	5.61350681267185e-06	0.114167185491585
cg00359695	cg00359695	0.43547042912509	0.0675026856248085	0.126138508959804	1.30005749446232e-70	3.29968172674783e-08	8.4667017874928e-08	8.662010168648e-10	0.126138508959804
cg00360027	cg00360027	0.289859395011803	0.092686761041792	0.14469956305666	3.02960596392012e-52	4.55523811147192e-12	6.81259359968648e-09	3.98511906565407e-13	0.14469956305666
cg00366659	cg00366659	0.655527560419552	0.0735241469354056	0.104893328730887	5.48517078905099e-89	1.24292870009986e-09	3.19211687773097e-06	5.98918143497298e-10	0.104893328730887
cg00370968	cg00370968	0.721850148376948	0.0108645635985351	0.111484892368929	4.97360601910936e-78	0.489038440186279	0.000378514309801618	0.00150240043382072	0.111484892368929
cg00372132	cg00372132	0.535143864172776	-0.00864451821500885	0.169359556656517	1.32351403308002e-64	0.590458811238914	3.44376183533543e-07	1.8877677767777e-07	0.178004074871526
cg00389576	cg00389576	0.53730654667702	0.0749575941707203	0.119016786837908	5.60370041009638e-78	4.43731132739434e-09	7.84304211196662e-07	7.7526280217176e-10	0.119016786837908
cg00389714	cg00389714	0.776542680564083	0.0317720441073134	0.118647335411666	6.17193339753197e-81	0.0458289689189587	0.000174648361308094	0.000663510981358167	0.118647335411666
cg00393957	cg00393957	0.34710691148116	0.00490483669874881	0.10652974578339	3.42112068624113e-70	0.589935617052862	2.37221047835814e-08	6.20133326307946e-08	0.10652974578339
cg00394581	cg00394581	0.531174928365153	0.0157275300460235	0.161265169648748	3.30133135240592e-76	0.19380921963322	4.23329804893631e-10	2.0484352926972e-09	0.161265169648748
cg00395210	cg00395210	0.264157641725153	-0.0424176421066369	-0.126482123900005	1.9424162662521e-35	0.0138073502586165	0.000201533695135916	0.000478966019426076	0.126482123900005
cg00396699	cg00396699	0.583022409692186	0.0403168206741097	0.133749171154453	1.04895605456679e-73	0.00488889915498448	3.25883125042422e-06	9.73139895837926e-06	0.133749171154453
cg00397678	cg00397678	0.737167187482885	0.0294553121148526	0.108464853265694	1.56662068614018e-110	0.000149795255764224	2.70354904386489e-11	1.02308611158965e-10	0.108464853265694
cg00404187	cg00404187	0.478200291213615	-0.00836965762016929	-0.100555297474045	1.42753083412181e-64	0.560184571629328	0.000454284592845843	0.00168724215213359	0.100555297474045
cg00414384	cg00414384	0.240889901759213	0.115702496403097	0.169869158204104	8.20996920646896e-21	1.14537684927732e-05	0.000690062682389266	1.13031764318206e-05	0.169869158204104
cg00415242	cg00415242	0.336457892499609	0.019750618372368	0.107455821057334	7.51067771221699e-43	0.262079546609495	0.0020314571709117	0.00834899777693677	0.107455821057334
cg00417304	cg00417304	0.416387131436067	0.0224911612017993	0.207603068335251	1.62924018355516e-58	0.123269165122958	4.14552633942709e-11	2.26207863178252e-10	0.207603068335251
cg00431516	cg00431516	0.329212579736996	0.0136792128395057	0.15851222092646	7.87180782851093e-58	0.242586714018551	2.5338929372769e-10	1.07843761133627e-09	0.15851222092646
cg00438747	cg00438747	0.581336654756174	-0.0184602621812681	0.220425403187775	3.78870830227815e-62	0.319971469945815	1.51142107276229e-08	2.37968225604686e-09	0.238885665369043
cg00451058	cg00451058	0.279394613669515	0.219136322572608	0.592731857900657	1.47282421356485e-07	0.000507437250678566	2.2547521051111e-06	2.68408863586519e-06	0.592731857900657
cg00463844	cg00463844	0.780663909174117	0.00889336275144746	0.124370460260428	1.81785865238267e-80	0.57888732121221	0.000112473688321317	0.000406001077700071	0.124370460260428
cg00464046	cg00464046	0.385520662497267	-4.72186780284792e-05	0.142059228096905	7.48741382317715e-60	0.997100422226945	1.44974024500678e-07	1.94878683150993e-07	0.142106446774933
cg00467679	cg00467679	0.629386056120414	0.0116098764420346	0.194997311224158	2.64663088081641e-63	0.551676100314546	1.15180161979357e-06	3.80155993484464e-06	0.194997311224158
cg00473386	cg00473386	0.751568893102056	0.073369910172398	0.139043140643776	3.35360126783303e-80	7.04238401036168e-06	1.05673224367325e-05	6.71460159941351e-07	0.139043140643776
cg00486158	cg00486158	0.402135326259009	-0.0286405732203267	0.103438429242239	8.14174047491954e-66	0.0159550383274035	1.38369845914526e-05	7.08626118438182e-08	0.132079002462566
cg00486381	cg00486381	0.754108577455239	0.0650024390751879	0.168066316977849	2.87347083377301e-72	0.000778323414186636	1.10796055500803e-05	1.17230957502326e-05	0.168066316977849
cg00486883	cg00486883	0.75076596001247	0.0107868161340031	0.167283951142449	2.19270330563379e-76	0.525264658624064	1.57982282142884e-06	5.48841176873909e-06	0.167283951142449
cg00489772	cg00489772	0.699793104105887	-0.0319305806505997	-0.124859957242587	8.17234234846537e-67	0.110732728677619	0.00157577998014622	0.00579701826996969	0.124859957242587
cg00499448	cg00499448	0.30955526547673	-0.00611501814962093	0.113334243618391	3.08752296544208e-49	0.654112429936715	3.95936560729531e-05	3.74955714656823e-05	0.119449261768012
cg00499595	cg00499595	0.51306548917585	0.0116342272698346	0.166820124129744	1.24142428572247e-51	0.584442372633947	9.65991071593963e-05	0.000345668660085079	0.166820124129744
cg00504445	cg00504445	0.710782804342031	-0.0289538397974071	0.13749413594852	4.90680809470782e-70	0.123638129478388	0.000242046980427393	2.47499408602072e-05	0.166447975745927
cg00514665	cg00514665	0.932418347446192	0.00108439516415093	-0.14325301242973	1.62610124480249e-103	0.922523495173701	1.56297773494271e-09	1.33326687996362e-09	0.144337407593881
cg00524659	cg00524659	0.692342000436918	0.0227499090301752	0.101148534970992	4.70410901635976e-95	0.0258521016088986	1.08806004492384e-06	5.82586192153476e-06	0.101148534970992
cg00525662	cg00525662	0.645091665832722	0.0172423483875613	0.177094342737908	2.66905991484217e-72	0.28462311531393	1.18501770421176e-07	5.55203995499625e-07	0.177094342737908
cg00532492	cg00532492	0.285588183402301	-0.0590373124431763	-0.116630021623664	6.68979993965367e-36	0.00147362872834467	0.00119238361800843	0.000525100505296078	0.116630021623664
cg00533305	cg00533305	0.702597029964958	0.0702290000094594	0.171109892547169	1.90348894511994e-51	0.0179105753739271	0.00312548321346448	0.004677501008275	0.171109892547169
cg00534502	cg00534502	0.470734916261657	-0.00199006805854974	0.111632042323027	7.47320458168049e-69	0.875857239281936	1.59072424099332e-05	2.28753299985321e-05	0.113622110381576
cg00545580	cg00545580	0.82527784855836	0.0423474272078383	0.105997010960475	1.63192110748954e-104	2.68120566108829e-05	1.26479390562008e-07	6.33744287632498e-08	0.105997010960475
cg00546715	cg00546715	0.807898888151308	-0.0294395153634988	-0.101627157872776	7.01917237309135e-89	0.0322752676326475	0.000193682610930106	0.000647889948008155	0.101627157872776
cg00549398	cg00549398	0.72508256999884	-0.0555676166181581	0.152038341420059	2.35274956419828e-60	0.0230571682921282	0.00151840709833694	2.31607257312637e-05	0.207605958038217
cg00549561	cg00549561	0.568795844154939	0.0419267111306663	0.151706409670323	3.11860691720483e-70	0.00573970874164041	7.70599801317506e-07	2.91237457540626e-06	0.151706409670323
cg00553084	cg00553084	0.490939638066623	0.0704224834783246	0.27617419625216	6.02785732494615e-46	0.00346976955276714	2.3804509753721e-08	1.10603968833583e-07	0.27617419625216
cg00554833	cg00554833	0.628243311448959	0.0261779766929083	0.143369557561817	1.60510115173626e-72	0.0949227754871153	6.33051015468597e-06	3.55254156811984e-05	0.143369557561817
cg00562655	cg00562655	0.64334212306238	0.0142977024610392	0.318154831672332	5.65362354457597e-53	0.579135334951782	5.20001257917521e-09	1.28642023433651e-08	0.318154831672332
cg00566858	cg00566858	0.435215283013614	-0.000412628753899888	0.166599353395267	2.58650962971368e-54	0.980455826018405	1.48239627449231e-06	2.23922203171985e-06	0.167011982149167
cg00574742	cg00574742	0.69567133076934	-0.00746902998781074	0.104782808145988	7.85485642968326e-87	0.543439592602252	2.53836575575504e-05	1.72749576744775e-05	0.112251838133799
cg00575665	cg00575665	0.755115270087622	0.0145888533400718	0.113398054557191	4.84641400959845e-58	0.583927271951724	0.0297154190583981	0.0911054027111267	0.113398054557191
cg00578909	cg00578909	0.412484478744442	0.0277699455474573	0.167821142652146	7.43353405575193e-43	0.198759259919146	0.000106094830319606	0.000524856086865985	0.167821142652146
cg00582194	cg00582194	0.42131453052264	0.0193412456058459	0.128202235248798	2.22764080749749e-51	0.272410212299428	0.000269170806256222	0.00124939373391987	0.128202235248798
cg00587342	cg00587342	0.598820335688377	0.023869266817533	0.119839668610126	9.11471843920516e-90	0.0171029226627233	8.53890251438526e-09	5.64453077859074e-08	0.119839668610126
cg00588385	cg00588385	0.492774946326914	0.0773804396625866	0.150622962830871	7.64267250215611e-64	1.29849732976745e-06	1.16022603341735e-06	5.20233299122171e-08	0.150622962830871
cg00590463	cg00590463	0.554088920237742	0.0556175986831399	0.142967219319306	2.37640336410287e-79	6.07477099308842e-06	6.60054445293856e-09	3.02755537122679e-09	0.142967219319306
cg00591597	cg00591597	0.607716963354952	0.0867215163184129	0.165028033490895	9.23204407378019e-57	0.000156123689760691	0.000199194633998223	3.63264838340956e-05	0.165028033490895
cg00591949	cg00591949	0.205607571596175	-0.00437143239716934	-0.100457153031846	7.87559377067894e-25	0.812990809784633	0.00587885507505435	0.0168980630889141	0.100457153031846
cg00591952	cg00591952	0.608388047869063	0.0446946768815301	0.189455881044696	7.23434927863727e-62	0.0237392093163382	2.19291430667628e-06	1.09466844212054e-05	0.189455881044696
cg00593243	cg00593243	0.423701597975595	0.00810479735598348	0.175288095802152	1.79058964733931e-47	0.678568935060824	1.04997088472782e-05	3.11782794224167e-05	0.175288095802152
cg00598785	cg00598785	0.638516552595499	-0.0539255121741401	0.129855502846299	5.39475406138083e-49	0.0590919306126686	0.0194950989580984	0.00145489999602696	0.183781015020439
cg00604142	cg00604142	0.58428327916575	0.0060316352202699	0.133341094158536	9.00444931500264e-87	0.559584887910445	1.34562890681645e-09	3.2273782510044e-09	0.133341094158536
cg00604324	cg00604324	0.600579714205089	0.0176346473486492	0.198231121231158	2.74822417749915e-60	0.379442076366444	1.45587879251489e-06	6.23811460271391e-06	0.198231121231158
cg00605306	cg00605306	0.621427556325292	0.0152171091349154	0.150790439123195	4.00393399400579e-51	0.559964794332794	0.00348290559643628	0.0124696908049943	0.150790439123195
cg00607221	cg00607221	0.641443554054067	-0.0158314068510982	0.101603358695199	4.14964503132217e-64	0.417008640840594	0.00811985979481073	0.00626469882229583	0.117434765546297
cg00617590	cg00617590	0.512286875181294	0.0449563583880212	0.118236533093711	3.05971971168244e-71	0.000840387553418504	9.14456541235076e-06	1.04846316419832e-05	0.118236533093711
cg00619561	cg00619561	0.504307204161633	0.0550555937442335	0.154154116828593	5.73136417938944e-60	0.00153995652273741	8.04141782779173e-06	1.27173025001205e-05	0.154154116828593
cg00625949	cg00625949	0.559542638010981	-0.0212312267948609	0.253600388171546	3.91652805865871e-42	0.476293082019794	2.60740402461921e-05	1.44788517661252e-05	0.274831614966407
cg00628091	cg00628091	0.768024620490947	0.0183862032718996	0.123049615750108	4.08959320804419e-52	0.55889701855368	0.0453495071039309	0.132885120789852	0.123049615750108
cg00629117	cg00629117	0.900015976542979	0.00569518102568839	-0.109376242662959	1.71496033452139e-95	0.660807724407133	3.10475790224171e-05	2.9324966921742e-05	0.115071423688647
cg00630090	cg00630090	0.530199151377732	0.012422618178597	0.111874969199242	1.46297315375401e-59	0.490581676597204	0.00174109521279616	0.00668603261354637	0.111874969199242
cg00649632	cg00649632	0.480918032140231	0.0395099505239979	0.150640738757633	6.45042180373486e-61	0.0137227185056094	3.14676424115705e-06	1.32515503098737e-05	0.150640738757633
cg00650119	cg00650119	0.74012635880319	-0.0945757640360759	-0.100085037761267	1.60135852526859e-69	5.3204582658981e-06	0.00991093687033352	1.9103388066342e-05	0.100085037761267
cg00651400	cg00651400	0.408176036884133	-0.0929061251178995	-0.128581199683274	1.96034044217504e-51	3.19392981865198e-07	0.000164502983228941	3.25623265107467e-07	0.128581199683274
cg00657094	cg00657094	0.762994098141363	0.0391150609379035	0.10010824566798	1.61161296843847e-76	0.0246175153478346	0.00324983427085909	0.0056987642376585	0.10010824566798
cg00664454	cg00664454	0.338289796339099	-0.0395188058444145	-0.120504004482095	4.85129633534922e-38	0.0521981855957798	0.00256037208230167	0.00672346997012755	0.120504004482095
cg00671269	cg00671269	0.58234930558754	0.0704275437008614	0.169548609253852	5.73319487997871e-61	0.000355579680178452	1.25570010544594e-05	8.49220525689784e-06	0.169548609253852
cg00673290	cg00673290	0.461018593819596	-0.0210282990389657	-0.103492585527826	2.14470930920283e-58	0.193654374780332	0.00123334294875739	0.00518207160429144	0.103492585527826
cg00675737	cg00675737	0.44725205868376	-0.033361154585582	-0.113510487767614	4.8089200611757e-56	0.0462551294946689	0.000597024829361754	0.00192035734584232	0.113510487767614
cg00677218	cg00677218	0.452951742054321	-0.0120694764221108	0.177758087686443	7.5238997381729e-62	0.407064504643826	6.93631808104194e-09	1.50757147936826e-09	0.189827564108554
cg00685038	cg00685038	0.544782276425837	0.0292117758952185	0.104361372228098	1.66681992903084e-71	0.0367095373275409	0.000170505078160878	0.000606247900371679	0.104361372228098
cg00685314	cg00685314	0.688528659042531	0.0810704064445866	0.168452909143543	2.27977485164668e-75	1.61973354000622e-06	3.30821354354234e-07	2.57571578603851e-08	0.168452909143543
cg00689612	cg00689612	0.658287756505065	0.0185517002802748	0.118689121643493	1.29616322397095e-68	0.301739066262337	0.000879646894363934	0.00381869327632855	0.118689121643493
cg00692140	cg00692140	0.708098343237988	0.0898234628533222	0.219256173033528	1.97667278875942e-61	0.000160603023542037	3.07720994042754e-06	1.89080834171436e-06	0.219256173033528
cg00692387	cg00692387	0.605692812855538	0.0417929460283121	0.121272095862536	1.05410161697793e-65	0.0197715309755852	0.000590081467041321	0.00134670708070829	0.121272095862536
cg00699219	cg00699219	0.295070726220209	-0.0250498911313711	-0.100653548737934	2.73393458828678e-64	0.00586247313184002	6.44340526984329e-08	3.1290039133681e-07	0.100653548737934
cg00706030	cg00706030	0.713084684169979	0.0931719133881315	0.174586965726291	1.44897728833012e-65	2.06340180455773e-05	3.60528995349263e-05	3.05955669832394e-06	0.174586965726291
cg00711291	cg00711291	0.589507499155235	0.0114826804286766	-0.114285124881647	2.11204933539156e-83	0.310002900881786	8.77753672807134e-07	1.85258213597218e-07	0.125767805310323
cg00715197	cg00715197	0.568838208885431	0.018933532022996	0.16944923028842	5.03522243369739e-70	0.207593432529064	5.90326104117379e-08	3.10320162785992e-07	0.16944923028842
cg00723994	cg00723994	0.709611054351326	0.0352918138689853	0.161623272224846	4.18033860697137e-44	0.325341394862725	0.0214069425608062	0.0685281066107493	0.161623272224846
cg00725345	cg00725345	0.723713882915327	0.0602193673082633	0.163491168733795	1.28308133124223e-69	0.00222095949015612	2.68638392036136e-05	4.00033379071361e-05	0.163491168733795
cg00729986	cg00729986	0.618477277496006	0.00741351077637726	0.156340244593515	3.70910096235846e-79	0.571300634522965	1.36162305309237e-08	3.5830867475256e-08	0.156340244593515
cg00730413	cg00730413	0.694469893560291	0.0428833306485663	0.126625927462045	2.07540574149034e-87	0.000579832774857337	4.1336516693259e-07	7.15465971699036e-07	0.126625927462045
cg00734532	cg00734532	0.657767563463748	-0.020148868021565	-0.131826097721734	8.62765909818536e-68	0.271326250525778	0.000310047234205595	0.00143106635969726	0.131826097721734
cg00734838	cg00734838	0.527164316225104	0.0202957502336648	0.178206235931899	1.1645529862091e-65	0.189756819205765	3.37356045823296e-08	1.81390756807703e-07	0.178206235931899
cg00738222	cg00738222	0.435635288055601	0.0528871881350259	0.10433442917204	2.30884487471583e-50	0.00541236020304402	0.00463309922844375	0.00301804580748512	0.10433442917204
cg00746767	cg00746767	0.273711704194643	0.0280810921505681	0.118291451420268	4.38874006696703e-50	0.0189309356144842	1.10750452391372e-06	5.56667802965779e-06	0.118291451420268
cg00748748	cg00748748	0.573005087332227	0.00127973089284244	0.114353841118272	1.06235583434662e-93	0.881879095271245	5.4458688137487e-10	6.59109715054852e-10	0.114353841118272
cg00750934	cg00750934	0.540309338641142	0.00612942702758199	0.121894384674154	8.60842537250164e-55	0.76676617203157	0.00289137091976384	0.00874030622907963	0.121894384674154
cg00754834	cg00754834	0.645214001353959	0.0422854096241421	0.127700047070659	1.77633113100926e-74	0.00652175880782489	3.50371351073857e-05	8.16189371292349e-05	0.127700047070659
cg00760938	cg00760938	0.716776471551641	-0.00923854615485724	0.129340227828256	1.19547730355912e-67	0.643777707963485	0.00112874084158662	0.00134451395216338	0.138578773983113
cg00761685	cg00761685	0.842702667298381	0.0473667539848389	0.100208588243968	2.77017110889794e-98	6.43772536288908e-05	1.46346041369271e-05	3.48271092403013e-06	0.100208588243968
cg00764307	cg00764307	0.529291163314693	-0.0235108516266894	0.114795069797692	4.46067429390858e-86	0.0148793350256011	1.02040183354392e-08	2.5310606251972e-11	0.138305921424381
cg00768139	cg00768139	0.580112884585163	0.0607711174620466	0.114367305938798	7.82257619642211e-76	1.30428245568008e-05	2.16486634983e-05	1.61520888747599e-06	0.114367305938798
cg00772959	cg00772959	0.41580674827072	0.0564739438452822	0.115946057573428	1.49866640183166e-64	1.61209457370341e-05	5.41992691465027e-06	7.36549088387908e-07	0.115946057573428
cg00775909	cg00775909	0.664310493921299	-0.00196289252311438	0.145245880991829	5.22225369955985e-82	0.881236056967296	1.09524032612393e-07	1.13466508778254e-07	0.147208773514943
cg00776398	cg00776398	0.733144901994893	-0.00682418204085587	0.111297750740477	4.18469293001031e-82	0.637299514977737	0.000129272805703356	0.000128901999303694	0.118121932781333
cg00782811	cg00782811	0.593943962682848	0.00218887657767596	0.136705181992271	5.46818238963547e-62	0.90824632213891	0.000321834987311053	0.000784758936821471	0.136705181992271
cg00792251	cg00792251	0.370818034128465	0.0564655152908977	0.143382472388475	2.373082931619e-68	2.12073899275385e-07	6.74665089395498e-11	1.67869850740866e-11	0.143382472388475
cg00805193	cg00805193	0.580698421274194	-0.00258555473447135	0.118870822461691	4.67792598008086e-77	0.841317201794558	6.39593817482946e-06	8.06337074227521e-06	0.121456377196163
cg00805880	cg00805880	0.467969202626908	-0.0219667051905468	-0.139046345412087	5.98496632533687e-58	0.185921181363192	3.24036972282311e-05	0.000168579643551983	0.139046345412087
cg00806211	cg00806211	0.658338649268873	0.0106605924921465	0.115921187635273	4.28010070192023e-65	0.585096351955504	0.00270911360734699	0.00960682217464189	0.115921187635273
cg00807608	cg00807608	0.515154237426061	-0.0251546179810564	0.167386238769309	5.97671017454299e-51	0.2483910627525	0.000126195599756474	3.13013354431134e-05	0.192540856750365
cg00811777	cg00811777	0.655781141524575	0.0286193979344906	0.162842196744619	1.15043243129564e-67	0.119308398269471	1.16224834638257e-05	6.38121305438819e-05	0.162842196744619
cg00816515	cg00816515	0.30817797807176	0.0548178688495645	0.129483622690707	2.70913444719589e-52	2.95791604699065e-05	5.85227458410994e-07	2.13622452158565e-07	0.129483622690707
cg00818899	cg00818899	0.789785097885696	-0.0223834666090274	-0.105136022287896	7.10786669201364e-91	0.079856014426553	4.09913680032646e-05	0.000203195747322527	0.105136022287896
cg00823255	cg00823255	0.747423006952319	0.0335825690601098	0.110573086013733	2.15784828428923e-77	0.0437991793226173	0.00076520756032161	0.00232028889758426	0.110573086013733
cg00826780	cg00826780	0.743738042260672	0.0549099700944237	0.141972400259233	3.29318134739911e-70	0.0056914505818507	0.000273287770887586	0.000399425886332328	0.141972400259233
cg00832563	cg00832563	0.468017373179639	-0.0508599981699189	-0.123239628091768	3.26618745243626e-67	0.000194376030039574	4.691271128291e-06	2.89051865292829e-06	0.123239628091768
cg00834924	cg00834924	0.37512986304173	0.0224765993528012	0.184697823020737	2.90988518181193e-58	0.0897402242090205	8.10550693547125e-11	4.95284065514909e-10	0.184697823020737
cg00838397	cg00838397	0.47906275625251	0.069376295452571	0.261253964726531	2.04011091297559e-55	0.000203367367193587	2.65408994894818e-11	1.09297669689547e-10	0.261253964726531
cg00838663	cg00838663	0.713519526867494	0.0134184229082401	0.121551814282292	1.81395883550219e-54	0.625890372697778	0.0242666396972286	0.0746941722021712	0.121551814282292
cg00841760	cg00841760	0.545531458402443	0.00553335998841593	-0.119759601510475	3.50287739735551e-60	0.761626586756471	0.000970601041381539	0.00145772492832333	0.125292961498891
cg00847168	cg00847168	0.770960108855823	0.0504295338404872	0.113570575706608	1.89639744110435e-85	0.000504305153859891	6.21229379454497e-05	3.39837148397068e-05	0.113570575706608
cg00852921	cg00852921	0.538231069853881	-0.0420940930189515	-0.112335038435047	1.06247073681206e-64	0.0101607633570556	0.0004793877957111	0.000831343532395672	0.112335038435047
cg00857129	cg00857129	0.470449655600685	-0.00361169576880809	0.153356567685975	3.13642111049659e-69	0.774691284829602	8.29598540894901e-09	5.61485748235299e-09	0.156968263454783
cg00858840	cg00858840	0.459697756509921	-0.0722215437450529	-0.117734055702656	1.03444566372395e-58	1.55313203963931e-05	0.000228213314744296	7.74714542718319e-06	0.117734055702656
cg00859858	cg00859858	0.759359805375945	0.0834346162215915	0.172634038238814	1.19527803129185e-87	6.08114149773212e-09	7.88438378101554e-10	1.42534923418325e-11	0.172634038238814
cg00862123	cg00862123	0.774094122029125	0.0327135837422989	0.106515700457007	1.91360733182287e-98	0.00216235507761871	7.10003600524268e-07	1.93132272736287e-06	0.106515700457007
cg00871487	cg00871487	0.341651942263593	0.00182910760157677	-0.164148015046234	2.04297434747584e-48	0.905334546695244	2.61827417967115e-07	3.03135963292113e-07	0.16597712264781
cg00874032	cg00874032	0.471243500670133	0.025982408376223	0.165642565314361	2.76452090166238e-55	0.146447629943002	5.16718410750715e-06	2.89067641357114e-05	0.165642565314361
cg00874173	cg00874173	0.464280289610434	0.0244277636336728	0.160020635983771	5.32509864796695e-55	0.168627230781132	8.64054588452564e-06	4.71037649657647e-05	0.160020635983771
cg00876757	cg00876757	0.50044530994836	0.0747214143637977	0.117634578200249	4.04760542087397e-46	0.00228641579534348	0.0124497891941683	0.00304021594666244	0.117634578200249
cg00877329	cg00877329	0.548192233566058	-0.0612921192417509	-0.106177462104559	4.16583996782956e-65	0.000264115906822348	0.00102107011481147	0.000147037255739571	0.106177462104559
cg00886780	cg00886780	0.313604612335767	0.0376176423130624	0.181543265352706	1.18825036645204e-41	0.0279346168055549	2.25747925734883e-07	1.34780625556015e-06	0.181543265352706
cg00887018	cg00887018	0.478671297795088	0.0316964962540589	0.252013001328339	4.57723740467527e-47	0.157701730835081	6.38478697936756e-08	3.64955493288295e-07	0.252013001328339
cg00887508	cg00887508	0.400855143563462	-0.0116539388751964	0.105067376714758	7.72093318588133e-52	0.481093118886725	0.00137359600596917	0.00110113580595839	0.116721315589954
cg00889540	cg00889540	0.341581296014773	0.0376703259286693	0.106019492164025	2.21011895657035e-57	0.00263039117180664	1.95728862007484e-05	3.36319251049906e-05	0.106019492164025
cg00889791	cg00889791	0.484057279350057	0.0275491361661493	0.106988486373111	2.1948719580615e-71	0.0272427525141871	1.88158389865029e-05	7.95127226041467e-05	0.106988486373111
cg00893471	cg00893471	0.411452000264654	-0.0621445094580589	-0.146476122473919	1.26759631730953e-50	0.000566909066611491	3.48441534427666e-05	2.37338003427365e-05	0.146476122473919
cg00897095	cg00897095	0.325527461400135	0.00710033662800022	0.122091900762791	2.93247137783642e-65	0.460590208627671	2.21268476369593e-09	6.56745934655334e-09	0.122091900762791
cg00901687	cg00901687	0.500117895953161	-0.0105288088386313	-0.142101503481297	1.87454922295159e-39	0.713316198498625	0.0117099397559209	0.0359285082817238	0.142101503481297
cg00912277	cg00912277	0.73898971603058	0.108377390843383	0.131078038292677	3.04134853207061e-67	9.4884557165674e-07	0.00150405716701797	2.14379239192508e-06	0.131078038292677
cg00912573	cg00912573	0.476694139780231	0.0402507708622652	0.180221148699082	7.91120506793262e-32	0.239482830594731	0.00735898903613008	0.0261488482576424	0.180221148699082
cg00913495	cg00913495	0.603279300290135	0.0755651401429386	0.263901215104322	1.58983488922058e-67	1.88143488966876e-05	1.35155188138187e-12	3.87130861201941e-12	0.263901215104322
cg00913949	cg00913949	0.194116419434273	-0.0553151602116746	-0.121300142345666	3.04564639881495e-19	0.0115279069676128	0.00439650509866197	0.00465785405570264	0.121300142345666
cg00915918	cg00915918	0.516770589334108	-0.00999214719915979	0.113644643571953	4.35067512382102e-78	0.373830200131363	8.69571666299702e-07	2.44760656762133e-07	0.123636790771113
cg00916310	cg00916310	0.386728775774956	-0.0104222008078615	0.138331939261781	1.57636789455633e-65	0.359144493734547	7.53713154298609e-09	1.34807461357853e-09	0.148754140069643
cg00916512	cg00916512	0.574553600722124	-0.000165046819726608	0.175169125034459	1.22019666648633e-56	0.993721366884842	3.63407406141589e-05	6.83332043686506e-05	0.175334171854186
cg00916973	cg00916973	0.725779087026381	-0.0116033265747587	-0.14725658960901	1.14464686580061e-82	0.41238410406828	4.61658756014036e-07	1.83004644424492e-06	0.14725658960901
cg00917561	cg00917561	0.627843441646461	0.0316825574727849	0.237469860980259	4.00064612282101e-55	0.185194805563397	1.2351382995836e-06	6.81986877658269e-06	0.237469860980259
cg00918877	cg00918877	0.324077717486509	0.0406564763208101	0.247766644254873	1.16556768138461e-42	0.0183426501326332	2.11903587630934e-11	1.61568667923812e-10	0.247766644254873
cg00929270	cg00929270	0.518166910826208	0.025056145794863	0.153058820818867	1.05935960914626e-73	0.0468531203447036	6.43172879858425e-09	4.39780781551076e-08	0.153058820818867
cg00930756	cg00930756	0.536818391447908	0.0619508871631417	0.124819405003572	2.98321415215937e-72	1.06105342177791e-05	4.98693778396655e-06	5.3368460546273e-07	0.124819405003572
cg00940243	cg00940243	0.589118332234198	0.0378798685749466	0.115262518706023	5.2830204874068e-85	0.000701385564774194	2.97122176522321e-07	5.8869481703863e-07	0.115262518706023
cg00943116	cg00943116	0.905916419098654	0.00204268513713795	-0.129627075437561	9.47068614790492e-109	0.831399919656699	3.05234031350064e-10	1.89437356196872e-10	0.131669760574699
cg00944421	cg00944421	0.461853030216675	-0.0132678815445166	-0.135546389857805	3.42672279606846e-43	0.578730339488073	0.00409124099064249	0.0143788663599944	0.135546389857805
cg00945108	cg00945108	0.409050213914342	-0.00334736793145491	0.115088468512388	7.49669599601341e-55	0.830308336022466	0.000236016040983639	0.000369973214911534	0.118435836443842
cg00945580	cg00945580	0.377316632631594	0.0398196712623995	0.108652613537611	2.0975074820484e-45	0.0322701870279435	0.00284559930707087	0.00588971979070183	0.108652613537611
cg00947828	cg00947828	0.536709142451814	0.061524011797341	0.106617058109923	1.54575458295369e-70	2.483978675773e-05	0.000141657822345792	8.20810056436941e-06	0.106617058109923
cg00957010	cg00957010	0.796060135865291	0.0436282845212865	0.113481921219532	5.63872661018814e-99	7.41945073513262e-05	2.31957942613281e-07	1.70862884983522e-07	0.113481921219532
cg00958884	cg00958884	0.704886877191907	-0.209217655673379	-0.464649145443385	3.24512280277267e-25	0.00111885457930268	0.000209247972958329	0.000131517700705507	0.464649145443385
cg00963378	cg00963378	0.172359444920997	-0.0407306733221782	-0.112951312342136	1.94756158979656e-15	0.0746573641715716	0.0113447145277202	0.0253629472666488	0.112951312342136
cg00965733	cg00965733	0.598236321963009	-0.0987399982399491	0.101268474738838	2.31753835360314e-51	0.000137419302001502	0.038195747203178	2.80405501029218e-06	0.200008472978787
cg00973143	cg00973143	0.0780216689319659	0.0136853831902293	0.123317311583288	2.51185324533395e-10	0.319838671191973	1.00860317307428e-05	4.77360239867253e-05	0.123317311583288
cg00975624	cg00975624	0.614818695248303	0.0752088761377916	0.249363521420404	3.34965339823917e-55	0.00162166528418497	2.37092124027906e-07	6.73777300706733e-07	0.249363521420404
cg00977186	cg00977186	0.618920945893373	-0.00352803140684794	0.116270504345285	9.88901542841082e-80	0.784790757961385	9.77525578915581e-06	1.12596893865894e-05	0.119798535752133
cg00982287	cg00982287	0.410396412060864	0.0391002655929434	0.229324091925345	2.46247520813922e-43	0.0665921055774949	1.75116278045955e-07	1.10812571021608e-06	0.229324091925345
cg00985115	cg00985115	0.700788383480412	-0.0258429038489527	-0.1216190558498	4.70222537002321e-67	0.193836226022736	0.00196748821648708	0.00789958183768833	0.1216190558498
cg00992090	cg00992090	0.679472311439468	0.0481960683205073	0.12094024046032	5.03835150330415e-61	0.0322382408682591	0.00588895651038233	0.0102396453861142	0.12094024046032
cg00993677	cg00993677	0.883925402371028	-0.0246905675269274	-0.103239607102216	2.21686153524184e-117	0.00167780155115203	3.38774514614721e-10	1.86753695151712e-09	0.103239607102216
cg00996231	cg00996231	0.347732095753541	0.0485080823377016	0.129791033543235	7.73995282482816e-52	0.000991210231463214	8.72504222825757e-06	1.09724393508717e-05	0.129791033543235
cg01000771	cg01000771	0.359251518673879	0.0355089614946497	0.212343256742283	7.72914936701671e-56	0.00909095906211199	7.79448427451763e-13	6.27232499274856e-12	0.212343256742283
cg01004363	cg01004363	0.300767657057073	0.0354386806799301	-0.112088806960304	9.7131150636111e-42	0.030370623229765	0.000518798548825404	9.49306556550762e-06	0.147527487640234
cg01010913	cg01010913	0.686804965041349	0.0345651039666849	0.103645994430387	9.7122368514165e-88	0.00433087152611845	1.69430692895058e-05	3.74228768353002e-05	0.103645994430387
cg01012082	cg01012082	0.384289228844433	0.0367773197052985	0.125666625831587	1.19320893084544e-49	0.0300655304656227	0.000185319364645794	0.000608488234564571	0.125666625831587
cg01012134	cg01012134	0.492905372130886	0.032389902198209	0.1473491874794	8.50260907924727e-62	0.0429267998909649	5.19005301394033e-06	2.71502548424067e-05	0.1473491874794
cg01020203	cg01020203	0.705203195868299	0.0851412718956231	0.173981518048057	3.20239524481546e-77	3.41412034984133e-07	9.06394552757766e-08	4.06719008361981e-09	0.173981518048057
cg01024098	cg01024098	0.42133257933607	0.0285001076194601	0.133188827830173	2.02364847975242e-57	0.0610903487823978	1.39015490681786e-05	7.16675049729245e-05	0.133188827830173
cg01024303	cg01024303	0.821195686373098	-0.0739395309804644	-0.113903347156809	1.4344096134663e-96	4.5790576209227e-09	1.55833144801562e-06	1.14296713493484e-09	0.113903347156809
cg01027209	cg01027209	0.627008876334328	0.0674016996638452	0.109505559006128	4.26294753242848e-82	3.46865196178072e-07	1.33543542258429e-05	9.28483935670689e-08	0.109505559006128
cg01035687	cg01035687	0.767258656254917	0.0173826524424731	0.108571919366229	1.82575080022297e-83	0.237411089003379	0.000220800071557017	0.00104634796792066	0.108571919366229
cg01038215	cg01038215	0.677332104644204	0.0128841544962347	0.116260505778287	3.39933126808853e-98	0.161921636308781	2.33645437956309e-09	1.26674960920072e-08	0.116260505778287
cg01040786	cg01040786	0.528762373643227	0.0759434691960487	0.128685020032701	1.26882233440544e-76	4.86563742573203e-09	1.82518777781846e-07	3.68543556715748e-10	0.128685020032701
cg01044002	cg01044002	0.677748939550568	0.0300995039672342	0.148330984475655	1.13797938353529e-79	0.0356064990275457	4.11741750683092e-07	2.44953819769079e-06	0.148330984475655
cg01048810	cg01048810	0.598376063260048	0.0237968414667422	0.10807629760123	1.51411451784866e-77	0.0726951260905564	4.7337523387782e-05	0.000228707924730829	0.10807629760123
cg01052602	cg01052602	0.662390810264618	0.0401917928320515	0.107901946410337	1.95247563057272e-78	0.00568320079962357	0.000163120561193496	0.000266496299693743	0.107901946410337
cg01054375	cg01054375	0.734333711904323	-0.0330932927467959	-0.110211630318596	8.29417023411811e-72	0.0760740747654514	0.00265087818637875	0.00801185644658085	0.110211630318596
cg01058027	cg01058027	0.684303710426615	-0.0670081611017773	-0.104534712152044	8.94955406795788e-80	8.04808953106889e-06	0.000254798244890649	5.04713284660539e-06	0.104534712152044
cg01061047	cg01061047	0.361496325989301	0.0055452689734077	0.130054574430169	3.51610767993041e-57	0.670302829988527	1.19608989103859e-06	3.28325665830197e-06	0.130054574430169
cg01062113	cg01062113	0.60084271436294	0.0346909865234943	0.105694787436662	7.67774851553451e-74	0.0177328312792395	0.000254631715201478	0.000646664863109884	0.105694787436662
cg01065821	cg01065821	0.769133425945626	-0.0554720075888411	0.127479257860757	4.99421121081792e-68	0.0101815280724761	0.00244955651239111	1.4847102794028e-05	0.182951265449599
cg01077185	cg01077185	0.804423669506837	-0.0705397468924865	-0.103205807902686	1.31874698152563e-93	6.63037653213322e-08	2.6139912198531e-05	3.79290334489365e-08	0.103205807902686
cg01078772	cg01078772	0.389375101007842	0.0469804957887181	0.25009582430142	5.71653861062883e-46	0.0133212686977823	4.22549367739067e-10	3.04798983178965e-09	0.25009582430142
cg01079651	cg01079651	0.34815788432676	0.0338539607321454	0.126442694785132	5.39268950697463e-50	0.0262542391488848	3.27296404502529e-05	0.000128710484373431	0.126442694785132
cg01084990	cg01084990	0.35545485477877	0.0820418513384267	0.139184116393587	3.04655170763033e-55	1.83661220924791e-08	5.31556705912651e-07	1.75150760332979e-09	0.139184116393587
cg01085125	cg01085125	0.473442323729192	-0.093418412722724	-0.122140453058234	3.01757546068017e-52	4.54132585029446e-06	0.00145445187147566	7.77630714009628e-06	0.122140453058234
cg01085868	cg01085868	0.818470473210317	-0.00929697242739882	0.112046302740489	9.18395715055525e-60	0.736723052489198	0.0384097853473201	0.0642463600675921	0.121343275167887
cg01089319	cg01089319	0.291126882489512	-0.0142273806621149	-0.147419777357111	1.08445366007732e-38	0.404461631973539	1.98935719479756e-05	8.59031868816987e-05	0.147419777357111
cg01092804	cg01092804	0.780840017946638	-0.0515143784481017	0.106452691780183	1.19053726732321e-62	0.038042355957361	0.0270796290282952	0.00125790431391969	0.157967070228285
cg01094440	cg01094440	0.660968986389546	0.0071468261044948	0.108048970672938	1.71751173950578e-76	0.631594451252467	0.000291376968312415	0.00100350233528498	0.108048970672938
cg01107421	cg01107421	0.643517870159489	0.0182207334314952	0.125054596540699	2.60518541245487e-76	0.212747814295116	2.28125545585347e-05	0.00011813869105347	0.125054596540699
cg01107874	cg01107874	0.632725875320691	-0.112443895596281	-0.18597267026661	4.61321730047952e-53	2.15096468527515e-05	0.00024101325458224	1.01573003771997e-05	0.18597267026661
cg01117339	cg01117339	0.84235965674902	0.00120166492308838	0.101155086968535	1.42188611227722e-97	0.917256992032082	1.65077586438489e-05	3.45543388824094e-05	0.101155086968535
cg01117766	cg01117766	0.45512399999214	-0.0246061339470517	0.131314916322632	3.88087601323632e-52	0.188128988193911	0.000416220291409962	8.02285202403964e-05	0.155921050269683
cg01119784	cg01119784	0.483932742376626	0.0357222048957631	0.120025180527805	8.77059908691328e-77	0.00131366374895274	1.03271487022121e-07	3.03584229396777e-07	0.120025180527805
cg01123536	cg01123536	0.657933760838915	0.0353944428732544	0.120265539762315	2.47979799992595e-66	0.0636867916095574	0.00138310779595765	0.00436930147598059	0.120265539762315
cg01129810	cg01129810	0.61656319497052	0.024116407036781	0.208331634030482	1.2960590019824e-57	0.27371245768666	3.55618678366852e-06	1.76950128176123e-05	0.208331634030482
cg01133348	cg01133348	0.675085775437554	0.0904195469688088	0.218102461843541	4.33414543943256e-70	1.53475185267346e-06	5.88262580958456e-09	1.36921417962482e-09	0.218102461843541
cg01133654	cg01133654	0.36409473023337	0.0513184345635964	0.255442103223635	1.90040837180194e-50	0.0013049798475511	1.85057340021778e-13	1.43789759412485e-12	0.255442103223635
cg01146389	cg01146389	0.701133920735679	-0.0684368397541262	0.132096228489764	3.47026618979286e-59	0.00521917796556308	0.00536196311542129	1.67917119141896e-05	0.20053306824389
cg01146489	cg01146489	0.588007096171303	0.0553833075072454	0.118927619339438	1.37960263490012e-71	0.000321647040281496	7.46893080933257e-05	2.9598524452079e-05	0.118927619339438
cg01152019	cg01152019	0.683590324571706	0.012073859832195	-0.173651826618557	4.57221291568255e-63	0.570917884723024	5.32504892477377e-05	4.16688589617628e-05	0.185725686450752
cg01152087	cg01152087	0.695538153255075	-0.0334002257084866	0.109028799955224	7.05849534968702e-54	0.221489437607987	0.0406662961081923	0.016752572793304	0.142429025663711
cg01155325	cg01155325	0.521234700255254	0.0469072245706042	0.140271548344715	4.82698610629595e-77	9.91031816385607e-05	9.54049920323222e-09	1.46252396193401e-08	0.140271548344715
cg01155411	cg01155411	0.655305647330571	0.0684829173457056	0.247776998638914	1.48242958601174e-55	0.00625843008290664	9.80494231472131e-07	3.70518486402295e-06	0.247776998638914
cg01164141	cg01164141	0.646626558690046	-0.0270588033945101	0.133148670358997	4.97552487946789e-52	0.308835029204623	0.0107579982985186	0.00579723433340605	0.160207473753507
cg01165661	cg01165661	0.554499598449253	0.00488967703273832	0.201892070730883	2.43607271815699e-60	0.791189809651318	1.44755241303671e-07	2.90414329386511e-07	0.201892070730883
cg01173642	cg01173642	0.46634017198261	0.0417765012584733	0.155297750939172	5.72390363328553e-61	0.00729565934740807	8.28358722490726e-07	3.34232724646188e-06	0.155297750939172
cg01178188	cg01178188	0.699410506612913	-0.047358188843341	-0.103522759034122	3.2760750578379e-74	0.00526938954597033	0.00172885655016477	0.00150921210184644	0.103522759034122
cg01178624	cg01178624	0.605040223504338	0.0412979333436016	0.105082442190237	5.18615400323946e-71	0.00901258176054211	0.000696710850322058	0.00104447947871286	0.105082442190237
cg01178830	cg01178830	0.46980324539466	0.100879257098562	0.105982717860182	5.55248563180534e-61	2.31695810920072e-09	0.000563498626858066	8.10135578947614e-09	0.105982717860182
cg01181307	cg01181307	0.470969673027181	-0.0166005097509611	-0.132284878000631	5.07263504902828e-59	0.306852031505601	5.2517608268787e-05	0.00024937477783351	0.132284878000631
cg01181415	cg01181415	0.520234193879567	-0.0405510205461692	-0.103152068836221	3.8591889909565e-55	0.0418420811459695	0.00796147053730615	0.0146621922273731	0.103152068836221
cg01183244	cg01183244	0.767285530569325	0.0132163861817118	0.119749077852511	1.45765133542444e-73	0.476570130235078	0.00116643813460647	0.00457819989219685	0.119749077852511
cg01186535	cg01186535	0.5427909712316	0.00486710415480548	0.275699431020078	3.11687699017848e-45	0.854660106297594	5.08579430795925e-07	9.77439844545479e-07	0.275699431020078
cg01190071	cg01190071	0.720787605740837	-0.00668351304100558	-0.117864893351613	1.14857528463889e-65	0.751126248719051	0.0046394952519242	0.0141752280286295	0.117864893351613
cg01195915	cg01195915	0.612432667228922	-0.0212852138720571	0.19901856951012	3.79399173449844e-56	0.348074467996471	1.49924376086013e-05	4.90443029301305e-06	0.220303783382177
cg01197005	cg01197005	0.711689881871052	0.0315987396991465	-0.103428390413347	1.18262910352124e-87	0.0116275159493368	3.35052554413264e-05	1.28662871088906e-07	0.135027130112494
cg01210965	cg01210965	0.281767955966592	0.0276466267640246	0.151227570540809	4.71478663013025e-45	0.0482141661264284	1.51980474460382e-07	9.63579056472995e-07	0.151227570540809
cg01212491	cg01212491	0.492764121601783	0.0115147686084356	0.156281439274125	3.66545321435614e-70	0.373754850727718	9.58941346552576e-09	3.56184764480181e-08	0.156281439274125
cg01213920	cg01213920	0.252671674954464	0.0238004519399821	0.122447515772187	3.52762341092696e-51	0.0264488419582306	3.38885385121054e-08	2.19723204451804e-07	0.122447515772187
cg01214458	cg01214458	0.670985651941926	0.0926392793500667	0.172648587750083	1.5194144641614e-46	0.0042292567065948	0.00583285442897736	0.0029797329599081	0.172648587750083
cg01215762	cg01215762	0.420111673906506	-0.0733733525037327	-0.18199078848879	2.02957857402842e-47	0.000258110114817057	4.47173135550941e-06	3.24908466941119e-06	0.18199078848879
cg01223086	cg01223086	0.276224099648861	0.0537382011672567	0.104024713543082	1.36362766390103e-40	0.000664415611711604	0.000667340706231287	0.000211442777944316	0.104024713543082
cg01232511	cg01232511	0.712537305556659	0.0711538691383497	-0.127339576155735	6.76516780617273e-50	0.0228934733656924	0.0351521981874409	0.000937174662925683	0.198493445294085
cg01243014	cg01243014	0.608500153319977	0.0219854847161976	0.178883625234984	1.6151852789648e-75	0.119495222589785	2.00885715757082e-09	1.19324021818922e-08	0.178883625234984
cg01247948	cg01247948	0.72122530985666	-0.0725244400936347	-0.25771263751442	2.69985267246758e-61	0.00251839597663982	1.28468478061141e-07	4.58316164350619e-07	0.25771263751442
cg01259036	cg01259036	0.720756929937536	0.0399766568498448	0.110058317247386	7.33784431734511e-88	0.00169254643425922	1.30330415320339e-05	1.96417351598095e-05	0.110058317247386
cg01261658	cg01261658	0.832631981375494	0.00418499167754043	0.104905988141594	7.18117064625627e-94	0.737132583593533	3.19842189490743e-05	9.10671952685732e-05	0.104905988141594
cg01262564	cg01262564	0.456679043017443	-0.00582241151956285	0.1446643739947	2.06258253739215e-58	0.715182291004596	8.49028630906619e-06	8.26918134152828e-06	0.150486785514263
cg01266377	cg01266377	0.413685932118091	0.0428726519607792	0.172433595609097	4.32919906401106e-50	0.0177677977739397	2.38980661370518e-06	1.10746383075325e-05	0.172433595609097
cg01272212	cg01272212	0.68398633239242	0.0452966094035372	0.113668271733001	3.03858172371693e-94	2.03736145989713e-05	7.88899536467728e-08	3.82071581668149e-08	0.113668271733001
cg01275632	cg01275632	0.64171011978568	0.0309311299873167	0.100697895297792	4.1979895636554e-95	0.00124840260948979	2.01612203633605e-07	5.31744567426469e-07	0.100697895297792
cg01276968	cg01276968	0.545468306286982	0.0759304399400649	0.156121332237079	7.04276837329672e-60	7.1716118354956e-05	2.71892243751328e-05	5.73176327088704e-06	0.156121332237079
cg01280655	cg01280655	0.748171752722852	0.0413839004415063	0.193500461181337	1.71531882863741e-68	0.0448578584089985	3.62392933157038e-06	1.95625047758306e-05	0.193500461181337
cg01281649	cg01281649	0.701653140003513	-0.0399366042463687	0.169530340891081	2.70683019508845e-56	0.124390708859393	0.000979144952050737	0.000120450154852061	0.20946694513745
cg01282504	cg01282504	0.601316102115942	-0.0937281631609356	-0.168169709660971	4.97644248714772e-51	0.000336259708222031	0.000847190882460031	0.00015525960292959	0.168169709660971
cg01284854	cg01284854	0.576057867167601	0.0113217633789615	0.132949729816553	3.52936084105265e-61	0.54717913293719	0.000400879323955531	0.00150800516345392	0.132949729816553
cg01286499	cg01286499	0.88696150209567	-0.0510278232240724	-0.11043578928515	2.84664604275138e-86	0.00170529548666168	0.000491033517051159	0.000312194633464963	0.11043578928515
cg01286720	cg01286720	0.794003936851768	0.0426564788597282	0.100134332516647	6.76273229829934e-90	0.00143713293537069	0.000133548906964196	0.000109527771779199	0.100134332516647
cg01290565	cg01290565	0.621588467143045	-0.0435807993299725	-0.157802175110389	2.88556085205742e-69	0.0100652344617801	3.61782466079733e-06	1.36700289881156e-05	0.157802175110389
cg01291398	cg01291398	0.775700819067055	0.0254816176519051	0.104473408222745	5.90107845016322e-86	0.0706082982750492	0.000194677754568827	0.000820123257892434	0.104473408222745
cg01296960	cg01296960	0.484970839412176	0.0382717458318238	0.195660697462163	1.11115405162648e-55	0.0368508604202581	2.01124007383682e-07	1.24211232201713e-06	0.195660697462163
cg01297584	cg01297584	0.575588545470137	0.0792436104643733	0.200739514768803	3.15282618333819e-63	2.23870832043382e-05	7.1121099885353e-08	3.7017757686707e-08	0.200739514768803
cg01298102	cg01298102	0.316292967692972	-0.00797553538244474	0.242889646549048	3.30315161042007e-43	0.625790515151964	1.03286372905216e-11	2.9917844318548e-12	0.250865181931493
cg01298350	cg01298350	0.337436900095161	0.0481755238518398	0.111857093097306	1.09989206589724e-40	0.0111661104364779	0.00251383220218603	0.00306527936705725	0.111857093097306
cg01300684	cg01300684	0.728974183906717	-0.00715251867148702	0.129432016788563	6.79359994170131e-77	0.66042458397989	7.88791968713453e-05	8.00171975554747e-05	0.13658453546005
cg01301654	cg01301654	0.437443701199687	0.0251230613295888	0.104008217247068	2.64310138172839e-76	0.0125136057684827	3.83958422772338e-07	1.91948603320656e-06	0.104008217247068
cg01304780	cg01304780	0.447050405304145	0.0356639396870831	0.153394250111753	1.37188520770845e-59	0.0203421055387093	9.08504489412081e-07	4.7086020044825e-06	0.153394250111753
cg01308978	cg01308978	0.573754458577087	0.0169032133798897	0.149521999470439	2.50429442947855e-77	0.184334941089002	1.95801538953815e-08	1.05439318478033e-07	0.149521999470439
cg01325599	cg01325599	0.731388063163774	0.0453964812567144	0.100385574617925	4.49312998079988e-98	1.31727887175612e-05	9.11918024314764e-07	1.86096804191391e-07	0.100385574617925
cg01326188	cg01326188	0.63875618510117	-0.105384943276939	-0.149176301974623	1.01745123765502e-63	4.57764371015855e-07	0.000148474551098648	4.12657027541909e-07	0.149176301974623
cg01326364	cg01326364	0.56520348501853	0.0190856357014183	0.130791574164019	2.19123038077551e-68	0.218981505525879	2.95600924801919e-05	0.00015151578505603	0.130791574164019
cg01328703	cg01328703	0.740489800646532	0.00128263757919739	0.164399161569621	2.25516757394436e-70	0.947060695998374	2.65065152809012e-05	5.4154710621164e-05	0.164399161569621
cg01329939	cg01329939	0.696124204015236	0.0146012308972185	0.122848365694994	3.63163974447502e-78	0.333959411608195	5.42034226598011e-05	0.000251367422305286	0.122848365694994
cg01332286	cg01332286	0.439381926213781	0.00263110039890186	0.10269771870681	8.60883819498796e-40	0.915958721425749	0.0354247843028036	0.0881691581821548	0.10269771870681
cg01347879	cg01347879	0.594971684821963	0.0375729064515341	0.100988855589392	2.64345920995541e-77	0.00510060189377369	0.000133113007199372	0.00021506882666087	0.100988855589392
cg01352661	cg01352661	0.642300609074282	0.046138332471374	0.132515460316888	1.9979929839925e-84	0.000204804096646432	1.12467895487373e-07	1.54486869224475e-07	0.132515460316888
cg01355430	cg01355430	0.635262144571418	-0.00539715897696253	0.114533083539921	1.96714805472911e-70	0.744381580724794	0.000526763365005819	0.000736070297484299	0.119930242516884
cg01359809	cg01359809	0.48631785949732	0.00180468229209472	0.136266554007017	1.91923607631071e-68	0.891992051682298	6.695210293865e-07	1.22229655365149e-06	0.136266554007017
cg01363264	cg01363264	0.298925485405234	0.0167670063842285	0.171071318403081	4.27750786845727e-45	0.255103839688567	2.76135707464616e-08	1.31631087709435e-07	0.171071318403081
cg01368219	cg01368219	0.606714205665554	-0.0246023659562277	0.14249513656367	5.28776856413294e-77	0.0708646534665771	3.46535789441921e-07	8.28026960186312e-09	0.167097502519898
cg01371776	cg01371776	0.710180596273777	0.0441152884586779	0.121558646911827	6.74146434552411e-93	9.53208505348607e-05	8.28966075648162e-08	8.4996707518471e-08	0.121558646911827
cg01372898	cg01372898	0.364504095448993	-0.0490650467553931	-0.114844371190109	1.38095978177618e-42	0.0117141762483041	0.00248532789623993	0.00312360319212215	0.114844371190109
cg01376079	cg01376079	0.282624284523629	-0.00210322659043644	-0.107627633443222	4.15539904055603e-53	0.852064879294505	3.13078111983926e-06	6.68720542780596e-06	0.107627633443222
cg01384254	cg01384254	0.417066759989768	0.0552294008419803	0.186156597804693	2.13017799015255e-56	0.000472881201874879	8.36308290952335e-09	2.37210542179829e-08	0.186156597804693
cg01391193	cg01391193	0.540802181278431	-0.0381491510962363	0.219710999592378	1.51485188427197e-41	0.193852098515591	0.000180559429105385	3.29312067347483e-05	0.257860150688615
cg01391437	cg01391437	0.644599993472435	-0.044288077288268	-0.105329793287851	8.89760013417639e-85	0.000331678770227015	1.41916543230361e-05	8.95872014883916e-06	0.105329793287851
cg01398941	cg01398941	0.540503644285603	0.000426443299696617	-0.126563648110542	1.4690176624803e-53	0.984042961962656	0.00273118428125494	0.00615851993118493	0.126990091410239
cg01404884	cg01404884	0.819249282560711	-0.00120204605922184	0.112446544188139	1.00613751236042e-100	0.90845564802587	2.1655974310275e-07	2.49157850989013e-07	0.113648590247361
cg01405629	cg01405629	0.524138921752744	-0.010779248202342	-0.109655005413115	4.0143528701375e-72	0.411781018467364	3.55030312474848e-05	0.000152631801663779	0.109655005413115
cg01408989	cg01408989	0.577516889261244	0.0292379488842341	0.105834417910141	1.10655706517053e-75	0.0294560128091208	7.55828657007074e-05	0.000278252456113125	0.105834417910141
cg01410779	cg01410779	0.373725283467894	0.043957807016102	0.115377621908464	7.94090438466248e-57	0.00159663165070768	2.72531128020974e-05	3.43141550982238e-05	0.115377621908464
cg01411934	cg01411934	0.635267891054185	0.0440512658508959	0.14380686994775	4.68212372068869e-71	0.00794384112426223	1.41546782152474e-05	4.12035937795102e-05	0.14380686994775
cg01420491	cg01420491	0.568706716423812	0.0311194357545677	0.149249286758813	8.14781210398163e-81	0.00821744300309267	1.37239688707316e-09	9.08823481682912e-09	0.149249286758813
cg01426968	cg01426968	0.361584641544586	-0.0105959632512955	0.163207564283829	1.21317921715036e-57	0.411247144361075	2.36436994311703e-09	4.82005969300919e-10	0.173803527535124
cg01430604	cg01430604	0.690521117198478	0.0400381138928393	0.15447997396714	1.65804892458712e-53	0.144275471045409	0.0041746897136584	0.0143756042842588	0.15447997396714
cg01446287	cg01446287	0.783099868012009	0.0191237550174319	-0.10883963085603	2.87092286327932e-82	0.215839174054542	0.00040402343032976	9.36963973617594e-05	0.127963385873462
cg01448863	cg01448863	0.612904844428955	0.0323203678466151	0.149681721373188	3.22951735001e-65	0.0766414423194463	4.31578571368183e-05	0.000211814442534157	0.149681721373188
cg01450133	cg01450133	0.728367222069569	0.0299976938115627	0.144168312890321	4.01240889013796e-67	0.146505693720753	0.000446139190220281	0.00198581250887531	0.144168312890321
cg01451604	cg01451604	0.427463961444664	0.103112878505711	0.214056907662671	1.77097600971273e-53	1.85863659557572e-08	2.4211384410822e-09	5.93653029445333e-11	0.214056907662671
cg01453649	cg01453649	0.479412313762067	-0.0255877864628756	0.137816494376958	3.53321804540589e-59	0.121602798774539	3.37999165701301e-05	2.68130055588841e-06	0.163404280839833
cg01454074	cg01454074	0.585182439549691	0.0159648992826018	0.175210915013943	1.57058548943496e-48	0.543656771239038	0.000812708368902101	0.0030506629079407	0.175210915013943
cg01461552	cg01461552	0.295395799094312	-0.0521476965594381	-0.11979290829386	2.43356792027794e-38	0.00346378033633238	0.000584210918320353	0.000539286984605572	0.11979290829386
cg01467397	cg01467397	0.617208930413657	0.108999091966743	0.207047205718186	3.11852210057278e-54	1.42378867721216e-05	2.0034875104733e-05	1.62917819674719e-06	0.207047205718186
cg01468696	cg01468696	0.65813205314537	0.0304272796832558	0.1343275659339	9.14927506893455e-68	0.0983582665128765	0.00024561546399424	0.00108412203491997	0.1343275659339
cg01469135	cg01469135	0.397021522131816	0.0282857141581782	0.105566681099249	9.17447547831478e-82	0.000513047758583914	4.36536684605856e-10	1.76597226588847e-09	0.105566681099249
cg01472043	cg01472043	0.651033045919822	0.0637141694761278	0.203442417379202	5.27953906320928e-64	0.00171069473993308	6.49362468004823e-07	1.63518173394281e-06	0.203442417379202
cg01472821	cg01472821	0.663217294804016	0.0556824552097626	0.125981602141169	1.6679202706651e-89	1.7823610331432e-06	4.33116292434546e-08	6.48665746387436e-09	0.125981602141169
cg01473602	cg01473602	0.234513555213231	0.0365193088998519	0.196370187214926	2.61864696811646e-35	0.0172579586560992	1.10979408735894e-09	7.88001994029362e-09	0.196370187214926
cg01477978	cg01477978	0.746750529199768	0.000553241660374551	0.127471602473203	6.16074467002686e-83	0.969454991127871	1.41055401670486e-05	2.67862616793484e-05	0.127471602473203
cg01494454	cg01494454	0.430846870199019	-0.0529658319506563	-0.113756986370636	1.12237702685172e-81	1.37773221279223e-08	5.88659663352516e-10	1.89377749187138e-11	0.113756986370636
cg01500760	cg01500760	0.451892844201625	-0.00665623011189353	0.131848731611607	1.88704241953505e-57	0.680649165662931	5.33537014924743e-05	5.50950260820207e-05	0.1385049617235
cg01510990	cg01510990	0.641288117692644	-0.0829409630045983	0.118803445877182	2.49868321967065e-51	0.00247346679512294	0.0237089511498877	4.22591958697906e-05	0.20174440888178
cg01516851	cg01516851	0.220825170339728	-0.0394932035781273	-0.121829068004356	6.12407460784266e-23	0.0651749809633041	0.00372601896559516	0.00997203424697391	0.121829068004356
cg01530294	cg01530294	0.602114551311506	-0.0269671688163197	0.112023708002037	9.19021033197619e-65	0.136057574478742	0.00170984785308294	0.000254576867721944	0.138990876818356
cg01534547	cg01534547	0.227940841443616	-0.00888205916033597	0.150889941517055	2.05495232673966e-48	0.387621698334979	1.53469648569573e-11	2.0084248275538e-12	0.159772000677391
cg01536598	cg01536598	0.689496151969089	-0.00505609053261056	0.105438650137718	2.2776850497283e-74	0.757130105038525	0.00118067154896561	0.0017789790680671	0.110494740670329
cg01540380	cg01540380	0.489934369596161	0.0235371539911675	0.161821612938576	2.54013099015446e-52	0.239578004474261	5.79517344449836e-05	0.000288182362122405	0.161821612938576
cg01542423	cg01542423	0.521114581109323	0.0125805172047736	0.188959148857889	1.19347893075339e-60	0.465656802026458	1.32491640337827e-07	4.62477375408207e-07	0.188959148857889
cg01546192	cg01546192	0.732857270632105	0.0212389542266753	0.100988281168673	8.99472120553323e-88	0.0955799665516573	7.49718393968468e-05	0.000364204506294561	0.100988281168673
cg01547504	cg01547504	0.69612139472768	0.0768472445695112	0.142794771271675	4.11558718748106e-90	8.90147722063828e-10	3.2286691107302e-09	1.05211750084179e-11	0.142794771271675
cg01547809	cg01547809	0.544292325802254	0.0196859034749773	0.103056169794399	3.90418491493103e-82	0.0688957767046084	2.76014218452965e-06	1.58385562913524e-05	0.103056169794399
cg01554357	cg01554357	0.581510060820831	0.057914503721953	0.218809250690366	7.10446101260944e-60	0.00379510958182718	8.40677899713583e-08	3.55277679963807e-07	0.218809250690366
cg01554453	cg01554453	0.305681745883222	-0.00921505066195249	-0.119431452951555	5.91795020603589e-49	0.497567507899905	1.47307123770212e-05	5.65849631455597e-05	0.119431452951555
cg01565343	cg01565343	0.612639186322617	0.0159573840622784	0.121800019805945	1.62492680902335e-94	0.0796473424062735	3.28967696835817e-10	2.10896794590791e-09	0.121800019805945
cg01570128	cg01570128	0.43576221367914	0.028843550229484	0.131993641542594	1.08196525490452e-63	0.0328743727473353	1.52952797088253e-06	8.334312003294e-06	0.131993641542594
cg01572207	cg01572207	0.570851281110849	0.0493561751046221	0.265644806160612	6.81040978014116e-42	0.10869872060695	1.84951937819272e-05	9.91821937916642e-05	0.265644806160612
cg01572505	cg01572505	0.400145089846836	0.00838118057334969	0.150915146601842	2.78231244305213e-62	0.509858657330669	1.60123784849197e-08	4.74325158672671e-08	0.150915146601842
cg01574877	cg01574877	0.588681769043326	0.0532729113890552	0.103441266876342	3.29959121713963e-68	0.0013367596857533	0.00129899570988601	0.000521492139282657	0.103441266876342
cg01575029	cg01575029	0.573145683454864	0.0251361867104977	0.201141190402046	6.55071381633815e-61	0.183600432035163	2.53012636046821e-07	1.40058075890652e-06	0.201141190402046
cg01582066	cg01582066	0.379963092900653	0.0485896749586147	0.240872571293181	7.91210484292864e-45	0.0109983880333937	1.70480060211358e-09	1.15474145334125e-08	0.240872571293181
cg01584976	cg01584976	0.511392090576671	0.0157896004608649	0.178309486896742	3.16392137947683e-48	0.495426872044271	0.000126014248212344	0.000498668730928399	0.178309486896742
cg01587390	cg01587390	0.552881922579768	0.0409636637403828	0.147083382095894	4.83715751976003e-72	0.00380049736461768	2.98741049903296e-07	1.10369453858868e-06	0.147083382095894
cg01593812	cg01593812	0.716695086230291	-0.10843448996088	0.132468346895431	1.42739311467268e-57	4.75651997631296e-05	0.00854182450552927	1.30700238926e-07	0.240902836856312
cg01595413	cg01595413	0.685197611450099	0.0595759857840395	0.150442261065424	1.09106101844718e-63	0.00543686475538092	0.000345705078183572	0.000467471343136452	0.150442261065424
cg01603550	cg01603550	0.486722565269034	-0.0024146052584269	0.207284113840508	7.79957487597026e-72	0.843875469499684	5.31070395305099e-14	1.99861562112301e-14	0.209698719098934
cg01606801	cg01606801	0.33306993012638	0.0406088910737523	0.204318576333491	2.44089700082224e-45	0.0138912549929523	3.08670641010419e-09	2.08658477550819e-08	0.204318576333491
cg01607932	cg01607932	0.414398538185778	-0.00554234980123822	0.145971297402682	6.68613228869346e-53	0.738882346964123	1.53412697300487e-05	1.649442699562e-05	0.15151364720392
cg01620165	cg01620165	0.473754612552667	-0.0992918408474405	-0.14067808818969	1.89356333776703e-52	1.16246819471611e-06	0.000258993277316323	1.13773398886226e-06	0.14067808818969
cg01621974	cg01621974	0.579728866061242	-0.0276833891394783	-0.121727387477405	2.24618297947164e-74	0.0460950850116948	1.31134888870111e-05	6.47580920984772e-05	0.121727387477405
cg01624173	cg01624173	0.463171085371153	-0.0899653599363456	-0.120665937630988	1.98392869815069e-36	0.00236229949856863	0.0330757712751162	0.00515237611299769	0.120665937630988
cg01631497	cg01631497	0.754429906763263	0.0173135326915501	0.122731961466581	3.07414884805303e-69	0.392853032416668	0.00221178039637124	0.0088472742933593	0.122731961466581
cg01632958	cg01632958	0.740873077929029	0.0476944276206258	0.135000996483242	7.31802579397595e-89	0.000220391417887886	1.85151867566671e-07	2.40207853925677e-07	0.135000996483242
cg01639705	cg01639705	0.441240435742386	-0.0357295507776528	0.112251185949861	2.34038868702824e-54	0.0382622769192025	0.00094846269495931	2.53752215845627e-05	0.147980736727514
cg01641012	cg01641012	0.252077897568821	0.0332588608928727	0.104042830200022	1.04995874394291e-43	0.0109072694811045	6.01046654884187e-05	0.000158882436603689	0.104042830200022
cg01647204	cg01647204	0.354808725883991	0.0601111611372514	0.255505000938049	2.65062429072586e-53	4.32963798207794e-05	2.16078018067644e-15	1.31175707561002e-14	0.255505000938049
cg01648659	cg01648659	0.534699286081322	0.0555095373969542	0.109716945638494	1.27727883506584e-73	3.7943526862976e-05	2.69511626650753e-05	3.78576710275428e-06	0.109716945638494
cg01650245	cg01650245	0.537534295344849	-0.00704397823167145	0.20235991800746	2.60606404216545e-66	0.64899638888351	8.809645601846e-10	3.66634557258512e-10	0.209403896239131
cg01652514	cg01652514	0.435659447595997	0.0391932187885579	0.133119059562989	2.25137067717821e-69	0.0010515939178251	4.55889419347045e-08	1.37615066140545e-07	0.133119059562989
cg01666088	cg01666088	0.437008405996111	0.0895656786116678	0.36498082896953	6.99979804186591e-36	0.00162039633687769	7.06489432213049e-10	3.66062381192878e-09	0.36498082896953
cg01667206	cg01667206	0.492463107892129	0.0122766749739772	0.154262164219448	1.62053622095104e-80	0.225354489315892	3.44407740643567e-12	1.30422318560395e-11	0.154262164219448
cg01668099	cg01668099	0.451185689240303	0.0199228953151286	0.127589846005957	3.33872514787317e-76	0.0538902838028384	3.99147407378782e-09	2.71927719861786e-08	0.127589846005957
cg01668986	cg01668986	0.292411365142209	0.0279766804089559	0.119969620953173	2.37983693921442e-47	0.0408231270863481	1.29749937018116e-05	6.26078717545666e-05	0.119969620953173
cg01671590	cg01671590	0.533687969782331	0.000996957623210344	0.115459184509923	1.31296444054746e-66	0.9478654084679	0.000162111724709543	0.000362231534983512	0.115459184509923
cg01673856	cg01673856	0.213912526868508	0.0226737515808325	0.100895737157706	3.56475064435312e-46	0.0282759559459985	1.51908186316194e-06	8.07170684170368e-06	0.100895737157706
cg01673931	cg01673931	0.400029047258761	0.0232933575802642	0.104249039985179	8.25524281428572e-43	0.266442929632258	0.011248664707595	0.0383925840823226	0.104249039985179
cg01681089	cg01681089	0.605288919906358	0.112851561934124	0.186369641910343	1.64316742521897e-61	8.62753090839883e-08	3.31476705469635e-06	1.52214185942406e-08	0.186369641910343
cg01682917	cg01682917	0.821034013564545	0.00207377862739174	-0.102680157337958	5.7648064904795e-86	0.888509138001412	0.000508035371552866	0.000923232159811285	0.10475393596535
cg01683243	cg01683243	0.838917996975548	-0.0539912016528288	-0.111383380777325	1.3321777162365e-93	4.24382372037375e-05	1.43749484824281e-05	2.65202717343532e-06	0.111383380777325
cg01683717	cg01683717	0.752624881476468	-0.0177476183964882	0.101641020508128	1.30015997461277e-69	0.37572758677052	0.00984953766210959	0.00675992852196043	0.119388638904616
cg01687558	cg01687558	0.692464595637859	0.0801577000535589	0.130878479915935	7.83766803664514e-71	1.85434236474688e-05	0.000255550259372875	9.42431506798829e-06	0.130878479915935
cg01689239	cg01689239	0.362632104028287	-0.0313349305218034	-0.109580659958285	7.501161729606e-44	0.0911824382183097	0.00267182178649752	0.00858785419725272	0.109580659958285
cg01692210	cg01692210	0.566572278253321	0.0293678432676004	0.182006528536843	1.33545143287693e-56	0.158109281740643	1.50378318599047e-05	8.11393493667877e-05	0.182006528536843
cg01694519	cg01694519	0.25937306661784	0.0432895062356205	0.10449509607805	4.33273122659542e-49	0.000264547137496798	7.84383668289204e-06	5.05359452728452e-06	0.10449509607805
cg01695954	cg01695954	0.51728863705536	0.00520815537682624	0.12356817476916	4.19956953921952e-83	0.601623260591459	4.68522132770604e-09	1.10570435075853e-08	0.12356817476916
cg01696098	cg01696098	0.532026212852253	-0.0139968444605204	0.108779991607596	2.99210859924623e-78	0.225271918102697	3.74820974279034e-06	5.6320960417037e-07	0.122776836068117
cg01697146	cg01697146	0.596889555736274	0.0765606195830913	0.151324594325238	6.90522452687424e-59	0.000323175985292766	0.000246782262987302	6.77861153638215e-05	0.151324594325238
cg01697487	cg01697487	0.231305547558284	0.0433494740372348	0.155603385099936	4.33086843515152e-37	0.00277146986551066	1.28580786452798e-07	4.72870082657283e-07	0.155603385099936
cg01697699	cg01697699	0.644564366347991	0.0310031769686195	0.115457615805663	1.13005421853604e-77	0.030075687700243	5.15083690965964e-05	0.000200037381244372	0.115457615805663
cg01704636	cg01704636	0.528137828683531	0.0284775802866015	-0.103247652310877	6.60082436153586e-69	0.0481837657817212	0.000301701769543607	9.20832585531634e-06	0.131725232597479
cg01707219	cg01707219	0.701113860905461	-0.0796409499448735	0.117383807466444	1.47614420694883e-65	0.00018354139044716	0.00387044242513182	2.3166494747819e-07	0.197024757411318
cg01708765	cg01708765	0.341553297424319	0.0274932501873507	0.117461048668547	2.17195301075392e-56	0.0303462182777927	4.60421610699395e-06	2.27789022138634e-05	0.117461048668547
cg01711061	cg01711061	0.835700628857079	0.0478871691283988	0.105130519322193	3.8686189877774e-107	9.5041594504168e-07	4.46400057602017e-08	4.61431474083927e-09	0.105130519322193
cg01712452	cg01712452	0.777450541837494	0.0784864148376935	0.133114313217254	4.21429476327006e-81	2.35922101764089e-06	2.8493604185641e-05	5.81341684108466e-07	0.133114313217254
cg01714756	cg01714756	0.579788520702739	0.0211150975975599	0.115890528245685	3.13915382218831e-76	0.110574306605625	1.43658263767255e-05	7.80411928897169e-05	0.115890528245685
cg01715799	cg01715799	0.484748728958872	0.0426035049421051	0.168242069369915	1.94784178067231e-53	0.0282166395891298	1.56767292213224e-05	6.81497617618011e-05	0.168242069369915
cg01719456	cg01719456	0.804731218261348	0.0349608986029994	0.120221192253078	1.05720541184206e-85	0.0181269889842747	4.51964053977539e-05	0.000151265743607324	0.120221192253078
cg01722420	cg01722420	0.576925020225109	0.0118154480756542	0.210333996176719	4.38113864137014e-54	0.599058017073167	4.56718748903052e-06	1.47663613417071e-05	0.210333996176719
cg01722566	cg01722566	0.61543998541439	0.0695458734958059	0.120599553566496	1.85326058891216e-69	4.84258061135802e-05	0.000245211075775184	1.84340097212195e-05	0.120599553566496
cg01728659	cg01728659	0.764468934544158	0.0782939677704198	0.155324671412489	5.29810688899453e-80	2.99731236010926e-06	1.81270916599546e-06	1.20153567342132e-07	0.155324671412489
cg01730970	cg01730970	0.680450416418811	-0.0109426432794516	-0.103605512028073	2.31632738323607e-71	0.528279771556231	0.00255952141456353	0.00946253533202706	0.103605512028073
cg01737026	cg01737026	0.31351739684715	-0.042608441869161	-0.136934323699111	1.15383904509398e-39	0.0186000687719203	0.000135204962170866	0.000388991628030984	0.136934323699111
cg01738638	cg01738638	0.764540544785836	-0.0823003492827081	-0.120027289113327	1.16179407188599e-88	5.5221998767537e-09	5.43259728852624e-06	2.49298066042917e-09	0.120027289113327
cg01741372	cg01741372	0.264801477067644	-0.0291206367875529	-0.118654812750071	1.70981089246298e-33	0.108209004891364	0.000937026469533148	0.00365909852388585	0.118654812750071
cg01748818	cg01748818	0.494831055199383	0.0331184840080795	0.108619195308014	1.74623590968119e-54	0.0847331011680315	0.0039709484065923	0.0116280407152525	0.108619195308014
cg01755541	cg01755541	0.575574747248947	-0.0428797072677194	-0.108016930741326	1.28796231667897e-65	0.0122212626128587	0.00125770121550665	0.00192434449206245	0.108016930741326
cg01758106	cg01758106	0.568014750858295	0.0871904138695264	0.131642581696449	5.46876455644617e-79	9.18053239342749e-11	1.52474911701364e-07	1.80540165320707e-11	0.131642581696449
cg01761729	cg01761729	0.287970328897993	0.02179448924979	0.152114306240031	3.26758053531633e-56	0.0423577641127502	4.0940175586642e-11	2.8891328909273e-10	0.152114306240031
cg01764457	cg01764457	0.650025301604003	0.00490586846952619	0.101323763622651	1.7528342345508e-81	0.706333054725624	0.00010889056545779	0.000336460033649147	0.101323763622651
cg01765256	cg01765256	0.412735409124499	0.11439190610466	0.151487993515957	1.86258261295693e-60	3.65025541872466e-13	1.10001037832769e-07	2.01585612265008e-13	0.151487993515957
cg01767200	cg01767200	0.798164326983201	-0.0582514626488662	-0.117228519702993	1.30973468619067e-94	2.74662912347908e-06	1.21603466013551e-06	8.69389999405705e-08	0.117228519702993
cg01767978	cg01767978	0.541370443435791	0.055792043010888	0.101476970383963	9.76448984283997e-49	0.0226966568131492	0.032087756203426	0.0264312518202918	0.101476970383963
cg01769579	cg01769579	0.599407103143563	0.0467795133930718	0.104275420736566	9.6671113863299e-71	0.00315298327298092	0.00073716825015297	0.000604137791511711	0.104275420736566
cg01773584	cg01773584	0.78418583799089	0.0695608741636559	0.161389524614562	9.41586172024069e-74	0.000357220266548268	2.42701013659994e-05	1.39417323460914e-05	0.161389524614562
cg01773886	cg01773886	0.6474312754638	-0.0571885088961978	-0.113457645309876	2.80339566028672e-73	0.000434669346611323	0.000319509781321521	9.78518079126038e-05	0.113457645309876
cg01774541	cg01774541	0.562763224343897	0.0313479693047037	0.115477547046391	4.40556233386092e-76	0.0158655962029792	9.47521280728438e-06	3.69132050282306e-05	0.115477547046391
cg01775103	cg01775103	0.599426469177703	0.0893714654646553	0.112395790060103	4.47138746795014e-66	1.22984921611341e-06	0.00112547677929731	2.35971160007332e-06	0.112395790060103
cg01778864	cg01778864	0.524869504306863	0.0647690500126741	0.107599135416269	5.54636949018607e-78	1.28770615454757e-07	4.03892059236908e-06	2.27896617369864e-08	0.107599135416269
cg01780913	cg01780913	0.811451175348857	0.0291795820744587	0.107472781147598	4.47152166527867e-97	0.0108764361850632	3.19321446597934e-06	1.2537427141171e-05	0.107472781147598
cg01788113	cg01788113	0.305538954248945	-0.0152271190542685	-0.1376111337932	4.79249896146939e-30	0.510243259572511	0.00264093796134446	0.00986519324869557	0.1376111337932
cg01789499	cg01789499	0.868172351852981	-0.0182598248316708	-0.113204791734977	1.33812120128687e-97	0.127566494429733	3.42051946364569e-06	1.9535669343481e-05	0.113204791734977
cg01793445	cg01793445	0.383476102131585	0.0248844804428121	0.127178910989193	2.10915177803065e-63	0.037691101455392	2.26339188565888e-07	1.39309499064347e-06	0.127178910989193
cg01804715	cg01804715	0.707791817673137	0.037348420458185	0.16111849998706	6.48188009080171e-79	0.0145701596934391	2.47258896130751e-07	1.32113143341178e-06	0.16111849998706
cg01805547	cg01805547	0.639916079009291	0.0457924325890787	0.120406356512391	1.61249878392143e-62	0.0251689714729574	0.00262253835820891	0.00489454321771483	0.120406356512391
cg01807030	cg01807030	0.460410494869788	0.0640554980347923	0.195077302236794	1.40098097679554e-48	0.00242572355942103	3.80127178055288e-06	8.40061472473184e-06	0.195077302236794
cg01810926	cg01810926	0.336426974360947	0.0285999922120775	0.119706426916025	8.42975133079594e-62	0.00928027350056595	1.04421301519127e-07	5.41989959562443e-07	0.119706426916025
cg01816186	cg01816186	0.501278620892425	-0.0473013455190679	0.132197844139396	2.46650484233611e-51	0.0256127894765688	0.00147470545858799	2.55144778264515e-05	0.179499189658464
cg01816454	cg01816454	0.437309798347841	0.0121034113878676	0.12493129481258	4.40867837365181e-74	0.247829941701683	1.29866425151143e-08	6.15867603798912e-08	0.12493129481258
cg01823414	cg01823414	0.398345465533319	0.0465055174572267	0.143870354868456	1.93269039307049e-56	0.00189972037935469	1.63941354882903e-06	3.74245873282775e-06	0.143870354868456
cg01826354	cg01826354	0.426310570060899	0.0235610060346397	0.129765244668232	1.3655316307759e-71	0.0310807916830013	1.16418224241297e-08	7.89254027018389e-08	0.129765244668232
cg01833015	cg01833015	0.385289938947149	0.0423523491821838	0.211995201083923	2.91551611885202e-44	0.0305682292397276	1.3843088541402e-07	8.55253627843212e-07	0.211995201083923
cg01835399	cg01835399	0.577754942655996	0.0367807211631584	0.107605363753389	7.70300072321486e-70	0.0175391229372511	0.000420654240832403	0.000970448264608629	0.107605363753389
cg01839691	cg01839691	0.464793668106144	0.0787276297153881	0.111620325749681	1.18434334659106e-56	1.00438451260264e-05	0.000948002398414002	1.19977524718505e-05	0.111620325749681
cg01848388	cg01848388	0.536937633274527	0.0258061188068876	0.295677282670506	1.43781061064249e-47	0.297663502117935	1.30907802794101e-08	5.65767944994852e-08	0.295677282670506
cg01849093	cg01849093	0.46699886058157	0.0378626194235835	0.103497574565529	9.72769732298243e-61	0.015407070138184	0.000745726031228689	0.00144411716911416	0.103497574565529
cg01851316	cg01851316	0.656736138274986	0.00684727299179315	0.160875713881093	3.79696521707188e-70	0.691112192152828	4.82979361670271e-06	1.36425295530158e-05	0.160875713881093
cg01851901	cg01851901	0.366147002919581	0.0774904889215043	0.234689574280288	1.02605937504667e-50	2.43034475914066e-06	5.45040670456106e-12	6.40879935792512e-12	0.234689574280288
cg01855010	cg01855010	0.298932258520282	0.0738911702964949	0.235232249425189	9.52847140103816e-39	4.96630425145852e-05	3.40164012136801e-10	6.63395413201337e-10	0.235232249425189
cg01858428	cg01858428	0.530625068259067	0.0947635155854725	0.301471402237487	1.78458954441936e-49	8.803151181024e-05	1.15328220531626e-09	2.33423024793433e-09	0.301471402237487
cg01860356	cg01860356	0.460073625948958	0.0367274686773894	0.117925550892032	1.14821893277032e-68	0.0040258072948206	3.98809209095342e-06	1.07467790540348e-05	0.117925550892032
cg01867395	cg01867395	0.210445582219119	-0.0175635583620613	-0.111120880267439	2.42402734083178e-34	0.210076656686501	7.78021846259227e-05	0.000388616297620077	0.111120880267439
cg01868405	cg01868405	0.302675867036224	-0.064874319004514	-0.123577638010235	1.54240039130845e-49	3.48990560745164e-06	4.84528464985384e-06	2.53541977203077e-07	0.123577638010235
cg01871688	cg01871688	0.733708056090688	0.0731838626565718	0.110822793206649	7.91409763603326e-86	2.53856588287096e-07	3.59821450332581e-05	1.26253402362622e-07	0.110822793206649
cg01881474	cg01881474	0.735470250375803	-0.146298422188009	-0.201213049006099	2.08971685617232e-74	2.82323345438051e-13	3.47699457744548e-08	1.0111595208376e-13	0.201213049006099
cg01882604	cg01882604	0.363320205596084	-0.0107659034880724	0.208171669645589	9.31001609259833e-44	0.560919060797928	6.95068218569202e-08	3.08005467909471e-08	0.218937573133661
cg01890836	cg01890836	0.740972043621324	-0.0254441082526671	0.168853291520435	9.17663971815396e-72	0.175501312621845	9.17723530886761e-06	1.05391371363346e-06	0.194297399773102
cg01891789	cg01891789	0.587711333794614	-0.0745833167875645	-0.147326778038942	3.83530171702189e-78	5.68115411044304e-08	3.34305670369683e-08	6.7931998782573e-10	0.147326778038942
cg01915433	cg01915433	0.76141436023149	0.00978520714650242	0.137015990317281	8.4204941267365e-78	0.556714063923726	4.55773731377068e-05	0.000166353717688513	0.137015990317281
cg01916357	cg01916357	0.327995962303333	0.0868101842496997	0.178844785072159	2.84176093587857e-39	1.19819978675168e-05	3.65380742953171e-06	4.661813154778e-07	0.178844785072159
cg01918824	cg01918824	0.702321691322417	-0.0226623490312025	0.119709812837629	1.57285838793999e-76	0.153947414948179	0.000163012604369672	2.13974883716837e-05	0.142372161868831
cg01920963	cg01920963	0.544116015825134	0.00448150365704473	0.128446777515375	3.77938131584963e-77	0.710581491857667	2.82527096189609e-07	6.76702445009245e-07	0.128446777515375
cg01922891	cg01922891	0.303182192740762	0.0705927482460056	0.114151668825617	4.87384843459216e-49	7.87655562335077e-07	2.70508323637844e-05	2.53393270915135e-07	0.114151668825617
cg01926616	cg01926616	0.559529435171584	0.0162611878259107	0.176628218278793	9.11962178170082e-70	0.273686866335176	1.43850124945291e-08	6.51779608019727e-08	0.176628218278793
cg01932361	cg01932361	0.690453873132898	0.0492947550602249	0.117371625850294	6.46295515992293e-69	0.00938201869983698	0.0015373132184326	0.00193738604525507	0.117371625850294
cg01933519	cg01933519	0.622110973879309	0.037646625950165	0.246194948158268	2.4522126353082e-67	0.033057462228438	7.06776021067565e-11	5.14066671444622e-10	0.246194948158268
cg01935194	cg01935194	0.662894471271008	0.0315469218298987	0.115421656297308	1.00860002274838e-66	0.0971348779172572	0.00206210529289564	0.00703897760146555	0.115421656297308
cg01935400	cg01935400	0.872789415358988	0.0396545143950091	0.106739306362334	9.27727659792023e-90	0.00680669661295177	0.000214895362177466	0.000362346322719582	0.106739306362334
cg01937809	cg01937809	0.586356365743704	0.0414829912687128	0.125800246510028	1.04451939261864e-81	0.000567571644794459	2.0935399153447e-07	4.01742873104853e-07	0.125800246510028
cg01939704	cg01939704	0.620947331251022	0.122726696647252	0.127921165165931	5.40163828043091e-74	5.55946141456082e-13	2.1600893942063e-05	1.82693007270572e-12	0.127921165165931
cg01944987	cg01944987	0.724978440941624	0.0199912517563774	0.14758591776818	2.2677444054835e-71	0.280362815538416	7.31949944550179e-05	0.000352486497560764	0.14758591776818
cg01946665	cg01946665	0.300857333703566	0.0169190161316167	0.103753189910681	1.74890663039014e-47	0.224487250913352	0.000193742129868764	0.000926825617828308	0.103753189910681
cg01950011	cg01950011	0.50918912586739	0.072521442102715	0.20478068115852	3.01302979364118e-55	0.000269608491796677	2.82778584894297e-07	3.72068555728107e-07	0.20478068115852
cg01953858	cg01953858	0.345610864560453	0.0508700192456849	0.103300659724574	3.96544906796268e-67	9.31415467664517e-07	3.12216282581332e-07	1.75476784408282e-08	0.103300659724574
cg01957330	cg01957330	0.142079734828442	0.0922077342575772	0.194205721827086	2.79417297889146e-11	0.000152324577826959	4.24774551349323e-05	1.25354271583111e-05	0.194205721827086
cg01957897	cg01957897	0.37881380514296	0.0521079574512393	0.124020003589871	1.48210647160236e-71	3.81979528241903e-07	1.33962286243828e-09	2.16979233706106e-10	0.124020003589871
cg01965552	cg01965552	0.681486641471796	0.0127560554478944	0.119615775883158	3.21843527444836e-72	0.453883574660266	0.000432369714768497	0.00176454313552395	0.119615775883158
cg01966674	cg01966674	0.726438543971449	0.0042262502119186	0.11728241040669	1.15853816077865e-65	0.842261389695508	0.00516937437229315	0.0144470391069046	0.11728241040669
cg01966891	cg01966891	0.523325712177163	0.118167420848783	0.105846880393094	9.42398482340963e-50	1.03375991396148e-06	0.0178716901410576	5.1599430090974e-06	0.118167420848783
cg01980591	cg01980591	0.332147723581804	0.077558009306457	0.170631987651584	2.03065534727952e-33	0.000867476749765368	0.000173653892320666	9.87330675315259e-05	0.170631987651584
cg01982724	cg01982724	0.470242298312356	0.0441820104051888	0.12124111504081	2.15418777074756e-68	0.000842978481445673	4.04652202675068e-06	5.48449613651477e-06	0.12124111504081
cg01988887	cg01988887	0.689480780381678	0.0578967430986453	0.127754482455895	5.61501926946749e-81	6.88535144108756e-05	7.27484365759295e-06	2.20759257643684e-06	0.127754482455895
cg01989908	cg01989908	0.516067169941764	-0.0433060348562145	-0.116340718490415	2.59157479893317e-54	0.0320935329422684	0.00325286741203708	0.00651488000113114	0.116340718490415
cg02003150	cg02003150	0.672412719065001	0.0588354903162207	0.180512921528623	5.34122340625662e-76	0.000210864098096962	2.06474539820257e-08	3.8092823162944e-08	0.180512921528623
cg02008007	cg02008007	0.800797744917598	0.0193197390037924	0.121702047031194	3.37800510961469e-66	0.403912622401098	0.00755601455830019	0.0276108597881152	0.121702047031194
cg02011430	cg02011430	0.687953543493904	0.00423790400940317	0.138445193943042	9.89910186359959e-77	0.783442360848897	1.02140317495256e-05	2.58753258827327e-05	0.138445193943042
cg02016407	cg02016407	0.554475126931083	0.000394914222549239	0.114371285840258	5.80055576181053e-54	0.98544700550374	0.00738543073433641	0.0176298871828473	0.114371285840258
cg02019528	cg02019528	0.646103391805335	-0.0618664042840297	-0.104221339224497	1.15598185261269e-78	1.95207565761372e-05	0.00017353598508147	7.79975488035254e-06	0.104221339224497
cg02019988	cg02019988	0.662140667853363	-0.0417504384895783	-0.106013184296429	4.42494254918799e-80	0.00289444247164197	0.000119559571268152	0.000147912926028635	0.106013184296429
cg02025747	cg02025747	0.745734478051365	0.0544181068098417	0.168671850692655	7.30922431432508e-78	0.00112844448096532	5.18764477574215e-07	1.14490685611308e-06	0.168671850692655
cg02026611	cg02026611	0.582725191883021	0.00172962027297591	0.101080386666071	4.02667825830854e-96	0.834490688482631	7.26403631920914e-09	1.12991285359767e-08	0.101080386666071
cg02036377	cg02036377	0.596223393258617	0.0860463220251356	0.188610751155578	1.51790011596628e-64	5.20112521914719e-06	3.59943283822798e-07	5.52900419954774e-08	0.188610751155578
cg02037573	cg02037573	0.614841853082363	0.0250127297720046	0.106941253537082	1.98352033157858e-72	0.103648231830271	0.000454753718872766	0.00190723418158516	0.106941253537082
cg02038036	cg02038036	0.566474402038047	0.0914348971223937	0.157057091681349	5.22069718343457e-41	0.00396661038274408	0.0102743584080619	0.00404573234197563	0.157057091681349
cg02042026	cg02042026	0.58517102300349	0.0102189122278603	0.122330862962452	1.13074799085803e-69	0.510843308293291	9.08950481153321e-05	0.000353165846769047	0.122330862962452
cg02043083	cg02043083	0.303794055579398	-0.0908616824229848	-0.19281813480812	7.90846829921655e-45	2.41583093730083e-08	1.64163577577967e-09	5.32802152738373e-11	0.19281813480812
cg02050298	cg02050298	0.717345255959136	0.0247991268538788	0.113560342539026	1.56818511242134e-88	0.0436704517464349	4.89910569522983e-06	2.58050270084597e-05	0.113560342539026
cg02050925	cg02050925	0.730364324808609	0.0435525724548633	0.105824439381744	1.97599682717281e-99	1.53404069771158e-05	1.19235415634243e-07	4.51227160359012e-08	0.105824439381744
cg02075410	cg02075410	0.677353172654849	-0.0308960563790382	-0.139400562174136	3.90954340612106e-72	0.0704496870246636	4.62175921350816e-05	0.000222547391682162	0.139400562174136
cg02075828	cg02075828	0.490506741688619	-0.0276496607591395	0.159246840260751	3.696861092804e-61	0.086424262696091	1.30820969684752e-06	4.62875330901467e-08	0.186896501019891
cg02092885	cg02092885	0.302669984897288	0.0299807513444483	0.138621104342622	7.71324478285187e-54	0.0127872603862828	2.49228433440858e-08	1.50968895177874e-07	0.138621104342622
cg02099988	cg02099988	0.525615240063243	0.0317258670846808	0.13214826464523	1.94268099174375e-42	0.254199871746614	0.0153357145628644	0.0495472194740925	0.13214826464523
cg02100150	cg02100150	0.368957952093859	0.0165398123821046	0.130362336845679	4.2252162820477e-52	0.274944731883671	2.08283769170765e-05	0.000102846349049347	0.130362336845679
cg02102533	cg02102533	0.890405000221694	-0.0274221843168019	-0.160507438176472	1.87995941539086e-85	0.0935384202039661	1.49937758688568e-06	8.87710183952071e-06	0.160507438176472
cg02103991	cg02103991	0.788434886201191	0.0689054212686864	0.119999218764962	1.64648589740413e-89	7.3867288354293e-07	6.73524548298549e-06	1.07412447111561e-07	0.119999218764962
cg02104270	cg02104270	0.577903098764158	0.0483192023456872	0.109049844931235	1.79351816598118e-87	5.12631757735862e-06	1.74728330049688e-07	3.26025472648146e-08	0.109049844931235
cg02116437	cg02116437	0.776344750265649	-0.0405042184951235	-0.106863545347937	7.63581034674786e-99	0.00016023977799527	5.69889779227167e-07	5.09729443330478e-07	0.106863545347937
cg02119938	cg02119938	0.151547735481726	0.0569003062635744	0.147831674266649	1.12435498598142e-21	0.000313630504708069	2.35560955236114e-06	2.18665596285611e-06	0.147831674266649
cg02120356	cg02120356	0.598509658822675	-0.0015684253254576	0.113272720977735	3.76021534820852e-78	0.903734108690749	1.686256622186e-05	2.56943001915948e-05	0.114841146303193
cg02122575	cg02122575	0.417550640508987	0.0594240900629087	0.105601316392162	6.43952334190498e-72	1.35347715584295e-07	1.0227808597937e-06	1.04954494624022e-08	0.105601316392162
cg02125168	cg02125168	0.773984588771338	0.00384657012739099	0.110531644452745	8.86223742164964e-86	0.783627574774777	8.88022497907236e-05	0.000245903732780933	0.110531644452745
cg02128086	cg02128086	0.4789033308995	0.0584912640805614	0.101427924001541	2.41138833661226e-85	1.25658402278434e-09	3.20809823223069e-08	5.22906459956728e-11	0.101427924001541
cg02133287	cg02133287	0.502214879118115	0.0329627607161521	0.101783139731921	5.2514947877768e-83	0.000949180033179402	3.93195318335642e-07	8.44268720083826e-07	0.101783139731921
cg02133819	cg02133819	0.772887864054045	0.0405281457808778	0.130727851451231	1.21081611238001e-78	0.0158250264089157	8.77403122081232e-05	0.000253529535796198	0.130727851451231
cg02138834	cg02138834	0.776001025611904	0.00102491434407348	0.1104369670483	5.06677996961192e-89	0.937221967548526	2.77873975918334e-05	5.78517481255652e-05	0.1104369670483
cg02140136	cg02140136	0.634906180793505	-0.0523495714785632	-0.101146872633	4.74460316454639e-59	0.0180413175196436	0.0182944116173757	0.0160430689472513	0.101146872633
cg02140822	cg02140822	0.371990671301255	-0.0212200770546711	0.102666140415978	8.34618443192728e-65	0.0582269642231627	5.86954036374253e-06	1.42889240111887e-07	0.123886217470649
cg02142005	cg02142005	0.680523001127164	0.0476037123034859	0.101798022725108	3.3687846917459e-72	0.00598494539155651	0.00250247075202213	0.00211428816656097	0.101798022725108
cg02144258	cg02144258	0.821750037351763	-0.0428193989904592	-0.126890139024476	3.8218727947983e-90	0.00185229803399195	3.79042856856271e-06	7.46436971242442e-06	0.126890139024476
cg02145785	cg02145785	0.466357736898117	0.0498402218617034	0.322096747961707	1.0092255960869e-48	0.0182898143442539	2.20306266266765e-12	1.69710869920271e-11	0.322096747961707
cg02147231	cg02147231	0.472285626905895	0.0561817321925334	0.106058578221498	5.25878361710707e-67	5.49080290268472e-05	8.1546489960791e-05	1.00484080592679e-05	0.106058578221498
cg02147797	cg02147797	0.129834545386138	0.0585238072562021	0.104652158166585	7.724157124598e-20	6.45928692930837e-05	0.000206997934010644	2.03436491722028e-05	0.104652158166585
cg02148562	cg02148562	0.663999224131567	-0.0546256174726156	0.115018964488095	3.54114291034853e-79	0.000174217456659813	4.97656418304445e-05	1.48266759397553e-09	0.169644581960711
cg02153332	cg02153332	0.429874916185934	0.0267649645211381	0.232962926283674	3.61808726864963e-51	0.139702935800492	1.29356003542934e-09	7.28769883719865e-09	0.232962926283674
cg02153930	cg02153930	0.377715574902081	0.0515040757878096	0.150941962286768	7.34553759909452e-50	0.00213674977242692	6.25729110537857e-06	1.20344055486321e-05	0.150941962286768
cg02154531	cg02154531	0.453689930703343	0.0630704740749118	0.242185968409478	9.44827517955444e-41	0.0132430309774075	2.43820532104768e-06	1.04365156759726e-05	0.242185968409478
cg02156130	cg02156130	0.680697099411441	0.0305697652150717	0.116274274036594	1.71197091464569e-65	0.128228846647932	0.00328014138920456	0.0113346261975749	0.116274274036594
cg02159896	cg02159896	0.169754093879364	0.0753441519323307	0.223543747024244	5.19744178020097e-14	0.00216194601811487	5.04112228525501e-06	1.01164979251189e-05	0.223543747024244
cg02162144	cg02162144	0.718984299754052	0.0131309567105038	-0.102400126999018	5.40807090515892e-81	0.368238076823548	0.000433828750753289	0.00021405917856463	0.115531083709522
cg02163870	cg02163870	0.635062152643355	0.0716246644081677	0.245593880250402	4.36140356229294e-56	0.00288776642223543	4.33881450523994e-07	1.39948622745776e-06	0.245593880250402
cg02166732	cg02166732	0.488501056887706	0.0429984528402552	0.140146214221555	2.03281019327257e-64	0.00421650573450102	3.28209973843145e-06	9.26168200986776e-06	0.140146214221555
cg02167613	cg02167613	0.684646415148353	-0.0965865218027385	-0.101199718810985	7.68521587484022e-76	1.40530997028403e-08	0.0011666525345973	5.04460886590496e-08	0.101199718810985
cg02177087	cg02177087	0.690710664777587	0.00192377905437747	0.158292745533047	3.20858536625163e-72	0.911139684266999	6.70322826052024e-06	1.34981463934667e-05	0.158292745533047
cg02182504	cg02182504	0.593734864584653	-0.0140595744035194	0.119929528504541	1.62555469080248e-67	0.397682862436956	0.000305285215781079	0.000162519591312625	0.133989102908061
cg02184673	cg02184673	0.192076011619846	-0.0233638630101081	-0.102344416677181	1.6205242647053e-18	0.289079515911307	0.0177386335802809	0.0573867765947152	0.102344416677181
cg02189324	cg02189324	0.821397760168686	-0.0198775133259489	0.109933492002388	4.40950018317683e-75	0.30042730335249	0.00369756477290523	0.00171931802759942	0.129811005328337
cg02190175	cg02190175	0.535820280431308	-0.0236328479723438	0.180736767412397	1.03734460740059e-45	0.362463332954048	0.000475602595711376	0.000231564448994394	0.204369615384741
cg02193461	cg02193461	0.771289973958219	-0.0251831041803799	-0.103180836751669	4.17445086593742e-90	0.0479704531538978	5.06288165678277e-05	0.000223451628914729	0.103180836751669
cg02200809	cg02200809	0.630613817430812	0.0727445329028495	0.119906159753244	3.69025581434674e-80	1.90863251443463e-07	6.42275322930967e-06	3.95534434206591e-08	0.119906159753244
cg02211976	cg02211976	0.567800009101779	0.0280157845887557	0.131246690646004	3.1737229506408e-61	0.132123267488512	0.000387531152739225	0.00172223092501411	0.131246690646004
cg02216363	cg02216363	0.553862586915592	0.0639336732865123	0.209942839767935	1.28033204470174e-63	0.000279830241052129	5.38181074723594e-09	1.34370002442991e-08	0.209942839767935
cg02224314	cg02224314	0.677574324522544	0.0284426866177544	-0.105719094464163	2.99661039172091e-63	0.177715294856329	0.0105777122644935	0.00282138312438371	0.134161781081918
cg02230723	cg02230723	0.608910181457464	0.0160034718058689	0.147281439279332	2.04454141344474e-63	0.395520534770437	9.92556003625653e-05	0.000433167014738634	0.147281439279332
cg02235249	cg02235249	0.708402568086599	-0.126940440430025	-0.161105710464873	1.8954603314605e-62	1.31676743662965e-07	0.000324794376015886	2.15343663367726e-07	0.161105710464873
cg02241678	cg02241678	0.663580946335947	0.00236005205903109	0.113689343395386	6.21574272270385e-74	0.881977735543653	0.000349559353715899	0.000886957584401559	0.113689343395386
cg02245327	cg02245327	0.451504358758426	-0.0161601013166327	0.170766287250554	4.53808600677097e-62	0.263543025698801	1.71247758667148e-08	2.02154814064363e-09	0.186926388567186
cg02246645	cg02246645	0.112815486769203	0.0652476383087668	0.130650302968353	7.56609140766593e-15	4.24854504983928e-05	2.42992131003956e-05	3.7990728389877e-06	0.130650302968353
cg02248833	cg02248833	0.645227721445102	0.0954259496420848	0.195763671472295	5.71628228990758e-70	1.66555694981234e-07	3.75406850106024e-08	1.43820021006636e-09	0.195763671472295
cg02250442	cg02250442	0.593790834016501	0.0734711042029826	0.107228732316606	2.19549628574145e-80	2.69272180159017e-08	1.51547333065699e-05	1.42824249219985e-08	0.107228732316606
cg02262990	cg02262990	0.507698639124369	0.101943845635386	0.261764158835624	2.26866083643679e-53	1.76648086958122e-06	1.05806822340299e-09	3.96532798880755e-10	0.261764158835624
cg02264229	cg02264229	0.68088839658422	-0.0650773939425562	-0.110122150247674	3.21052967465771e-82	4.1974776881329e-06	4.71844106203878e-05	1.18678888013762e-06	0.110122150247674
cg02266769	cg02266769	0.502884008479757	0.0198931598059094	0.100024754610263	1.46719282771362e-81	0.0499782495557942	1.29866933904e-06	7.53856821364074e-06	0.100024754610263
cg02268192	cg02268192	0.757878401342707	-0.0842062744963331	-0.113615916603949	6.26662698386123e-82	1.71583307495474e-07	0.000164052962181397	1.97128866857195e-07	0.113615916603949
cg02268202	cg02268202	0.552792023769616	0.106912141680714	0.182036683780404	1.69493824863907e-61	3.30585733057901e-08	7.95571378893153e-07	3.36082140732373e-09	0.182036683780404
cg02270776	cg02270776	0.559776742408529	0.0182431434992422	0.125904242375214	4.27751234469773e-73	0.184297810009168	6.42542821979871e-06	3.48592118184357e-05	0.125904242375214
cg02271843	cg02271843	0.541360384995981	0.0593126832767099	0.152694328485129	6.36513098121523e-51	0.010638070869454	0.000793316652437076	0.00125823436079075	0.152694328485129
cg02272667	cg02272667	0.426522780505029	-0.0397691902660951	0.123771677181765	3.22822864848204e-67	0.00125485559485252	5.92078689196731e-07	1.09547870858336e-10	0.16354086744786
cg02273436	cg02273436	0.159534953035867	0.0409340502015153	0.136857309791722	1.71028140397635e-18	0.02690628791212	0.00018886676176103	0.000594081386730569	0.136857309791722
cg02276823	cg02276823	0.473318961113396	-0.0361352173691147	-0.112645738634886	4.98975652618805e-52	0.0649606160857143	0.0033671967863416	0.00917619416746082	0.112645738634886
cg02279108	cg02279108	0.577892736693259	0.0647788678101593	0.196653853602135	3.48335616790806e-61	0.000834208555796969	4.47730237041035e-07	8.92923354608446e-07	0.196653853602135
cg02286229	cg02286229	0.397245235988058	0.0606079636021597	0.129292317398307	5.86875152224517e-60	1.5104592275118e-05	2.32693747497596e-06	3.93130944972652e-07	0.129292317398307
cg02287600	cg02287600	0.437500525370921	0.0261242651406697	0.171704555117122	2.9602222651853e-59	0.0831660638111996	4.15954228332967e-08	2.66175569789554e-07	0.171704555117122
cg02289285	cg02289285	0.637424221958821	0.0474204689855683	0.250093981141515	3.10247331686967e-65	0.0131438152272698	5.37932200160548e-10	3.84986959399953e-09	0.250093981141515
cg02291556	cg02291556	0.126631978481916	0.0501987654675498	0.145525244249581	2.21957419896309e-11	0.0173109854305375	0.000459231941441566	0.0010357729075091	0.145525244249581
cg02292330	cg02292330	0.601921545402824	0.090345970268646	0.155502788266752	7.74988019263006e-67	7.03634340468569e-07	8.08226891714305e-06	1.15751153526369e-07	0.155502788266752
cg02293358	cg02293358	0.605965096144025	0.0481725733028437	0.101834330679624	3.62220456281637e-85	3.39617637124394e-05	7.11513433551413e-06	1.41555862102398e-06	0.101834330679624
cg02300481	cg02300481	0.516761805536925	0.00314485867971366	0.128158715746095	1.39735738545346e-83	0.749517949064378	1.04127662612548e-09	1.70683133052718e-09	0.128158715746095
cg02311364	cg02311364	0.8145598962633	-0.0717206515733251	-0.109345813628383	1.65554427810143e-91	2.06662861385896e-07	2.78835322401031e-05	9.42615913655672e-08	0.109345813628383
cg02320611	cg02320611	0.690382316078831	0.0741005076146864	0.199457588403158	3.74937454032463e-72	3.90722696093093e-05	3.41939681506857e-08	2.74069526035666e-08	0.199457588403158
cg02345148	cg02345148	0.745237280377273	0.00667642832432979	0.123315403202907	4.09078408835225e-80	0.665033850291833	7.2067667970954e-05	0.000232201084997661	0.123315403202907
cg02360578	cg02360578	0.192172268815752	0.0841321057566862	0.102128939441658	1.1353162679981e-28	2.28842179800298e-07	0.000737212542470923	4.82190308685147e-07	0.102128939441658
cg02363937	cg02363937	0.422811339284379	0.0111790679798648	0.109491354209016	4.54728426898562e-69	0.327170165287564	2.66014260486945e-06	1.2359391390209e-05	0.109491354209016
cg02370222	cg02370222	0.734410289001803	0.0494629665386342	0.135491956914425	1.17154989219156e-67	0.0171368701558342	0.000880787006197296	0.00173357272416444	0.135491956914425
cg02374207	cg02374207	0.615934065680214	0.0621763916370071	0.113758062849105	1.58725605447088e-67	0.000461417710087767	0.000901888931311668	0.000201017712142952	0.113758062849105
cg02376703	cg02376703	0.160602029733835	-0.0529554196685032	-0.105482632610455	1.20834921034754e-33	3.99038200470341e-06	2.24247696319825e-06	1.6650474240375e-07	0.105482632610455
cg02384940	cg02384940	0.535118783892793	-0.0510711941725195	-0.112667457233753	2.33594613283888e-83	2.50659475180598e-06	1.27113659853186e-07	1.71300903022615e-08	0.112667457233753
cg02388416	cg02388416	0.693473026497047	-0.0320329177516958	-0.139988425646694	6.24956023726289e-76	0.0452775034651464	1.36715684365043e-05	6.70563661323348e-05	0.139988425646694
cg02394998	cg02394998	0.64884575560911	-0.0230157664644299	-0.110885544156344	9.07749890655714e-78	0.107003108484319	0.000102565108053307	0.000493803371737696	0.110885544156344
cg02396312	cg02396312	0.692047160711039	0.0182783832088318	0.142246209849896	5.09366148108846e-61	0.420676444817661	0.00157545347709223	0.00632872560013542	0.142246209849896
cg02399008	cg02399008	0.564157669260717	0.00388277704495116	0.1488487049989	1.56249856205774e-68	0.800773492945341	2.36175067058928e-06	5.41677909771665e-06	0.1488487049989
cg02402423	cg02402423	0.455996382967147	0.045164122322626	0.105278875337718	1.09144515172675e-53	0.0131302824150418	0.00302150065315365	0.00384146014531876	0.105278875337718
cg02402467	cg02402467	0.687649563387357	0.00168998920841977	0.109774776021713	4.91769895332786e-78	0.909940402684572	0.000245441181142731	0.000590758392209404	0.109774776021713
cg02403931	cg02403931	0.500855976735138	0.0372155229168763	0.13634919697997	8.13619206759452e-74	0.002506438951295	5.77763666225242e-08	2.24838609479418e-07	0.13634919697997
cg02404162	cg02404162	0.654360041305149	0.03932671461523	0.117246526787407	4.86669206776108e-84	0.00186513950883015	3.40270692655949e-06	6.84522548388858e-06	0.117246526787407
cg02406096	cg02406096	0.68215595489532	0.0314973353153766	0.102426809456739	5.95464779998784e-72	0.0683040160177623	0.00255464992104403	0.00746746033317295	0.102426809456739
cg02407048	cg02407048	0.600288715120702	-0.0367328414271913	-0.104109799309978	1.45872295500561e-70	0.0200989242747019	0.000802322996982659	0.00173632127021952	0.104109799309978
cg02407203	cg02407203	0.663106180376965	-0.0182822177952361	0.103895099407356	1.62206488515573e-59	0.417973561119678	0.018878901757008	0.0156551821609134	0.122177317202593
cg02413040	cg02413040	0.142750419571565	0.0729157536076737	0.120617922242715	3.387675452384e-30	7.55339617485594e-10	7.34796435764122e-08	5.83684206005882e-11	0.120617922242715
cg02425511	cg02425511	0.696250127672927	0.039655799163921	0.146422494576685	4.95281151295709e-73	0.0216597193415151	2.2508107306755e-05	8.72437042190314e-05	0.146422494576685
cg02426414	cg02426414	0.649698043269226	-0.0413379164619782	-0.168827605712428	7.18150345750942e-77	0.00522133112090522	2.86007664777309e-08	1.44545849603628e-07	0.168827605712428
cg02426999	cg02426999	0.484968636639603	-0.0592247826190024	-0.163072418811933	1.40501465017577e-66	4.2536546664613e-05	2.1190211320106e-08	1.94289267276109e-08	0.163072418811933
cg02446805	cg02446805	0.204287759296159	0.0447485742418238	0.126280969589338	2.40405566046516e-28	0.00705835803857623	0.000117746975558497	0.000228143414129102	0.126280969589338
cg02446816	cg02446816	0.4078786045196	0.0668704151279107	0.348858044278607	3.52128433676915e-37	0.00835250966486654	8.98172009015416e-11	6.60750804772618e-10	0.348858044278607
cg02446877	cg02446877	0.570297073813794	0.0996348464149713	0.196801418494863	6.18282599975106e-50	0.000102354432510962	7.59292843710382e-05	1.44904504281909e-05	0.196801418494863
cg02449461	cg02449461	0.530938951371385	-0.0183778238449398	-0.12085127247826	2.17611318367014e-63	0.264089505873116	0.000236955518528498	0.00110936674501754	0.12085127247826
cg02452203	cg02452203	0.772122653367162	-0.0106189635479871	0.130543987299894	4.13720939248193e-73	0.573777171019305	0.000527268279559722	0.000501939827017339	0.141162950847881
cg02455346	cg02455346	0.573845222156125	-0.0741915390814255	-0.104533036777474	5.33628331250393e-75	2.34882890041293e-07	0.000105696688559425	2.05630666798149e-07	0.104533036777474
cg02455391	cg02455391	0.200278152953718	0.0449588909513511	0.109314323928561	9.8680356193721e-51	6.69832758233588e-07	1.46954757076115e-09	3.12349657918368e-10	0.109314323928561
cg02460791	cg02460791	0.695168010493669	-0.0113480163528601	0.105465008016963	6.74498413265232e-71	0.526699226172911	0.00293978825579072	0.00284355480159498	0.116813024369823
cg02462015	cg02462015	0.70678373611686	0.0169724708529695	0.122599825200422	1.36928099807142e-69	0.36732361195257	0.00104144751643286	0.00437480626228726	0.122599825200422
cg02463037	cg02463037	0.732427551791438	0.0356317847090482	0.121267802298665	7.28351836960894e-87	0.00678258865469859	4.37446427514638e-06	1.41376628709356e-05	0.121267802298665
cg02464821	cg02464821	0.755450348584902	-0.0544039616917285	-0.131662605686976	1.15715805243701e-95	2.17448900310738e-06	8.64182593585381e-09	2.19833187979399e-09	0.131662605686976
cg02475699	cg02475699	0.352467023557071	0.0342657369373963	0.25910974493991	9.19525564029709e-49	0.031252076687481	1.61844382775929e-13	1.13616142351294e-12	0.25910974493991
cg02476619	cg02476619	0.552824206624466	-0.0347185825536834	0.122940174020182	3.47524211997108e-82	0.00185990693283604	6.34985829455148e-08	1.57202010578161e-11	0.157658756573866
cg02479789	cg02479789	0.711583696221363	0.0187827319126211	0.106020455410554	1.98619232571874e-86	0.140729371645051	3.57273884243058e-05	0.000186834354150975	0.106020455410554
cg02481714	cg02481714	0.409791419161257	-0.00697008177352786	0.102090109589067	1.65384803645325e-58	0.625658487347277	0.000351116293478792	0.000367870487212321	0.109060191362595
cg02485328	cg02485328	0.667217493820294	-0.0199151432743879	-0.157859948452151	6.87509330804911e-68	0.282570930075527	2.48697359201084e-05	0.000121729232301232	0.157859948452151
cg02488227	cg02488227	0.570424708513335	0.0473335436439277	0.251196590686691	1.46033399234444e-55	0.0288123545745644	2.22044335990297e-08	1.47057891184645e-07	0.251196590686691
cg02488871	cg02488871	0.756845383277313	-0.056324552824122	-0.198977104436664	4.6006694911002e-75	0.00184388186729831	6.60419545171397e-08	2.30074994549451e-07	0.198977104436664
cg02498227	cg02498227	0.700135896590516	-0.00359728953619991	0.108694388592543	4.40502081227908e-84	0.785024890510833	4.49629504180438e-05	5.77418019609204e-05	0.112291678128742
cg02503303	cg02503303	0.579762152563213	0.0204656443410581	0.130158199749879	1.02032995949126e-66	0.21713829303713	9.0990066825095e-05	0.000450599528169075	0.130158199749879
cg02504353	cg02504353	0.532229456954328	0.0159598024822701	0.220753513636896	1.14425117223329e-67	0.282912646426026	9.43756624530038e-12	3.21978820494256e-11	0.220753513636896
cg02507347	cg02507347	0.575343848180955	0.0303148614303816	0.138090360165286	2.52362513841825e-56	0.154233475692162	0.00104507455291889	0.00432802942022399	0.138090360165286
cg02512902	cg02512902	0.392289472044641	-0.0112912958213077	0.146655511131494	6.72463163859179e-59	0.405044273242069	1.81966771352764e-07	5.08822391747436e-08	0.157946806952801
cg02515422	cg02515422	0.1348326456084	0.0209863584775059	0.117557905052413	3.32064088424302e-27	0.0626358162916266	3.69127699394854e-07	2.28612811795876e-06	0.117557905052413
cg02517215	cg02517215	0.815203201733872	-0.0234313145405963	-0.134811964940181	9.07509711498236e-83	0.141109744758746	2.6350719638984e-05	0.000139718608587745	0.134811964940181
cg02520707	cg02520707	0.915619741891484	-0.00522904983005375	-0.113107440234672	1.95509818787456e-104	0.625820935290268	3.42473892457934e-07	9.54827897286216e-07	0.113107440234672
cg02524236	cg02524236	0.397976964286083	0.0699474168470283	0.185720550172368	1.45953681761409e-53	2.09158986788179e-05	1.80008958982434e-08	1.21923334472728e-08	0.185720550172368
cg02527595	cg02527595	0.437370577234485	0.0439350678030537	0.100869262532538	3.12690813289996e-52	0.015280004794774	0.00424774250293873	0.00535704801596809	0.100869262532538
cg02532293	cg02532293	0.683718226505866	0.0352280439295969	-0.123915732650781	6.20059114418487e-67	0.0713874637330015	0.00129724999549422	8.04592107966542e-05	0.159143776580378
cg02532341	cg02532341	0.395495169806036	-0.00690826999900081	0.113158069375436	2.85165618281987e-51	0.676284009536608	0.000604556039378543	0.000739932820356688	0.120066339374437
cg02536718	cg02536718	0.612207780699369	0.0618649115216705	0.187386725277504	9.69200487503987e-66	0.000764218394163005	3.94553369999716e-07	7.74151718148362e-07	0.187386725277504
cg02539591	cg02539591	0.330982408943692	0.0726353889794365	0.118272250156193	3.74784126661635e-46	1.21336705739146e-05	0.000192312361875422	5.85090516796515e-06	0.118272250156193
cg02545169	cg02545169	0.715799398398238	0.0151260310524811	0.129062935725929	1.17466849652873e-60	0.522880283328034	0.00570689549261194	0.0204125317602798	0.129062935725929
cg02553166	cg02553166	0.328191963681734	0.0273907419444699	0.10742402694005	4.59381580262428e-51	0.0492893003073082	0.00010858577172198	0.000445324115223522	0.10742402694005
cg02567444	cg02567444	0.502004104920353	-0.0282324599626074	0.109380752645891	1.07912170263185e-67	0.0454242926400004	9.99618532206135e-05	2.44652277675205e-06	0.137613212608499
cg02568311	cg02568311	0.413649645757438	0.00859155304430399	0.1062466576881	4.50749688268136e-62	0.515555270413082	6.56401526252159e-05	0.000252872714195425	0.1062466576881
cg02571055	cg02571055	0.497601970795318	0.0747478646528124	0.129767460608073	6.23212102803483e-63	5.13569201205463e-06	3.67190079023028e-05	1.17982441352033e-06	0.129767460608073
cg02571397	cg02571397	0.447378162301591	0.00995075665848981	0.201699397496177	1.11108245992914e-68	0.413813797511488	1.20510268191401e-13	2.46340610168508e-13	0.201699397496177
cg02574863	cg02574863	0.483560278289571	0.0781148915636522	0.105500100955888	1.28335853756941e-59	6.09997655265464e-06	0.00120983012628356	9.07332289150621e-06	0.105500100955888
cg02584225	cg02584225	0.502573140050002	0.00660604905830116	0.104334083682284	8.37500580550131e-66	0.652008469595725	0.000366225398989581	0.00123640626833906	0.104334083682284
cg02585702	cg02585702	0.50721317443178	-0.0470897053855965	-0.148703884472842	2.30000152258357e-83	4.3722146872114e-06	3.30774598046678e-12	5.21940722907201e-12	0.148703884472842
cg02595713	cg02595713	0.396089779873422	0.051907335319461	0.132408141943255	8.55859176602719e-64	4.06290117312757e-05	1.47085192963001e-07	8.82358162729532e-08	0.132408141943255
cg02598777	cg02598777	0.799047517678159	-0.00718729686549809	0.139085031908748	2.74346219767625e-61	0.782202276585482	0.00668278807763285	0.0114914694528624	0.146272328774246
cg02598921	cg02598921	0.861880057070279	-0.0192174611064318	-0.148895352586978	2.31355581847868e-96	0.116674096920276	6.94387416379767e-09	4.20383953642483e-08	0.148895352586978
cg02599361	cg02599361	0.681566762160984	0.086638563454402	-0.122186443989226	1.44431371050675e-61	0.000148695386863812	0.00497236325478053	2.46145750310812e-07	0.208825007443628
cg02607063	cg02607063	0.34303114416182	0.103298879797255	0.12683212226759	1.00108419325564e-51	6.89468814288969e-11	1.09672669087294e-05	9.66004910770905e-11	0.12683212226759
cg02607237	cg02607237	0.276380077154357	0.0499511852302065	0.127626899817748	3.73982987873279e-47	0.000177992005182839	1.37596969532025e-06	1.07406523377368e-06	0.127626899817748
cg02611122	cg02611122	0.593745514670675	0.0428395477487307	0.102790876598844	2.29614508113019e-76	0.001843209464019	0.000138116903890057	0.000129221958171034	0.102790876598844
cg02614016	cg02614016	0.643346410770206	0.0507231318397061	0.106680191634367	4.2326336040758e-78	0.000428407793229803	0.00014191167527134	5.55275663097545e-05	0.106680191634367
cg02614288	cg02614288	0.521220281863405	0.0379610005605813	0.145374917556453	6.1078742318907e-69	0.008053825906281	5.65611803891068e-07	2.44228353164368e-06	0.145374917556453
cg02614549	cg02614549	0.767051816995195	0.0635883171047278	0.137947640304418	4.26115445054567e-77	0.000305968940996462	6.00529147146804e-05	2.45865137188438e-05	0.137947640304418
cg02614661	cg02614661	0.629356710610008	0.0669147485246771	0.100449564347432	7.58039466526047e-68	0.000212524939088387	0.00361612566438958	0.000259091777486043	0.100449564347432
cg02622288	cg02622288	0.755533205649975	0.00698805992107264	0.13279061915294	4.40546478037358e-64	0.760826715765305	0.00345788082587941	0.0105035148388399	0.13279061915294
cg02624905	cg02624905	0.421528733952525	0.026534625874779	0.12615544462654	1.37574902239762e-29	0.412647370024211	0.0460791882621943	0.134035441920182	0.12615544462654
cg02628360	cg02628360	0.413755699136548	-0.0586630304349192	-0.128651114292572	8.22514561047003e-40	0.0138155073162735	0.00549357010246087	0.00606386104346202	0.128651114292572
cg02630294	cg02630294	0.661149600240037	0.000106582772414114	0.11353813716078	2.25290870351092e-75	0.994442737023396	0.000215155226915553	0.000453168222253782	0.11353813716078
cg02632441	cg02632441	0.570993986063163	-0.00581815614132388	0.217267537581368	1.25586930099425e-59	0.763727998993313	7.37558705950496e-08	5.67659009734888e-08	0.223085693722692
cg02637031	cg02637031	0.577943734355632	0.0148770550837553	0.157635305941491	2.86690268930543e-71	0.314582407776468	2.56043101461067e-07	1.16312976395223e-06	0.157635305941491
cg02638523	cg02638523	0.776709595165455	0.0414266638836786	0.105161480467439	7.69417317281276e-83	0.00692881919430104	0.000473230606364707	0.000676137178230716	0.105161480467439
cg02642117	cg02642117	0.432485955152069	0.0506334427264102	0.113388597262953	2.98052878828288e-56	0.00193611658643791	0.000375166502588888	0.000277868389844195	0.113388597262953
cg02644858	cg02644858	0.541642394901777	0.0543897790108609	0.150640923771846	2.13669275855259e-58	0.00484965435073216	7.80048138034289e-05	0.00013709729721427	0.150640923771846
cg02647842	cg02647842	0.292358445683212	-0.0233024165051188	0.118510145915089	8.31536959694979e-60	0.0197994730627677	1.16633125854435e-08	4.13472929674288e-11	0.141812562420208
cg02655262	cg02655262	0.657766107402518	0.0593064620020281	0.152444223809736	5.55306182501636e-77	9.84390162044531e-05	4.78967469249153e-07	3.47907895657985e-07	0.152444223809736
cg02660643	cg02660643	0.325566270772819	0.0252158581947326	0.116334982307992	4.08937315625198e-54	0.048631470478798	6.65423255716311e-06	3.48965336891728e-05	0.116334982307992
cg02661079	cg02661079	0.369880652624	0.0229085507657982	-0.131796859324457	3.8604397513425e-44	0.220829965430392	0.000404610587724431	9.6850609621003e-05	0.154705410090255
cg02676563	cg02676563	0.627724358800343	-0.0365575806014733	0.199650665787898	9.07772734326646e-61	0.0794532275834655	2.47928665400168e-06	8.34591267648323e-08	0.236208246389372
cg02678159	cg02678159	0.463541310601689	0.0511087336497824	0.168338955411858	9.21647708775083e-59	0.00188730872593469	3.96695515034692e-07	1.1117043955506e-06	0.168338955411858
cg02681571	cg02681571	0.574807179064033	-0.0119839689925721	0.219599246074833	1.89833871285823e-54	0.589106536772389	1.43807766601738e-06	8.79933416485677e-07	0.231583215067405
cg02699898	cg02699898	0.613203450838616	0.0886797277921632	0.272808910695548	1.4187157819337e-37	0.018220666334731	0.000237172617093556	0.000616810712012505	0.272808910695548
cg02700106	cg02700106	0.297168917389695	0.0215623519457075	0.13987488162214	2.18029628965259e-56	0.0504375510224319	1.70285835420671e-09	1.17449995001582e-08	0.13987488162214
cg02700164	cg02700164	0.646967484866311	-0.0348872635432043	0.16168006629573	3.829874921059e-68	0.0523220677971626	8.33281594955947e-06	1.83056604767313e-07	0.196567329838934
cg02702688	cg02702688	0.677222940814765	0.0406567769296817	0.169928878266064	8.96766100544378e-76	0.010019025860022	1.41193524032599e-07	7.27878363469458e-07	0.169928878266064
cg02703145	cg02703145	0.543646793137752	0.0231320409129777	-0.131332315181373	3.20608519478618e-49	0.335584159684527	0.00551657485016326	0.00309351545488469	0.154464356094351
cg02703627	cg02703627	0.572406023540546	0.0899121484005609	0.124954989647666	1.07242498055876e-72	5.50074902568587e-09	1.34109623702513e-05	3.84338259961079e-09	0.124954989647666
cg02704158	cg02704158	0.453670047410835	-0.0106369985830371	-0.178273076827546	1.12432604554977e-28	0.766622178972201	0.0114671215021477	0.0338218390681694	0.178273076827546
cg02704716	cg02704716	0.725582008517722	0.0771246096443655	0.211845699135677	6.61806193839391e-69	0.000149410593425435	1.94817633072405e-07	2.09080186238633e-07	0.211845699135677
cg02707778	cg02707778	0.707590015266622	0.0456985945399907	0.152290616673485	9.00756155851909e-69	0.0188171976427598	8.12924944815991e-05	0.000253815057678285	0.152290616673485
cg02708758	cg02708758	0.524896787303485	0.0538917372065149	0.126216091279788	3.72321853461824e-64	0.000987775671775604	8.26437376173285e-05	6.19175482702729e-05	0.126216091279788
cg02709812	cg02709812	0.504787899818261	0.053155344982411	0.140923484352867	1.57553088289845e-59	0.0024580483959465	4.73375410698619e-05	6.59533074679992e-05	0.140923484352867
cg02715883	cg02715883	0.185408899239523	0.0332803733555551	0.194431061892118	2.43671821272442e-41	0.0012996741005307	1.0685120324505e-16	9.56269261270026e-16	0.194431061892118
cg02724647	cg02724647	0.744109176878774	0.0146866401811654	0.117919319827863	7.23961415776082e-104	0.0983909569352244	4.43814191207563e-10	2.71771743542668e-09	0.117919319827863
cg02733105	cg02733105	0.593038683798035	-0.0207773359930261	0.136166257830824	8.06485333779169e-61	0.288399137213725	0.000477153266311969	0.000168467402468465	0.15694359382385
cg02736560	cg02736560	0.583409175499048	0.0234448993228644	0.104097668551543	1.50169605318756e-73	0.098747419362331	0.000230984261692709	0.00102618309666503	0.104097668551543
cg02738272	cg02738272	0.649606849900529	0.0118313274232767	0.1316082723975	8.54648790452472e-61	0.580476563684333	0.00192966813020736	0.00692483573579125	0.1316082723975
cg02741882	cg02741882	0.208669683942341	-0.0254300613912411	-0.13048879113338	8.37631277152649e-33	0.0815882894663444	9.70643842857515e-06	5.28870848482432e-05	0.13048879113338
cg02741985	cg02741985	0.510359771378643	0.0805096697891727	0.138247322487113	3.90674998524985e-61	4.6702644022935e-06	4.06019965829561e-05	1.17151012110657e-06	0.138247322487113
cg02746014	cg02746014	0.20693580127754	-0.135594190078161	-0.166171041475906	2.79704766832799e-33	7.6245599251359e-16	2.28205783779077e-08	6.8084171250982e-16	0.166171041475906
cg02747057	cg02747057	0.21076418471777	0.0688086583420243	0.117438288572365	3.86395327891733e-37	5.53492071221871e-07	7.76896624491441e-06	9.52857039184242e-08	0.117438288572365
cg02750723	cg02750723	0.430996349536123	-0.0479352082001578	0.183232038752502	4.45998925694599e-49	0.0133263153838959	2.73051764091119e-06	9.41487224175858e-09	0.23116724695266
cg02751228	cg02751228	0.639138159426609	0.0364901169039302	0.175567311135031	5.24161814440829e-71	0.0281421110129677	2.51117881929181e-07	1.49208824454022e-06	0.175567311135031
cg02757031	cg02757031	0.601783165481973	0.0961658470653158	0.150515769226245	5.51160912531665e-86	2.58851284671777e-14	1.19461737012845e-10	1.18789817464055e-15	0.150515769226245
cg02759482	cg02759482	0.772421106547021	0.0181115392860033	0.114368353229876	9.80861358509046e-93	0.129396989305086	2.59425544042377e-06	1.49061204132473e-05	0.114368353229876
cg02764206	cg02764206	0.292333279998663	0.0531972497498278	0.159828486846071	1.89066432863145e-49	6.66950182690187e-05	3.85762969558812e-09	5.82404767897563e-09	0.159828486846071
cg02765864	cg02765864	0.703937210366527	0.0184376616316804	0.114263048439452	1.72628578272249e-73	0.280708067842622	0.000767061261760498	0.00337291459208275	0.114263048439452
cg02765990	cg02765990	0.566114582449619	0.00370757843044396	0.252657031809619	2.36135237593205e-56	0.858636535343101	8.6657518272564e-09	1.29956411346269e-08	0.252657031809619
cg02773192	cg02773192	0.614489960367404	0.0369577619396779	0.252115629416398	2.01127552086096e-46	0.206589826570358	2.00137551258295e-05	0.00010438475353197	0.252115629416398
cg02776195	cg02776195	0.454519551848204	0.0510587576797238	0.116237612050673	1.00999516783792e-57	0.00202696693773177	0.000322287876935975	0.000255633904588607	0.116237612050673
cg02776913	cg02776913	0.396878187224446	0.0128296694994758	0.138239302848063	3.29541755359415e-61	0.322495363064943	2.54021406986991e-07	1.13958428978445e-06	0.138239302848063
cg02778042	cg02778042	0.637535259615324	-0.00892066810568123	0.101674919937032	3.0233860059363e-68	0.610578577947548	0.00333927914100473	0.0039842700917629	0.110595588042713
cg02779128	cg02779128	0.481656784237112	0.03714516473802	0.283408015490589	1.74609738582261e-50	0.0730037528364305	1.53162551694051e-10	9.92252204384754e-10	0.283408015490589
cg02779644	cg02779644	0.532217795138469	0.0730265267939827	0.28047571919096	2.21582345329604e-50	0.00175606545624694	5.64116372978335e-09	2.50031940754342e-08	0.28047571919096
cg02780846	cg02780846	0.507081687251893	-0.0211089265537865	0.173147177643746	7.45494717965117e-63	0.185520428592329	1.53690589870465e-07	1.29631140456759e-08	0.194256104197533
cg02784823	cg02784823	0.786731908613714	-0.0524643749856292	-0.110056012481791	6.25464906839143e-62	0.0393594992249744	0.0258864543652348	0.0325902880617974	0.110056012481791
cg02785578	cg02785578	0.294488937622955	0.0609567618812643	0.334018785432368	3.8220876799284e-27	0.0140907414739903	2.1253108084929e-10	1.56463527168659e-09	0.334018785432368
cg02786370	cg02786370	0.364150114235486	0.0150560196024679	0.107547835991593	1.89646035431947e-66	0.151512613230848	6.06238409508248e-07	3.49336284073265e-06	0.107547835991593
cg02786966	cg02786966	0.741492706391021	0.0315993227655378	0.111811213471111	1.73777053602802e-70	0.103698217939389	0.00340183403943156	0.0109684629411521	0.111811213471111
cg02789072	cg02789072	0.78889541620186	0.0474384175635241	0.100970975420048	1.87636672647239e-89	0.000446530353124619	0.000125336058736302	5.22173583955787e-05	0.100970975420048
cg02789176	cg02789176	0.781518442641813	0.0119210697802847	0.134655949931159	1.05938134495644e-80	0.455176790818316	3.00559430213439e-05	0.000122944402913168	0.134655949931159
cg02800607	cg02800607	0.266957744114426	-0.0781841037960371	-0.116545303764984	1.24517464630447e-49	1.0727534439746e-09	1.14655522724674e-06	3.23502617719923e-10	0.116545303764984
cg02805551	cg02805551	0.490483843399968	0.0381016462243196	0.11286142497277	2.39097817128075e-78	0.000478684796785939	2.63664404257777e-07	4.53236404056955e-07	0.11286142497277
cg02806739	cg02806739	0.643607694876435	0.0663417576944696	0.126902696654148	1.30216012710771e-74	2.88000541820954e-05	3.53598559237418e-05	3.77934060075926e-06	0.126902696654148
cg02813863	cg02813863	0.739317873147341	-0.0809227956192953	-0.10842291668554	3.15421754637709e-74	1.17769311133088e-05	0.00189034529804596	1.90783875776677e-05	0.10842291668554
cg02823370	cg02823370	0.665742040763638	0.0333672900720009	0.102709981790245	5.55497753047215e-74	0.0382448852767963	0.00118582623383363	0.00316058267376732	0.102709981790245
cg02825887	cg02825887	0.509311436010499	-0.0103531769139283	-0.146225920684156	2.90189452127661e-50	0.635902032539423	0.000786111238842238	0.00271056861182878	0.146225920684156
cg02833127	cg02833127	0.256453238271518	-0.17214355852261	-0.210283577259785	1.21094895525734e-34	3.00366453625864e-17	3.88141203899913e-09	2.46069235282416e-17	0.210283577259785
cg02834858	cg02834858	0.643429130472089	0.0356447397808922	0.101226504756027	1.61502538823795e-57	0.123083773119292	0.0246974258132108	0.0571220274329071	0.101226504756027
cg02849401	cg02849401	0.726408441064617	0.0949869496459655	0.17894482745525	4.4979081318649e-79	1.37143784295067e-08	2.94893611593869e-08	2.50331600397835e-10	0.17894482745525
cg02849507	cg02849507	0.16431505787147	0.0199921452927968	0.108515807570941	1.93027136477176e-43	0.0194444179294597	1.51695536795482e-09	1.07275001570622e-08	0.108515807570941
cg02849956	cg02849956	0.688071476534054	-0.0101446985362551	0.164103617828803	4.89993690655551e-65	0.61958414933124	6.74138225579684e-05	6.11100686223716e-05	0.174248316365058
cg02853251	cg02853251	0.623633308327192	0.00664440775150108	0.118717743684608	5.78959983956276e-73	0.664008717720682	0.000113039221583667	0.000368758604870746	0.118717743684608
cg02855363	cg02855363	0.617710261815165	0.0169189382641881	0.119812305529449	1.58369138213416e-72	0.270359270331363	0.000100047703549354	0.000481086787705628	0.119812305529449
cg02857760	cg02857760	0.715480156606369	0.0303908587406752	-0.123096553295387	9.26484272935718e-70	0.110897396669981	0.00108940811843153	0.000116859660029006	0.153487412036062
cg02866514	cg02866514	0.702983766292229	-0.0391258281710189	0.119567958723634	3.54841866480651e-69	0.0402593406223262	0.00143165026571396	4.34458848716087e-05	0.158693786894653
cg02867530	cg02867530	0.519759139020561	0.0301281386473089	0.126311197717027	1.17679823780854e-66	0.0443516794564735	2.62035569104717e-05	0.000120954515990528	0.126311197717027
cg02869459	cg02869459	0.307996736046909	0.0361585803820735	-0.112785964257448	2.97197100704213e-37	0.0563170213234309	0.00243520507383289	0.000122440312968219	0.148944544639522
cg02870950	cg02870950	0.186584246778526	-0.0432121959865301	-0.116917152351142	1.42903037772932e-38	0.00014343818885717	2.6229332146421e-07	2.60389425315908e-07	0.116917152351142
cg02875484	cg02875484	0.685898481473405	0.0435752635850756	0.118114190523678	3.57782252116603e-93	6.12380139197801e-05	5.99234808218025e-08	5.31564531095853e-08	0.118114190523678
cg02876217	cg02876217	0.560117789082644	-0.00185430724177829	0.201154150193287	4.45861322427713e-66	0.908924980959466	4.52054068583889e-09	4.01282651385081e-09	0.203008457435066
cg02876276	cg02876276	0.660963883287352	0.0677812914705711	0.103704842156043	2.33671678978167e-54	0.0091201893295917	0.0381487795106039	0.0154471559087643	0.103704842156043
cg02877081	cg02877081	0.635760190689828	0.0547031654843944	0.117514133658511	8.33242654026416e-76	0.000280909676272163	6.32306170428547e-05	2.42081172256206e-05	0.117514133658511
cg02878439	cg02878439	0.0756842286160503	0.0208724416839883	0.137080758342831	6.62505039200762e-12	0.0851350247412087	5.04078646872375e-08	3.21155693457639e-07	0.137080758342831
cg02886208	cg02886208	0.835989983978895	-0.0623653137706694	-0.118928259329218	2.82593783025853e-77	0.00103239504051457	0.00122043489827805	0.000421666547010961	0.118928259329218
cg02889828	cg02889828	0.766874269620062	0.0769923402791234	0.131858144833261	2.05945040551338e-96	1.56526892990467e-10	7.70172677146943e-09	5.41095382269974e-12	0.131858144833261
cg02891848	cg02891848	0.735100486532606	0.0534179873716316	0.181864388978398	2.51209863225864e-72	0.00424278522541903	1.33588531588595e-06	4.26982347817591e-06	0.181864388978398
cg02901431	cg02901431	0.473136036523602	0.0635107652080567	0.124097188471278	2.89911062891025e-59	0.000153699371259685	0.000135205433499489	2.78305290630742e-05	0.124097188471278
cg02903472	cg02903472	0.348138406820684	0.00315905874051417	0.10086593349853	4.03912586423727e-49	0.837356405225316	0.000990377855032674	0.00274160992514389	0.10086593349853
cg02907049	cg02907049	0.191989299954326	0.0663952419903897	0.120369958710138	5.06549810228465e-22	0.000733264053313027	0.0015128380685182	0.000383723945466527	0.120369958710138
cg02918489	cg02918489	0.762732353908215	0.0827443612145529	0.159574776017486	2.27785497664917e-85	3.93244238560861e-08	4.39116717965709e-08	6.40544124726194e-10	0.159574776017486
cg02920848	cg02920848	0.492127018640129	-0.0159060408317929	0.115606997672899	7.06383013730292e-74	0.179791561472786	1.8303556227908e-06	1.85259382161461e-07	0.131513038504692
cg02922734	cg02922734	0.574977035511026	0.0299542689278037	0.108372824133192	9.18957340934465e-48	0.256765882601165	0.0355444545071382	0.0987697181554614	0.108372824133192
cg02925233	cg02925233	0.407397292101887	0.0505552413036864	0.223467137095414	1.06102408500444e-51	0.00332759675602036	5.65927504464621e-10	3.43662331455666e-09	0.223467137095414
cg02926307	cg02926307	0.777594390098045	-0.0424534865420323	0.105617376338433	8.1666976590726e-76	0.0187365824490749	0.00275561664815881	3.58680464531221e-05	0.148070862880466
cg02930419	cg02930419	0.472245580213638	-0.0485593989344143	-0.134994032736859	6.48187638994084e-59	0.00352848110850227	4.12923034961269e-05	7.06290394662397e-05	0.134994032736859
cg02931540	cg02931540	0.305078209655203	0.0239938988018126	0.106996412686719	1.46375923613576e-55	0.038043546598637	4.71030514969173e-06	2.4304663178772e-05	0.106996412686719
cg02946248	cg02946248	0.727793315647071	0.0269537006429303	0.105340603045053	3.72407639716151e-82	0.0624832715125963	0.000246945591505646	0.000982348145682833	0.105340603045053
cg02947522	cg02947522	0.760475344597847	0.0253202132927701	0.12477046530042	1.74742809276051e-89	0.0468875791083765	1.48269642974282e-06	8.4918049482479e-06	0.12477046530042
cg02954677	cg02954677	0.420948362730966	0.030070362213793	0.12859225553345	6.69958289719721e-64	0.0208994647391045	1.13994941527825e-06	5.83747471602893e-06	0.12859225553345
cg02954884	cg02954884	0.526485541221208	0.00103690766065672	0.123441676433992	9.59582253532471e-69	0.942130532798767	2.03543404287763e-05	4.13355690739904e-05	0.123441676433992
cg02968407	cg02968407	0.552866055094589	0.0326429680892672	0.208811067235612	1.1798919766449e-27	0.470203527671329	0.0185022806592888	0.0613093874385508	0.208811067235612
cg02973171	cg02973171	0.28662273344669	-0.0372560434051741	-0.15730711228748	2.24182169884007e-32	0.0669324054951606	0.000105491409577434	0.000467289104879987	0.15730711228748
cg02973993	cg02973993	0.632040842229172	0.0440653206576681	0.126330789811262	1.32496395732937e-88	7.60623329621899e-05	1.91974157176919e-08	2.33127643970051e-08	0.126330789811262
cg02975928	cg02975928	0.380680647153635	0.0940805040717876	0.131429263653717	2.91287194578237e-47	5.8302259775859e-07	0.000206605948435497	5.88174964424051e-07	0.131429263653717
cg02976351	cg02976351	0.732977104892448	-0.00299325181521128	0.126379069676796	1.0412490880334e-70	0.874614832068265	0.000824124153616106	0.00150025294288377	0.129372321492007
cg02976694	cg02976694	0.658079302196839	-0.00183101510873413	0.125127335754371	1.44057281172224e-71	0.912601586480075	0.000185242044311799	0.000331973121258547	0.126958350863105
cg02977844	cg02977844	0.463378911334808	0.113823749055876	0.263511519043039	2.77922569919718e-53	1.28180425788025e-08	4.10493172359181e-11	2.76499243156891e-12	0.263511519043039
cg02979021	cg02979021	0.670840251283877	0.030694409000061	0.174977848810909	1.34816922369759e-62	0.148502893450116	4.18770991838704e-05	0.000217425543527934	0.174977848810909
cg02984790	cg02984790	0.730639609719236	0.00513143183440332	0.126981000327775	5.18779715914899e-84	0.709758881610466	6.2958647232625e-06	1.74814044307563e-05	0.126981000327775
cg02997983	cg02997983	0.345482925473517	-0.0973604545941511	-0.100203390932311	1.41195742019125e-35	2.54305025875676e-05	0.0208805513713202	9.60523607878394e-05	0.100203390932311
cg03015278	cg03015278	0.71681906894746	0.00230680177351011	0.108916048698638	5.0888510162842e-89	0.847832876929135	8.64701422311851e-06	1.96161052931114e-05	0.108916048698638
cg03031281	cg03031281	0.786492621293641	0.00938289124866092	0.134028257658288	1.41183052215056e-70	0.646006879038973	0.000974525346434442	0.00332642346947591	0.134028257658288
cg03033182	cg03033182	0.712555575167936	-0.0243014072427027	0.103263887148071	2.05415040903529e-85	0.0639501155734323	8.09742750901487e-05	3.01268224006585e-06	0.127565294390774
cg03035126	cg03035126	0.756169808949111	-0.00411831545789175	0.104008856933402	2.62953855893455e-68	0.842564061142339	0.0108212594714154	0.0207338006462125	0.108127172391294
cg03035213	cg03035213	0.252055862903593	-0.0309399629533549	-0.171203658712518	2.50340306151983e-20	0.249450243033289	0.00129768671596735	0.00552046207770772	0.171203658712518
cg03036184	cg03036184	0.270637209744444	0.037538066661309	0.114447019032919	3.1524665142975e-68	1.89528951566608e-06	2.64694425384762e-12	3.17917410954273e-12	0.114447019032919
cg03036852	cg03036852	0.369142573722375	0.0466323926702511	0.195337203365496	1.37127434326336e-67	1.57487012249348e-05	2.46339480541289e-16	1.43830331042959e-15	0.195337203365496
cg03038413	cg03038413	0.538611509198795	0.0504032253375676	0.112267515277277	6.84558050579998e-79	2.64311108605701e-05	1.84231676025219e-06	4.65319240211675e-07	0.112267515277277
cg03040848	cg03040848	0.694652345786079	-0.0408691281606498	0.126154276594475	2.05194555594976e-66	0.0424999079731244	0.00145016687487864	4.72127853499808e-05	0.167023404755125
cg03042131	cg03042131	0.616217484475123	0.0327745886241148	0.278064547212955	1.22008534953628e-70	0.0422818919913667	1.44274354703338e-14	9.01552435302672e-14	0.278064547212955
cg03051374	cg03051374	0.272318837907727	-0.0914367119965577	-0.1317815212955	6.56966742125015e-52	9.20329032388135e-13	2.1119484980258e-08	2.04941992543573e-13	0.1317815212955
cg03064456	cg03064456	0.577394409875736	-0.0714775896684353	-0.106288955258677	1.09984466175305e-76	2.54395900414628e-07	4.84480844295825e-05	1.47748018866052e-07	0.106288955258677
cg03066337	cg03066337	0.666592454108802	0.0292587399636104	0.117766545259382	3.26102026838903e-84	0.0210691493966792	4.15914527626337e-06	1.90989168898639e-05	0.117766545259382
cg03068319	cg03068319	0.380044721121551	0.0258183846364814	0.103169987951299	2.03654127579176e-53	0.0884760701326332	0.000589257099911623	0.00231541520406932	0.103169987951299
cg03076338	cg03076338	0.545587375430311	0.075876271262096	0.107001903322064	1.47334358491612e-67	2.5144285617876e-06	0.000438786285133302	2.72564227656333e-06	0.107001903322064
cg03078269	cg03078269	0.513400123106182	-0.0541668674432447	-0.112011663112516	3.16150293077313e-43	0.043198320465748	0.0310894064837442	0.0388596949021282	0.112011663112516
cg03084949	cg03084949	0.379463309872895	-0.0625166700927002	-0.100451153044888	2.47508080664296e-61	1.73605772263769e-06	5.43653236714051e-05	6.74961469576592e-07	0.100451153044888
cg03085661	cg03085661	0.402463356942097	0.0448207419889893	0.169910958890966	4.35859907790489e-50	0.0110341608215382	1.83134900038167e-06	7.66818386794779e-06	0.169910958890966
cg03089725	cg03089725	0.777189751095161	-0.0559383146849374	-0.140054093919833	4.90051160006728e-71	0.00595443055010391	0.000443396860921543	0.000593550902133056	0.140054093919833
cg03097134	cg03097134	0.29664831596788	0.024162097541557	0.230990583563276	1.36713455660574e-42	0.123357562520167	1.14800765997297e-11	6.05591787276788e-11	0.230990583563276
cg03102442	cg03102442	0.64031946434973	-0.0600870689455883	-0.119597361704495	3.98186306394397e-79	2.29113178167312e-05	1.41217913620082e-05	1.76759236614482e-06	0.119597361704495
cg03104820	cg03104820	0.478218910362538	0.0105279041427093	0.134672524655133	1.30298735219109e-66	0.441590039707745	1.59144340718132e-06	6.25328540563937e-06	0.134672524655133
cg03107672	cg03107672	0.681618674587369	-0.0118348589212098	0.118789846466472	1.95594505087464e-70	0.505522497645098	0.000786033334182047	0.000644121292301159	0.130624705387681
cg03108070	cg03108070	0.501158177938303	-0.0399913666051972	-0.121569816448853	2.75869666301565e-59	0.0212400525474697	0.000385604913407971	0.00098265598011025	0.121569816448853
cg03109841	cg03109841	0.395401742601083	0.0184930856089801	0.204286041642042	3.58520498848401e-34	0.483455039274679	0.000116164195812157	0.0004652625741823	0.204286041642042
cg03111792	cg03111792	0.516475752163866	0.016836636772221	0.131250928045296	4.78081692208721e-59	0.344134432989082	0.000226562664874967	0.00101674964364328	0.131250928045296
cg03113739	cg03113739	0.485795973788434	0.00790857497194323	0.118179994352619	3.98539425258464e-51	0.698221285108309	0.00340227763228249	0.0109505894454333	0.118179994352619
cg03123136	cg03123136	0.484988573629967	0.0226483876735631	0.172594180945976	7.16049000405267e-60	0.167698372188218	3.34607557650408e-07	1.89432281151337e-06	0.172594180945976
cg03129049	cg03129049	0.677064455217197	0.0587278915656696	0.107220101161092	5.22033770611716e-82	2.74230486396414e-05	7.113878168728e-05	5.73624726012783e-06	0.107220101161092
cg03129774	cg03129774	0.573415922818723	0.0518108154759944	0.13060996557272	1.10325669846494e-52	0.0269214881296685	0.00428148332760127	0.00734658790104506	0.13060996557272
cg03140421	cg03140421	0.606415621235956	0.00708872459044357	-0.106968171994212	7.16691031112035e-72	0.642467089313747	0.000450900303740127	0.000500819188679451	0.114056896584655
cg03142741	cg03142741	0.381608509944878	0.0354913775720351	0.204590396792759	7.467946743941e-55	0.016356727494915	8.14316531264962e-11	6.12306681233988e-10	0.204590396792759
cg03150393	cg03150393	0.593761754565939	-0.0148867686115712	0.142210213698382	3.55730049606616e-71	0.328352025228997	4.62624234070674e-06	1.24052944404389e-06	0.157096982309953
cg03151810	cg03151810	0.373933953304739	0.155737917443968	0.255594960577952	1.35153307137342e-26	3.18651512068106e-06	6.16965603988431e-05	1.13597553014787e-06	0.255594960577952
cg03155832	cg03155832	0.552773487352402	-0.0107694774382347	0.177948119193991	3.89034325746293e-51	0.642607823076486	0.00013468919323555	0.000136467716245049	0.188717596632225
cg03158090	cg03158090	0.653279246065178	0.0332517979692045	0.137411447921607	1.15739067729425e-72	0.0413682312159824	2.61000545460851e-05	0.000118632794862621	0.137411447921607
cg03160740	cg03160740	0.173945624011547	0.0310817203831302	0.182210626988639	2.03539570369359e-06	0.466961913845247	0.0293434246449097	0.0920228215902087	0.182210626988639
cg03163545	cg03163545	0.394352225297518	-0.0196996628591487	0.13410875144335	3.6475864993093e-43	0.33539510234481	0.000960327618496421	0.00045023216129381	0.153808414302498
cg03167883	cg03167883	0.292292684539268	0.0340518509626426	0.120952382721714	4.60501503595375e-56	0.00213049534186312	8.35954764526112e-08	2.96927647584981e-07	0.120952382721714
cg03168497	cg03168497	0.237208097500917	-0.0348975695204158	-0.11793626672575	3.46242322269828e-30	0.052845723583077	0.000909166969222308	0.00287293406627424	0.11793626672575
cg03172058	cg03172058	0.656626146333383	0.037789016102395	0.140150538282873	5.55022652947358e-74	0.0177193070885721	1.15425338985741e-05	4.54674837460765e-05	0.140150538282873
cg03178678	cg03178678	0.554634466332284	-0.0283107471593577	-0.108645365208516	2.67621109750086e-91	0.00173607346409887	5.58946169837394e-09	2.47196811367294e-08	0.108645365208516
cg03181135	cg03181135	0.623492442106947	0.0575431322087123	0.20049951539235	8.39424066315836e-61	0.00595432928831903	1.93549302650685e-06	6.6367808453245e-06	0.20049951539235
cg03188617	cg03188617	0.403670736093085	-0.00885818898629851	0.128570933352771	1.4918581089564e-57	0.538948333401722	1.14147314918577e-05	7.16485708034752e-06	0.13742912233907
cg03189210	cg03189210	0.224679870150594	-0.0261312246766683	-0.129328541255395	4.73636838574207e-37	0.0600568145909678	4.34343816262451e-06	2.40574301838956e-05	0.129328541255395
cg03189922	cg03189922	0.656118327810374	0.00421797235512938	0.13055863015015	5.90846956624901e-56	0.862574584457357	0.00660896394403802	0.0180658410996403	0.13055863015015
cg03196766	cg03196766	0.723262398637043	0.0408523115403593	0.109950234383761	6.24912630203002e-85	0.00277794583247472	4.57262481250796e-05	6.82143344705002e-05	0.109950234383761
cg03197611	cg03197611	0.498212428017466	0.0413088553680757	0.17635619915162	4.11993551064365e-70	0.00204672280472713	3.27447897645552e-10	1.88288769782916e-09	0.17635619915162
cg03204168	cg03204168	0.381889719827016	0.0310243226507559	0.100576857681675	4.32881558688311e-48	0.075854864261986	0.00337604393212599	0.0097678935228465	0.100576857681675
cg03211864	cg03211864	0.304036244827885	0.039498057273902	0.145372616365837	3.96162116462946e-56	0.000646318488972615	1.27518599055974e-09	4.94829943852209e-09	0.145372616365837
cg03217337	cg03217337	0.837563133239797	-0.0664193262881949	-0.110774720818072	2.13296933573589e-101	7.04285977553282e-09	3.62045149621349e-07	7.08654014978428e-10	0.110774720818072
cg03218570	cg03218570	0.600993897519181	-0.00996590738348953	0.128355746568123	3.15262568300384e-52	0.684592456900646	0.00792913094014641	0.0115791626448417	0.138321653951612
cg03219159	cg03219159	0.403604474054573	-0.0781188655753971	-0.105882059133208	4.0887754173002e-58	2.74377636758162e-07	0.000201303363346593	3.17124031551229e-07	0.105882059133208
cg03220455	cg03220455	0.546621700336221	0.0163086387971422	-0.122679700704778	2.41954374179166e-53	0.452581506558089	0.00420959931758696	0.0034185339176046	0.13898833950192
cg03220543	cg03220543	0.557098533288941	0.00862184804767821	0.167965861835009	2.520858552799e-63	0.617216012759109	2.04223049445613e-06	6.23299738113771e-06	0.167965861835009
cg03221073	cg03221073	0.639354645902434	0.0473627678426783	0.247084472357498	1.32412697306807e-60	0.0269840590973511	2.55890026040238e-08	1.67955102910368e-07	0.247084472357498
cg03223356	cg03223356	0.74167413566428	0.0957782190690585	0.13438925356869	1.36780973518318e-89	5.42315414445175e-12	1.39352354834594e-07	1.93459247768294e-12	0.13438925356869
cg03224627	cg03224627	0.293316366926549	0.0400833797698504	0.102620275622022	5.2309371670964e-57	0.000259888029606007	2.37610660964687e-06	1.99922152634395e-06	0.102620275622022
cg03228945	cg03228945	0.695275834286261	0.03379554844707	0.223844747206133	9.79649801133683e-62	0.13305275197384	1.15269028571894e-06	6.71433958254324e-06	0.223844747206133
cg03229682	cg03229682	0.654373981689318	0.0544007623738705	0.131568530119675	2.63780016015602e-65	0.005685148238616	0.000629999905747081	0.000754937697866956	0.131568530119675
cg03230607	cg03230607	0.733542215181997	0.0481883653828842	0.115214646175563	2.16680254901055e-86	0.000362443843857451	1.46083476625427e-05	9.62051561456929e-06	0.115214646175563
cg03240509	cg03240509	0.442267160832967	-0.0206114345271824	-0.101077013018406	1.76815853510227e-80	0.0248172925501398	8.8963982728581e-08	5.49433645455398e-07	0.101077013018406
cg03241987	cg03241987	0.429262905179595	0.0316693782399238	0.139365259231343	7.68392937035553e-58	0.0393671073304085	6.97205526745899e-06	3.51352662208975e-05	0.139365259231343
cg03249906	cg03249906	0.562225899341903	0.0310644747931989	0.110797646380871	1.93475598883368e-79	0.0097305529048268	4.45339212215146e-06	1.62410035797704e-05	0.110797646380871
cg03252770	cg03252770	0.713284146968536	0.0268273958852646	0.107546320245161	9.17749918446049e-79	0.0804941012850967	0.000411529303456455	0.00164717554416343	0.107546320245161
cg03252834	cg03252834	0.684661667860872	-0.0847025156021944	-0.175230848739777	3.68621916971865e-56	0.00111562693122503	0.000520998462345358	0.000250085199418138	0.175230848739777
cg03253073	cg03253073	0.520043166572582	0.0376955965020739	0.161015985573055	2.63554551957616e-75	0.00225981001306665	4.49947861836508e-10	2.58214546999359e-09	0.161015985573055
cg03254336	cg03254336	0.254465571043589	0.0346671464475997	0.111360029079124	5.35421807762801e-61	6.52921637244011e-05	4.48522498417467e-10	9.29778458187207e-10	0.111360029079124
cg03263514	cg03263514	0.488717725872173	-0.0369594083883763	-0.109257374260822	5.1936464136604e-48	0.0987481128304737	0.0124911438018952	0.030883397337505	0.109257374260822
cg03263673	cg03263673	0.514098607595944	-0.01382467013163	0.142102492859982	3.32778575327427e-65	0.363957012437632	4.71147977958757e-06	1.48026838709144e-06	0.155927162991612
cg03273420	cg03273420	0.592879841649322	0.0211331857067845	0.1005657694073	8.39993674048675e-95	0.0164673165993966	3.24762508546931e-08	2.00884567254587e-07	0.1005657694073
cg03280118	cg03280118	0.655757951494107	-2.27281266228052e-06	0.100346184473284	2.13076186322812e-103	0.999769366126982	1.92761313063737e-09	1.97204523385311e-09	0.100348457285947
cg03289219	cg03289219	0.739427234480318	-0.0168327541051222	0.108537059025551	4.22334325137272e-96	0.111440254184663	5.65584871042751e-07	2.61374179282911e-08	0.125369813130673
cg03290614	cg03290614	0.530577354834683	-0.00324869146421335	0.156926392577367	1.97068781833438e-67	0.82694973607648	3.36663210956359e-07	3.34575293444021e-07	0.160175084041581
cg03297465	cg03297465	0.617377561214018	0.00707974362976952	0.108257344894707	1.78412854042894e-89	0.489983976403468	3.31207361767825e-07	1.14969631155714e-06	0.108257344894707
cg03305742	cg03305742	0.722166097846217	-0.0669125018988659	-0.103606938304796	4.46487078412404e-88	4.17433696671286e-07	3.51926432342501e-05	1.82232371356121e-07	0.103606938304796
cg03306615	cg03306615	0.743544505144541	-0.129322818050058	-0.118317734461867	8.51973895921134e-71	9.71103896121937e-10	0.00190022427424926	5.08811587268985e-09	0.129322818050058
cg03306956	cg03306956	0.59539555828625	-0.034172956635639	-0.107662525258791	2.37710183389711e-72	0.0227817112364349	0.00028350207748432	0.000784227816461352	0.107662525258791
cg03314029	cg03314029	0.367811361561315	-0.0446414121416472	-0.213659944412596	5.64754737133847e-26	0.162048965500326	0.000740771433365557	0.00319345526852942	0.213659944412596
cg03318755	cg03318755	0.503117789918105	0.0245443444405423	0.104562524650163	1.55971532855298e-70	0.0627458671326706	7.25397370204158e-05	0.000328451180409407	0.104562524650163
cg03323503	cg03323503	0.58963384580671	0.0669626459328251	0.125675348006949	8.18272651128833e-52	0.00686235810729976	0.00871670633027728	0.0053163427871134	0.125675348006949
cg03327945	cg03327945	0.244061029894688	0.0395277331529732	0.141558906443276	5.51954961552156e-49	0.000404263001807947	8.94341333850561e-10	3.13547588240721e-09	0.141558906443276
cg03328299	cg03328299	0.472948904668567	0.00928559294651074	0.106482364143873	1.1200661218999e-62	0.532719701176762	0.000344019348779409	0.00131263870480022	0.106482364143873
cg03331514	cg03331514	0.170806458324339	0.119961348114475	0.108538116621726	2.68366644761739e-21	5.18988909923569e-10	0.00174913834350328	2.79868611583258e-09	0.119961348114475
cg03337230	cg03337230	0.644214230532122	0.0647106260227282	0.120666309383021	8.90128391953582e-61	0.0028690940654111	0.00403456913225475	0.00181446686922703	0.120666309383021
cg03338436	cg03338436	0.54638506857535	-0.00758822186280775	0.118269039698057	5.45724548270361e-73	0.571131940893708	1.37663377441942e-05	9.63114641302625e-06	0.125857261560865
cg03339077	cg03339077	0.352450017887832	0.0834878298064002	0.194850494449194	4.44811291879736e-55	9.88951983956245e-09	2.1968603049932e-11	1.53108294396923e-12	0.194850494449194
cg03340667	cg03340667	0.641242155291449	0.0715592807054513	0.197888911283875	4.97370994824831e-67	0.000142458054249782	1.51834847609152e-07	1.67192337464659e-07	0.197888911283875
cg03350184	cg03350184	0.361878027653805	0.0282970868205064	0.103797744783858	1.13679593555313e-60	0.0195362929696697	1.86936777496768e-05	7.17433125731999e-05	0.103797744783858
cg03350900	cg03350900	0.410235102248006	-0.0145817999569425	-0.110842896700735	3.86274796009151e-79	0.0953673024299932	1.90782547203148e-09	1.19580548871643e-08	0.110842896700735
cg03352106	cg03352106	0.224517464679692	-0.0106517004596472	-0.144193414699485	4.73901338738115e-15	0.72343352527242	0.0147800175224776	0.0445339391180125	0.144193414699485
cg03355897	cg03355897	0.51371826903168	0.0475294951586179	0.177247429879454	1.63245488955225e-63	0.00329570259734258	7.83941756689612e-08	3.2042425015997e-07	0.177247429879454
cg03360757	cg03360757	0.399417028997208	0.0310429835301681	0.12017823956518	3.13354481565062e-68	0.00552225790220999	1.38419334337057e-07	6.1802410374098e-07	0.12017823956518
cg03376089	cg03376089	0.583687599658145	0.0957299406393849	0.249121189950123	1.32600567977357e-59	4.56668841185403e-06	2.95344311835543e-09	1.40424076875314e-09	0.249121189950123
cg03382270	cg03382270	0.563067759992033	-0.013537623101411	0.167269079211971	1.13398225289824e-64	0.422785008991913	1.39005880920655e-06	4.94606392790808e-07	0.180806702313383
cg03383322	cg03383322	0.703017625298486	0.0371132029789701	0.125078463364865	3.35947434461329e-91	0.0012518741153366	8.51076289057509e-08	2.52184286447406e-07	0.125078463364865
cg03386869	cg03386869	0.363121756943759	0.0728389907003911	0.104706035982248	1.9178006188401e-60	2.47908647023839e-08	1.87986305222889e-05	1.49001937553102e-08	0.104706035982248
cg03388266	cg03388266	0.612914929855468	0.102857012195786	0.173090508100243	2.10542141308223e-54	3.20133181064046e-05	0.000261244604134959	1.42270072037929e-05	0.173090508100243
cg03389215	cg03389215	0.626069984555068	0.0484267630002262	0.177815867415466	7.82603501286017e-70	0.00414843616137143	2.2155796297521e-07	8.69321199937088e-07	0.177815867415466
cg03392077	cg03392077	0.661634647852072	-0.000342232082327984	0.107755895345992	5.35162895634755e-64	0.986443054156976	0.00668907442003505	0.0154141669948994	0.10809812742832
cg03396939	cg03396939	0.41946167400927	0.0129405388913323	-0.114142960360431	1.19877077367689e-57	0.387034777225069	0.000141864394835317	6.74306732874167e-05	0.127083499251763
cg03398568	cg03398568	0.384880629006849	0.0277050478003776	0.108154018393635	1.65184423832233e-59	0.0362193052397506	4.29377545659552e-05	0.000179495366198611	0.108154018393635
cg03399195	cg03399195	0.661072772372133	-0.0207951236162172	0.128705744958194	1.86001148035337e-61	0.332684768561564	0.00242862718998222	0.00123862440142706	0.149500868574411
cg03400002	cg03400002	0.633295107240159	-0.0212875191217089	0.115052146476082	1.19677139774598e-77	0.127484585274295	4.14144884172928e-05	3.58583039677296e-06	0.136339665597791
cg03400942	cg03400942	0.716339865171144	0.0470481907448438	0.101909497141498	7.0874517212703e-74	0.00717636397484368	0.0027532198142887	0.00252382337689714	0.101909497141498
cg03402926	cg03402926	0.425302341833031	0.0182363155550827	0.162346543618042	2.52000354555147e-55	0.257277954217225	9.02916883084118e-07	4.54991195255906e-06	0.162346543618042
cg03403107	cg03403107	0.391163221571441	0.0548549585694224	0.116223680477601	1.08905981659323e-53	0.000540052124328325	0.000166939970300738	7.18638503933651e-05	0.116223680477601
cg03404272	cg03404272	0.689864965207955	-0.00159795271634818	-0.107383150988532	5.24297741396593e-80	0.911052749744135	0.000183048821986411	0.000434608731196801	0.107383150988532
cg03410532	cg03410532	0.38395239042071	0.0642416328750284	0.125661190371737	1.95802647565036e-53	5.01702765776456e-05	4.26598314139937e-05	6.17743938385028e-06	0.125661190371737
cg03414757	cg03414757	0.494851496571252	0.0631174302518871	0.113642900796524	8.23923468435635e-49	0.00501269556836601	0.00889678575914424	0.00435848422160089	0.113642900796524
cg03416592	cg03416592	0.521811603565812	0.0491294022214111	0.117711273907376	7.96982306052895e-64	0.00261158732842466	0.000231671525452404	0.000231436970493893	0.117711273907376
cg03419458	cg03419458	0.878099384525019	-0.0225485717084823	-0.108101729858697	4.5231412439474e-91	0.110403335481491	0.000127155722957979	0.00060465218969175	0.108101729858697
cg03422256	cg03422256	0.619443760672948	0.0731395723465759	0.236274198255101	1.48708829155558e-54	0.00269720925660519	1.40506158812274e-06	3.77352716878351e-06	0.236274198255101
cg03422749	cg03422749	0.604908583486171	0.0901429787327114	0.112793572069723	1.1983328502223e-67	5.29819640762963e-07	0.000782372110722551	1.00060108866654e-06	0.112793572069723
cg03424262	cg03424262	0.595174349507234	-0.000807280011205881	0.116935165962523	5.97703348193142e-76	0.952624113255258	2.1892103521399e-05	3.71477451699778e-05	0.117742445973729
cg03431084	cg03431084	0.495834335857378	-0.0112265307072481	-0.135520184378694	1.07394704736528e-50	0.593938264921449	0.0012011926865169	0.00429642254798099	0.135520184378694
cg03450709	cg03450709	0.801657198518129	-0.0401565319698531	-0.175557450671556	1.55411952663311e-76	0.0279518329442383	2.11429488034912e-06	1.09408349899192e-05	0.175557450671556
cg03452160	cg03452160	0.73264355122966	0.0220195393684597	0.112106393938412	2.42825686720732e-90	0.0667997822168435	4.14582656770007e-06	2.32567318806089e-05	0.112106393938412
cg03453870	cg03453870	0.814497785397489	0.0297586694064451	0.115758201254218	3.26145957142181e-89	0.0305441415389932	2.63511795773235e-05	0.000110844983485191	0.115758201254218
cg03455637	cg03455637	0.541146022300522	0.013702086850948	0.146610625812387	2.34522998494758e-66	0.379294033526328	4.02461645113595e-06	1.75759884876378e-05	0.146610625812387
cg03461968	cg03461968	0.653262220814326	0.0333420206764427	0.104874457588081	6.6821513825507e-81	0.0132998545597512	8.60869799722628e-05	0.000232807491400792	0.104874457588081
cg03462171	cg03462171	0.255463336930663	-0.00468303969847739	-0.121763443512913	4.18521395747185e-43	0.723607280508169	6.49860339487916e-06	1.76913022185951e-05	0.121763443512913
cg03465955	cg03465955	0.746212053419905	0.0594659542744116	0.11415431415447	6.90600116603556e-85	3.63886505966568e-05	4.19868223425548e-05	4.94338805540789e-06	0.11415431415447
cg03468132	cg03468132	0.588084826169024	-0.0254024396177023	0.122027672645104	6.21313383372658e-68	0.120705035650165	0.00018555476609266	1.77836109008163e-05	0.147430112262807
cg03469869	cg03469869	0.475288909028194	0.00215889717538939	0.121655690867608	6.87232782538497e-53	0.909870560613124	0.00133006196343056	0.0033855552121191	0.121655690867608
cg03470933	cg03470933	0.825997784928744	-0.0458995779212609	-0.10878615704386	1.75996552421308e-99	4.96566661017383e-05	1.10057084063313e-06	4.56706613087843e-07	0.10878615704386
cg03472063	cg03472063	0.811248481121145	0.0415143790372344	0.104195900454422	3.28816589514272e-79	0.0169717301249905	0.00217486824019582	0.00346492976438913	0.104195900454422
cg03477252	cg03477252	0.495520450379683	0.0309993882609321	0.137680802564014	2.07878764259602e-60	0.0621180532439779	3.58882815941854e-05	0.000172553830576714	0.137680802564014
cg03481619	cg03481619	0.458558753492401	-0.0118873726024473	0.101957005407966	3.88461190614477e-70	0.324283754458815	2.84634125700202e-05	8.91278395854004e-06	0.113844378010414
cg03482221	cg03482221	0.770767607811869	-0.0234975094239195	0.146056302360477	2.67435404820086e-61	0.349613067081331	0.0032433091408167	0.00182070494671495	0.169553811784396
cg03490759	cg03490759	0.824106607000646	-0.0455825397443966	-0.100570829531056	3.6982388464044e-80	0.00851775952028508	0.00285972493120692	0.00287252275038276	0.100570829531056
cg03493123	cg03493123	0.474621366755383	0.0410173546554813	0.175372470080092	6.8508172293479e-66	0.00361574411774085	2.18455488453151e-09	1.23533978016644e-08	0.175372470080092
cg03494010	cg03494010	0.556671906518879	0.0205366500290126	0.16702425521354	2.28655649869349e-63	0.234380478173432	2.21238509798133e-06	1.15227281984389e-05	0.16702425521354
cg03494687	cg03494687	0.648212521102589	0.0765930828256126	0.120846173176004	8.91674418687857e-72	8.45080789923844e-06	0.000226621527387405	4.90597309800101e-06	0.120846173176004
cg03497652	cg03497652	0.707944285576628	-0.000502999506707506	-0.102506141099653	2.34579716770486e-65	0.980752459824433	0.012447727050623	0.0298959589840279	0.102506141099653
cg03502399	cg03502399	0.648254977517585	0.0207139428683856	0.110736452036693	2.39491117643586e-91	0.046351367238219	2.16431753350581e-07	1.35273910699657e-06	0.110736452036693
cg03510605	cg03510605	0.69263531129248	0.0359002535212168	0.132913615132549	1.03926631822906e-56	0.157011978024594	0.00756781432800002	0.0243159248031194	0.132913615132549
cg03515829	cg03515829	0.632132010136928	0.022172314894039	0.114389363473679	1.23189221563106e-89	0.0358505512510806	1.40246186914921e-07	8.77815978524482e-07	0.114389363473679
cg03518729	cg03518729	0.547932047992352	0.0547021238399671	0.16198754316414	5.92930577426891e-64	0.00141017019679338	2.23448230853804e-06	4.27443397173166e-06	0.16198754316414
cg03525467	cg03525467	0.585269190537234	0.0590008876081685	0.13815378295249	7.52720598837104e-63	0.00168602032535933	0.000172339953201044	0.000144979613089555	0.13815378295249
cg03527077	cg03527077	0.674752137950892	0.0370113164833994	-0.140618797695682	2.87306297836448e-59	0.110951945162043	0.00211925103363654	0.000248893100222301	0.177630114179082
cg03533472	cg03533472	0.473526138264493	-0.090722410708978	-0.145585618258049	3.3064646869788e-57	5.92329447605271e-07	2.48702952044391e-05	1.95686594998714e-07	0.145585618258049
cg03534059	cg03534059	0.299974327204561	0.0481671354523036	0.114271023385815	3.34072454087823e-44	0.00184493309954218	0.000162491998805078	0.000146035706805264	0.114271023385815
cg03539653	cg03539653	0.776784128677686	0.0183387099835342	0.123845866744485	1.2824675594533e-95	0.102730647490365	1.00380622033799e-07	6.21718735534214e-07	0.123845866744485
cg03548396	cg03548396	0.361391237996357	0.0375657929208642	0.10497503771952	1.85027093174371e-66	0.000441997937467366	8.7681300288209e-07	1.17406732301521e-06	0.10497503771952
cg03553819	cg03553819	0.718207500051966	-0.0158266598734044	0.120661359022408	5.21595376353097e-84	0.244367820559404	1.19066813728132e-05	2.25756875689977e-06	0.136488018895813
cg03555976	cg03555976	0.5644644355692	-0.0339915188802389	-0.129511068458169	1.86693230839975e-75	0.0103489384518643	1.35450353799914e-06	5.74525403876953e-06	0.129511068458169
cg03569764	cg03569764	0.746998961554213	0.00791247531327838	0.154964982564602	1.61510827709096e-75	0.646247493838466	9.92874525720512e-06	3.08287966296714e-05	0.154964982564602
cg03570910	cg03570910	0.626496749939799	0.0631974099720744	0.132934248677306	1.9745861974892e-76	1.98337499143813e-05	4.2375907692054e-06	7.07026453269485e-07	0.132934248677306
cg03583853	cg03583853	0.493814974536575	0.0381386144235052	0.104590696633407	9.64290917764467e-75	0.00136125361790483	9.5193788737266e-06	1.37393099852801e-05	0.104590696633407
cg03584693	cg03584693	0.207517062734146	0.0629451450146319	0.106363446152154	2.75838634381767e-30	0.000100316008214317	0.000616920401702223	5.42175565250313e-05	0.106363446152154
cg03585263	cg03585263	0.311914014379618	-0.0468252445645144	-0.132813875612848	6.16686362448946e-44	0.00372851447071412	3.28353002841962e-05	6.02323181411296e-05	0.132813875612848
cg03586630	cg03586630	0.71016774102905	0.0671746893199207	0.173981641364528	2.48350699313584e-68	0.000794078631891396	1.10848514391475e-05	1.18490117261075e-05	0.173981641364528
cg03587383	cg03587383	0.593578530039182	-0.0858160384986002	-0.123835858118549	2.03644901130195e-68	6.92020831977234e-07	0.000145868948474532	5.66724974498598e-07	0.123835858118549
cg03595018	cg03595018	0.482213010726846	0.123191634513032	-0.108729096681401	2.86269443729656e-41	8.27946386344662e-06	0.0345553249743126	1.06177476909082e-07	0.231920731194433
cg03596681	cg03596681	0.800446803181133	-0.0478862180816765	-0.106874764232175	6.57146039166388e-98	2.68968931890472e-05	1.80472519887337e-06	4.63162960190837e-07	0.106874764232175
cg03597159	cg03597159	0.675703006065323	0.0346433159985069	0.161753681018964	1.21282022684664e-75	0.0276451731004994	4.73301528326007e-07	2.70568916918946e-06	0.161753681018964
cg03598112	cg03598112	0.548422138791609	0.0246911689588747	0.199164592294032	4.53164132451949e-58	0.203046784358762	5.90802543688911e-07	3.19368103901205e-06	0.199164592294032
cg03598420	cg03598420	0.713693205945942	0.0862082066274429	0.105021884160339	2.49431690757167e-77	3.17438966325055e-07	0.000827474583468016	6.66313030202047e-07	0.105021884160339
cg03601351	cg03601351	0.836301189547211	-0.0324164194013182	-0.168761753327183	4.92115361830362e-71	0.133324545646039	9.45108662069436e-05	0.000467482924498866	0.168761753327183
cg03604067	cg03604067	0.6350384491577	-0.0180412983302799	0.119001606251712	4.27541598002306e-60	0.397274230960941	0.00464559177130179	0.00320035446623191	0.137042904581992
cg03606915	cg03606915	0.662719462906324	0.0471321591625976	0.129413236552075	3.3559791746113e-82	0.000461922020480135	1.39399635087999e-06	1.743886155829e-06	0.129413236552075
cg03607729	cg03607729	0.633361803019544	0.0088702934903237	0.123405462364136	8.82798528994145e-82	0.481743251245863	1.80753433249422e-06	6.72486752851931e-06	0.123405462364136
cg03608783	cg03608783	0.541543095130403	-0.022903915759387	0.126007656476357	9.61626383173436e-61	0.201408473210341	0.000414008323105739	8.75515692107016e-05	0.148911572235744
cg03613561	cg03613561	0.794638644999631	-0.0291315373254724	-0.125793325439803	2.41588832647649e-99	0.00632671734605707	1.16554262662037e-08	6.5587264777395e-08	0.125793325439803
cg03616833	cg03616833	0.620000782025827	-0.032033700090128	0.127583940896594	4.45036006478944e-69	0.0571231063749708	0.000141359970833252	4.86645997071102e-06	0.159617640986722
cg03622696	cg03622696	0.689774531485736	0.0552260287059772	0.155213041523358	8.1302162445404e-61	0.0164967344102376	0.000609880977743943	0.00127213402225884	0.155213041523358
cg03622758	cg03622758	0.824286925034706	-0.00197690888121463	0.103332610188983	2.32370673956521e-78	0.911425910251658	0.00330477466910219	0.00676546642988777	0.105309519070198
cg03624366	cg03624366	0.451652063853298	0.0629822507691307	0.147588125994749	3.67317363721501e-65	7.54960095817513e-06	1.12700777963056e-07	2.94008065982749e-08	0.147588125994749
cg03633982	cg03633982	0.531210620996626	-0.0176582828401921	-0.112646329123292	1.33253973762343e-63	0.280886418127374	0.000547520162905479	0.00245205216842897	0.112646329123292
cg03642555	cg03642555	0.596277604645434	-0.0781504205808205	-0.153945690178857	1.30710342224591e-55	0.000678915493384757	0.000554043344782874	0.000189481484329322	0.153945690178857
cg03646740	cg03646740	0.422981141568454	0.0423170533011203	0.1885262996775	4.3243291771096e-43	0.0558524591476492	2.22547592774238e-05	0.000109131073343709	0.1885262996775
cg03649476	cg03649476	0.786895721134436	0.0371676475953429	0.126493903451963	3.97385583309701e-102	0.00022048537166942	1.03641342956765e-09	2.94420944610016e-09	0.126493903451963
cg03653573	cg03653573	0.435890549455099	0.0399742628108415	0.150509407297078	2.0163418283988e-64	0.00291574687933002	4.28988683347652e-08	1.79908687861891e-07	0.150509407297078
cg03659340	cg03659340	0.551207755303003	0.0649041431907382	0.129245345370566	1.30325033453556e-55	0.0021444271399262	0.00162024277217641	0.000822800804686636	0.129245345370566
cg03662122	cg03662122	0.526111370668416	-0.0630404269379334	-0.110626295007509	7.4358974868698e-59	0.000751247767789745	0.00214640940909845	0.000485280155469447	0.110626295007509
cg03664987	cg03664987	0.490285637812092	0.024295732016543	0.106567820117378	4.53644717748629e-76	0.0314338124696336	3.10255102732609e-06	1.59480389748119e-05	0.106567820117378
cg03665051	cg03665051	0.505178888912806	0.0351346307341798	0.103608548084558	1.98779331980236e-69	0.0103703231130634	0.000131393545797316	0.000297342620346038	0.103608548084558
cg03670113	cg03670113	0.666905652099354	-0.0283112627521934	-0.12519965660129	4.47053424464016e-79	0.0473637586253299	1.31596034405253e-05	6.52985950814792e-05	0.12519965660129
cg03670393	cg03670393	0.560357410203796	-0.0500021525435372	-0.151881762129078	1.20342168745367e-57	0.0135741353215723	0.000150178583374602	0.00037317969892098	0.151881762129078
cg03689324	cg03689324	0.676509122626372	-0.0616435193742408	-0.117593673516341	6.72205270074386e-79	4.10688897541366e-05	5.230916392455e-05	6.18984346859437e-06	0.117593673516341
cg03709478	cg03709478	0.676408420536023	-0.00119075897325752	0.103144856204829	1.85016314675031e-76	0.937789116350831	0.000696438016566812	0.00139349087924087	0.104335615178086
cg03710889	cg03710889	0.470643624902745	-0.0458124884678449	-0.10860254239788	1.34670976903634e-67	0.000699823053245836	4.24549513207799e-05	3.0985471889337e-05	0.10860254239788
cg03720974	cg03720974	0.773001139979307	0.066877979063463	0.139747115933082	8.72725979712999e-88	2.21307486464234e-06	4.10501547929104e-07	3.62161632257867e-08	0.139747115933082
cg03723178	cg03723178	0.595062169255799	-0.00325036669404042	0.167636671343182	8.44368562942457e-69	0.840243995713543	4.85753286138314e-07	5.10195444950653e-07	0.170887038037223
cg03725293	cg03725293	0.519183696087932	0.0493252023482785	0.115537147367085	7.57485768674572e-48	0.0396544017378036	0.0132650772862748	0.0206666175986622	0.115537147367085
cg03727280	cg03727280	0.357793930030577	-0.00814322748413479	-0.102505813604568	2.51094374266294e-59	0.50551934056554	3.36462900065325e-05	0.000129931341764836	0.102505813604568
cg03741185	cg03741185	0.508086155865363	0.0275820493756065	0.12871099200818	1.06045049750621e-71	0.0336632332794785	1.10562553612568e-06	6.17455226243378e-06	0.12871099200818
cg03746077	cg03746077	0.545861016476279	-0.00977661468533847	0.102837106629033	1.66178421337681e-64	0.551730643057553	0.00160383201231256	0.00157715213059848	0.112613721314372
cg03746123	cg03746123	0.427514307688353	0.0434855527662647	0.110057797288974	5.24003458989081e-71	0.000136050356701568	1.11898004030609e-06	7.95663591727797e-07	0.110057797288974
cg03748864	cg03748864	0.505134488744615	0.0170279293459213	0.149609383929753	1.58705758582353e-61	0.298575424233665	7.06414361402045e-06	3.42127246787305e-05	0.149609383929753
cg03754074	cg03754074	0.757668501027041	0.0482183399157765	0.100876374675559	5.37150734424067e-85	0.00079172038762418	0.00030745505526598	0.000139817159625208	0.100876374675559
cg03755115	cg03755115	0.493786648516745	-0.0660530187404109	-0.112089573853804	1.66910316124327e-63	3.25410095086129e-05	0.000236646484122142	1.35721288262252e-05	0.112089573853804
cg03758021	cg03758021	0.545486190011692	0.00805841478420968	0.103323987162529	9.24394520612835e-81	0.468854114583971	5.24964508029959e-06	2.04656045513421e-05	0.103323987162529
cg03759229	cg03759229	0.554438480853044	-0.0679152652849293	-0.116935219451585	3.98538694708994e-62	0.000205902882366669	0.000889556645565061	0.000113240915396616	0.116935219451585
cg03759948	cg03759948	0.306359983054276	0.0301302840790683	0.105574467702	5.5540041830534e-38	0.101773460720874	0.00353023744150253	0.0112452811584315	0.105574467702
cg03760072	cg03760072	0.564189386366837	-0.0294271325289725	-0.103217079368089	7.83624175937728e-57	0.153189971725284	0.010531314180376	0.0317197237628177	0.103217079368089
cg03761392	cg03761392	0.552387977839896	-0.0141155312104209	0.125285012565388	4.90921978484186e-53	0.523097828033378	0.00411125743827985	0.00404360947274951	0.139400543775809
cg03770548	cg03770548	0.493617218106418	0.0215459295626776	0.131449615229286	1.85867400996949e-49	0.320354293479678	0.0021780970601348	0.00889536033216425	0.131449615229286
cg03774762	cg03774762	0.577129332227202	-0.0484063159257115	-0.115362659037586	1.28864879587328e-45	0.0857471208821956	0.0351407767222782	0.0620330318158725	0.115362659037586
cg03776632	cg03776632	0.331250944936561	0.0520907396122947	0.174116738690054	4.04194463281634e-44	0.0023168012986077	4.575987591717e-07	1.3559266702364e-06	0.174116738690054
cg03781234	cg03781234	0.747610186319571	0.0464342590191519	0.148896415966316	9.58909528026467e-84	0.00142883062675459	3.93559784340737e-07	9.93894765469444e-07	0.148896415966316
cg03781829	cg03781829	0.434005733931943	0.0143561306507608	0.128702743828617	2.18202768333349e-59	0.333062622845475	1.81703428911725e-05	8.48229447023688e-05	0.128702743828617
cg03782202	cg03782202	0.219207487365071	-0.0335220912696477	-0.121361791081885	1.37637756186397e-30	0.0417533642443786	0.000204087198388983	0.000738560559286832	0.121361791081885
cg03785432	cg03785432	0.695572029776628	0.0047803987574659	0.165673141384306	3.03547387634208e-70	0.792867375702454	7.93552106567207e-06	1.95764255808759e-05	0.165673141384306
cg03787603	cg03787603	0.357730734777155	0.0465598574131445	0.208937954361985	3.92521189469804e-58	0.000340891028480353	1.16145703138792e-13	7.84555106653e-13	0.208937954361985
cg03790967	cg03790967	0.518881516303659	0.0879029775556011	0.16562025249922	4.55841068064535e-60	1.86194153695538e-06	3.28550273759431e-06	1.29761826577766e-07	0.16562025249922
cg03792522	cg03792522	0.699801227053193	0.0627958320607338	0.147231697762631	5.83607163585175e-75	0.000209475148801682	9.78565062806181e-06	5.23779629850042e-06	0.147231697762631
cg03801410	cg03801410	0.453668800503269	0.0903736297897398	0.251573860565092	3.74941650906499e-56	4.42551183128835e-07	7.11858422124971e-12	3.99591123809246e-12	0.251573860565092
cg03808017	cg03808017	0.406337547879943	-0.00561412876404137	0.130376156890292	1.38529087691493e-72	0.576811057727036	1.16176525983347e-09	3.99043949847215e-10	0.135990285654333
cg03809530	cg03809530	0.80027289111397	0.020495157890784	0.129847792551424	8.16796701149373e-90	0.121970212883178	1.59424908400978e-06	9.30558059212285e-06	0.129847792551424
cg03814489	cg03814489	0.625597908384607	-0.0101162888025221	0.113791011693416	1.8297980541728e-82	0.409312806364229	5.2807639314597e-06	2.00929505519635e-06	0.123907300495938
cg03819386	cg03819386	0.823423720277688	0.0265688849228688	0.106044964633287	2.60268749381096e-84	0.0872725405845607	0.000570630368708864	0.00224307815754192	0.106044964633287
cg03821121	cg03821121	0.647665476371907	0.0349479139033689	0.194436091504251	1.63659487415989e-69	0.0448946285666472	6.65003492766202e-08	4.3212579062003e-07	0.194436091504251
cg03830061	cg03830061	0.499961434967403	-0.00890167017963225	0.160393565824196	5.05412439567049e-28	0.82534636064873	0.0421244652857926	0.0795860249964767	0.169295236003828
cg03832522	cg03832522	0.856573698819482	-0.0293551132154975	-0.154847940420157	2.21016294564242e-81	0.0900464111457493	9.66674802160014e-06	5.30449508941274e-05	0.154847940420157
cg03833936	cg03833936	0.637030770695361	-0.0270920384283269	0.172101510512504	1.47585345429551e-67	0.129900335875469	2.35637621677603e-06	1.54538551205007e-07	0.199193548940831
cg03835338	cg03835338	0.628762440601337	-0.0660025082008333	0.191072905518855	7.76669951415831e-64	0.000840476752621142	1.32204129774567e-06	1.65316067241925e-10	0.257075413719688
cg03837680	cg03837680	0.396831956153907	0.0179896413191452	0.100008044883771	5.64375688448874e-61	0.168735504221627	0.000130797525716039	0.00064128688693995	0.100008044883771
cg03839875	cg03839875	0.550052307121793	0.0560456537513694	0.267244819741597	1.43516164072604e-53	0.0110274183687602	5.6167066119771e-09	3.60629214823726e-08	0.267244819741597
cg03845363	cg03845363	0.535199616463847	0.0669413563825016	0.120433962810603	1.90014245315409e-75	4.01106640634648e-07	2.05746878589775e-06	3.40789185595124e-08	0.120433962810603
cg03846249	cg03846249	0.445036393936539	-0.017190408683132	0.134933480668325	8.30571177040472e-37	0.531909456861529	0.0125371885605881	0.0136397228100122	0.152123889351457
cg03847034	cg03847034	0.353331217704238	0.00915037824386885	0.114059610315415	1.83565429437116e-61	0.424731557841085	1.25865546031822e-06	5.03649851610648e-06	0.114059610315415
cg03852267	cg03852267	0.276019488270156	0.0111277737281104	0.135202246030779	2.79988861416999e-49	0.360737848078908	9.27875995517009e-08	3.80912176155264e-07	0.135202246030779
cg03857198	cg03857198	0.593596072155913	0.00438958302452765	0.110685956450517	6.25234386152423e-77	0.740294140489971	3.57304280972241e-05	0.000101698449499591	0.110685956450517
cg03859846	cg03859846	0.683754549414605	-0.00401719773933895	0.102491674715837	3.36415450240733e-60	0.860442385354374	0.0222449399624653	0.0441064789748956	0.106508872455176
cg03861065	cg03861065	0.657952852156963	0.109196037834622	0.212256334139453	2.6168712514239e-74	2.86869900459892e-10	2.52670302401564e-10	1.03971950616619e-12	0.212256334139453
cg03867790	cg03867790	0.729977372088843	0.0415104628705545	0.111109688239403	2.53098937589293e-89	0.00089670106070392	7.31298056066202e-06	9.07353165888651e-06	0.111109688239403
cg03868770	cg03868770	0.592108025215629	-0.0549162602489532	-0.126210677539777	1.69266743454772e-48	0.0410419229437183	0.0157513983872284	0.0237817944022403	0.126210677539777
cg03870002	cg03870002	0.626822967809267	-0.121949588580967	-0.115684305736005	5.98841157653682e-52	6.9278349709145e-06	0.0221031696888184	3.06625726817978e-05	0.121949588580967
cg03875197	cg03875197	0.643152929611225	0.0576478922722133	0.126014490485523	1.90988634227957e-77	9.11873507517261e-05	1.22205680710078e-05	3.7900635724226e-06	0.126014490485523
cg03877420	cg03877420	0.431492389773479	-0.0398853984235667	-0.11277990215949	3.24065510941961e-54	0.0187957080123358	0.000725948827131579	0.00155386106737576	0.11277990215949
cg03881418	cg03881418	0.262622299296695	0.0400955333441628	0.143227431366783	5.82502512414915e-47	0.00146129147072446	2.67438552500998e-08	9.58855472653614e-08	0.143227431366783
cg03885684	cg03885684	0.639194055667512	-0.480344395733212	-0.566605399901659	1.65982895141473e-25	1.24646452557661e-13	9.40704596079795e-07	1.85015202542345e-13	0.566605399901659
cg03886522	cg03886522	0.406981921146856	0.0150399219039096	0.114373653096793	1.95873481698817e-85	0.0449273412381302	2.57091699665385e-12	1.7496814163461e-11	0.114373653096793
cg03898408	cg03898408	0.58707624051518	0.000762315097149152	0.113776104180423	2.08028742208932e-69	0.961211803020405	0.000288590592517186	0.000648393717349247	0.113776104180423
cg03899412	cg03899412	0.525942518528271	0.0281635631403628	0.133233499442074	1.03157590403597e-40	0.334143986652564	0.0196647363365925	0.0639787907667294	0.133233499442074
cg03908904	cg03908904	0.568631802315634	-0.00606123410783769	0.118993725096932	3.1776844484941e-81	0.596989967970923	4.96924410466956e-07	2.85692894516635e-07	0.12505495920477
cg03911619	cg03911619	0.807275119835738	0.055456690505513	0.112553838939772	5.37538369755209e-93	1.78656545696623e-05	7.56379323031499e-06	9.87288741861548e-07	0.112553838939772
cg03921156	cg03921156	0.758641074788688	0.0487172595000323	0.159885430058817	3.23677931576722e-71	0.0133794207721639	4.49234441823186e-05	0.000134656390628991	0.159885430058817
cg03928154	cg03928154	0.712904503080255	-0.0494394590636845	-0.202005817148751	1.51075859639418e-74	0.00401502039215375	1.19482327821183e-08	6.09590429940261e-08	0.202005817148751
cg03929057	cg03929057	0.627521115959532	-0.061764702221476	-0.11049584702069	1.35648353157866e-72	0.000126293772323041	0.000370858655235459	4.67738900295739e-05	0.11049584702069
cg03938857	cg03938857	0.768173811568447	-0.0377603829245294	0.106992399306103	1.67010307827617e-63	0.112883405016889	0.0212573139917729	0.00354869253739419	0.144752782230633
cg03941722	cg03941722	0.686536598761964	0.0342482581690929	0.103032288598665	7.32224661830799e-69	0.0674761742003406	0.00498341425066389	0.0127705374011613	0.103032288598665
cg03943568	cg03943568	0.444870781507699	0.065267328359543	0.135946424960954	8.38603169097165e-59	4.77060862528475e-05	1.37732130363687e-05	2.7708909150509e-06	0.135946424960954
cg03944460	cg03944460	0.539610441870514	0.00175103587282166	0.117006622185385	1.4376241751864e-65	0.911812154906426	0.000222656733153737	0.000532362430989791	0.117006622185385
cg03950924	cg03950924	0.776054526527622	0.06219783680578	0.10369085544807	4.70261860591141e-75	0.000835797590186978	0.0037752174411619	0.000735741215682713	0.10369085544807
cg03954999	cg03954999	0.736507271126672	-0.0225706363584534	0.113996969456231	1.03475205287581e-79	0.144327256276323	0.000217797780051131	2.70975390356037e-05	0.136567605814685
cg03958038	cg03958038	0.284598104538777	-0.0542308613697134	-0.100400828358926	1.49196209601341e-51	1.2336849713217e-05	2.72042859341776e-05	1.80127163493854e-06	0.100400828358926
cg03960804	cg03960804	0.576181100662195	-0.010203021787949	0.114891290413827	3.5838564514176e-74	0.457820696189717	3.49282408585727e-05	1.87337277164019e-05	0.125094312201776
cg03967504	cg03967504	0.298430553678492	-0.0179039775673376	0.105769228233155	3.00576809260226e-71	0.0205016825311991	1.23920406153957e-10	3.46943647011042e-13	0.123673205800493
cg03969696	cg03969696	0.348170115526093	0.0838695641759695	0.139094853948318	1.05725381771547e-47	8.02438012079456e-07	1.77106586599134e-05	2.0164850114727e-07	0.139094853948318
cg03970811	cg03970811	0.825484855328578	-0.00297315748826916	0.102965068821545	1.58407871373826e-96	0.797998453552736	1.29397450812118e-05	1.56444540505573e-05	0.105938226309814
cg03971994	cg03971994	0.392559583882702	0.0714440807281268	0.217858837858613	2.81003278900929e-53	1.27921202898771e-05	9.80296306679978e-11	1.37921459727887e-10	0.217858837858613
cg03972071	cg03972071	0.704425435864393	0.0366494418546798	0.159660268067612	1.13543350367492e-40	0.348546673665145	0.0365851979046624	0.108306448956386	0.159660268067612
cg03975920	cg03975920	0.41050950503902	0.00407142873549007	0.143144604451506	3.61365233861029e-51	0.813025339949211	3.89256554557751e-05	0.000100045830660246	0.143144604451506
cg03977831	cg03977831	0.243563001818311	0.0681423245913141	0.102914780490405	1.43661751477457e-49	4.62047500318694e-09	2.38154592562263e-06	1.43365221703743e-09	0.102914780490405
cg03984560	cg03984560	0.470660764932002	0.0484483178598703	0.121083441965338	2.01325462024164e-58	0.0038956283252551	0.00023667307309723	0.000292778284145101	0.121083441965338
cg03999723	cg03999723	0.66451701478749	0.0544158763687547	0.118935073484372	4.67167957802963e-90	2.29474239074685e-06	1.44252378832291e-07	1.77976223670513e-08	0.118935073484372
cg04001941	cg04001941	0.632436107346991	0.0765104366653225	0.112769304318978	7.27807302235251e-72	5.16233362108759e-06	0.000394684393753156	4.5439822352113e-06	0.112769304318978
cg04002220	cg04002220	0.772823815473651	-0.04321692935243	-0.101723685763816	2.74761624706081e-98	6.96195807111498e-05	2.02501389227569e-06	8.69836790918088e-07	0.101723685763816
cg04003357	cg04003357	0.763149431326319	-0.00286710976163913	0.119253549956219	6.22521994384221e-90	0.818988577626075	3.29468410444849e-06	3.78186850273354e-06	0.122120659717858
cg04004822	cg04004822	0.672996990827616	0.0566371480249055	0.175474862506499	1.01045566350173e-66	0.00382676426927487	7.15416392530367e-06	1.72758156575223e-05	0.175474862506499
cg04008914	cg04008914	0.568272170621841	0.0706938294713707	0.180292180238499	2.17995530060358e-52	0.00276665348009494	0.000104437145727188	0.000130100441423514	0.180292180238499
cg04016004	cg04016004	0.653782403246848	0.00385302549073786	0.121418987192854	2.64767216897637e-79	0.779871583399425	1.45060383007864e-05	3.75412557982047e-05	0.121418987192854
cg04017131	cg04017131	0.707491571169601	-0.0710139510108206	-0.145584587877212	2.66142410857558e-72	0.000105030792406757	4.34113951053403e-05	1.00746720117799e-05	0.145584587877212
cg04018624	cg04018624	0.666557796203154	-0.00199613295081687	0.103400884084787	1.22514624343187e-82	0.877856803166181	7.77347956886659e-05	0.000124285804634147	0.105397017035604
cg04024481	cg04024481	0.452378415641309	0.0189714284761113	0.112688162858261	1.05863443326735e-54	0.27528187895018	0.00108724375449623	0.0046828771696278	0.112688162858261
cg04025088	cg04025088	0.665988860117699	-0.021637744033086	0.146763898576775	1.44293908948972e-63	0.292253835662841	0.000342545364065702	0.00011894413804533	0.168401642609861
cg04027548	cg04027548	0.519143675936651	-0.0213869504855871	-0.119092093294724	2.28511401210408e-60	0.217475006931555	0.000552670936333894	0.00249218818549903	0.119092093294724
cg04029645	cg04029645	0.462787645153561	-0.00655660100886503	0.11830338520326	1.37804908970489e-78	0.509271556015811	1.4532047245253e-08	4.84456338804323e-09	0.124859986212125
cg04033847	cg04033847	0.689640914853962	0.0346670740204525	0.100851518284713	8.02649450457050e-91	0.00225857143228725	8.02809330938126e-06	1.51473391685631e-05	0.100851518284713
cg04035788	cg04035788	0.372286153951382	0.0600931060668621	0.151731824627484	2.46382043413427e-50	0.00026890500436592	3.32821889343584e-06	2.6442394169988e-06	0.151731824627484
cg04035885	cg04035885	0.649401689578845	0.0187668064299367	0.198174841683786	3.88628529509874e-51	0.49151763731017	0.000281268279186198	0.00111646498488571	0.198174841683786
cg04038932	cg04038932	0.41095402014021	-0.0644677669463186	-0.113635122697544	2.67328598594447e-54	9.68552049364658e-05	0.000355917024628118	3.78508396651793e-05	0.113635122697544
cg04040317	cg04040317	0.574287597113321	0.0202196977748389	0.123287596991792	6.35354488162543e-88	0.0428465489370904	3.84787150651571e-09	2.66209678465596e-08	0.123287596991792
cg04041380	cg04041380	0.567183208600555	0.0786905845859222	0.244891256634656	9.90991619420147e-58	0.000165115372908569	8.34983643692513e-09	1.60604306127409e-08	0.244891256634656
cg04043873	cg04043873	0.785239670534184	0.0721232645494245	0.107839100675293	7.77934644458151e-99	4.67584229082275e-10	6.03372879129683e-07	1.2413492733832e-10	0.107839100675293
cg04044483	cg04044483	0.730973281918314	0.0414836145525653	0.169724207364093	1.19542664565066e-76	0.0128345835843774	5.51014566621266e-07	2.68828344499269e-06	0.169724207364093
cg04047082	cg04047082	0.741623502975664	0.0736364654554761	0.107909034245386	5.8996110105378e-100	1.19783630423123e-11	7.83522821267967e-08	2.74834235834931e-12	0.107909034245386
cg04049508	cg04049508	0.643113000904965	0.0218047796105933	0.123889932251486	9.1232540932857e-88	0.0518194090736461	8.72405847678472e-08	5.63424571932558e-07	0.123889932251486
cg04055913	cg04055913	0.683449518309797	0.0801959245669861	0.141032954978889	2.92972335025994e-78	3.73942904271712e-07	3.09777910968182e-06	4.16683275530916e-08	0.141032954978889
cg04057599	cg04057599	0.74523065074485	0.0678285402560772	0.130231776691963	1.11699763266565e-71	0.000482109039436183	0.000535123897407438	0.000147700282722339	0.130231776691963
cg04060699	cg04060699	0.714976063332277	0.0754925188650951	0.140010761624356	5.19594753072863e-77	6.67563583992009e-06	1.48747129439643e-05	8.06941986049755e-07	0.140010761624356
cg04062266	cg04062266	0.465239581016876	0.0187745244996038	0.134019323743601	2.03631276921645e-72	0.106512022867774	3.1161334126273e-08	1.93097990439656e-07	0.134019323743601
cg04065966	cg04065966	0.647594990011415	0.0918701459353427	0.292030275277102	1.42734440305584e-51	0.0008861074145777	1.68477265490428e-07	3.99925032975024e-07	0.292030275277102
cg04069089	cg04069089	0.686600647681964	0.0347185495404318	0.136527423830079	3.22938025829207e-66	0.0818640177607575	0.000551796717073906	0.00214232771304605	0.136527423830079
cg04069842	cg04069842	0.788988045086185	0.0548318209173375	0.112573769051051	1.05370409123647e-89	5.34825305538002e-05	2.02007119106362e-05	3.87987016930399e-06	0.112573769051051
cg04071487	cg04071487	0.748047000171731	0.0351424764009789	0.165723362649621	1.39916359054161e-73	0.0540239064901358	6.87553653068672e-06	3.65408246481533e-05	0.165723362649621
cg04075737	cg04075737	0.491871365892637	0.0216723532800087	0.100139985202402	8.33023501613383e-67	0.123446452636523	0.000344356877671463	0.00153108868080254	0.100139985202402
cg04084447	cg04084447	0.645227872909361	0.0950756905496065	0.238644169684945	2.94034781074209e-69	2.76633410866176e-07	1.48365991795884e-10	3.49965622602326e-11	0.238644169684945
cg04085768	cg04085768	0.59999513003377	-0.00945930433000921	-0.102282784484594	3.70021700311445e-81	0.43529929248878	2.99882060233745e-05	0.000125477669640662	0.102282784484594
cg04091927	cg04091927	0.713054104550842	-0.0263101517742667	-0.105560989559777	1.99877172524929e-64	0.222372386878799	0.0124885442105948	0.0404958528486692	0.105560989559777
cg04093349	cg04093349	0.661825970551882	-0.031357027596821	-0.104724054194386	7.04751976806176e-71	0.0682914462195277	0.00197050613751609	0.00602267539155537	0.104724054194386
cg04094838	cg04094838	0.370949785294271	0.0619626794167158	0.252172782262172	2.23653923365165e-45	0.000866214263767141	1.04822212699749e-10	5.46718865057176e-10	0.252172782262172
cg04098479	cg04098479	0.828525983035137	0.016369547423952	-0.114658961886526	1.77600699754831e-91	0.213820560420476	1.66526175627205e-05	2.69420048521185e-06	0.131028509310478
cg04107175	cg04107175	0.387152875183107	0.0473239337823831	0.174039205553752	8.95783669632595e-50	0.00579507317800866	5.47079068416294e-07	2.15409655579719e-06	0.174039205553752
cg04113367	cg04113367	0.543939983386074	-0.0133078390500445	0.141910979060667	2.57595155172871e-57	0.495986939849495	0.000283435478581156	0.000206778448046916	0.155218818110712
cg04124606	cg04124606	0.523643855110194	0.0319916061589163	0.122574954945166	3.64301700956276e-63	0.0514347309242386	0.000173965258658834	0.000683706048899721	0.122574954945166
cg04125136	cg04125136	0.426708284115001	0.0255287173701869	0.120830301852997	4.82869317284229e-81	0.00379196359533507	9.1572739932258e-11	6.24420311464514e-10	0.120830301852997
cg04128307	cg04128307	0.194139229245665	-0.0302280926895253	-0.120424976161281	8.22348632025357e-32	0.031531134105924	1.93575357222389e-05	8.4779508106794e-05	0.120424976161281
cg04129548	cg04129548	0.46824877619943	0.0306110304113346	0.13026457569145	2.98797932510789e-32	0.355607577045922	0.0440431633399946	0.126436605282692	0.13026457569145
cg04131721	cg04131721	0.751749197333328	0.0404412773266028	0.106505602611732	5.93184050323966e-84	0.0052327816438626	0.000185452227445011	0.000282804964672887	0.106505602611732
cg04139043	cg04139043	0.484758264036557	0.0493919015731317	0.318190976945781	3.09836352627367e-49	0.0224930744111659	9.45728320348909e-12	7.14794841763631e-11	0.318190976945781
cg04139396	cg04139396	0.659413456915905	0.00926210593881678	0.104043538664278	7.65136987268761e-80	0.500293662575224	0.00015988025419698	0.000629948174169612	0.104043538664278
cg04139981	cg04139981	0.737091354825129	0.0430085430797282	0.154737393795979	1.95595819563664e-75	0.0129325522242355	8.24988439877557e-06	3.06345493627166e-05	0.154737393795979
cg04142864	cg04142864	0.374690194602702	-0.018576293199478	-0.116025706813885	1.14705780174415e-41	0.358558481873627	0.00367367563806712	0.014349384129389	0.116025706813885
cg04145927	cg04145927	0.511674368760749	-0.0107233685517908	0.155456433340841	1.30081241072664e-57	0.556736094732523	2.56376798346842e-05	1.81407541517282e-05	0.166179801892632
cg04150762	cg04150762	0.706027406560556	0.072480610330289	0.158588712160521	1.00162528453643e-79	3.26294285668576e-06	2.14352414057071e-07	2.902495542744e-08	0.158588712160521
cg04153193	cg04153193	0.655850775071315	0.125147602288968	0.238802609784702	9.61238750332013e-71	4.35679309022254e-11	7.3676100294988e-11	1.46565068703452e-13	0.238802609784702
cg04154802	cg04154802	0.689081337334704	0.0446090233201631	0.199253353545141	1.65086802705353e-57	0.0722412706760398	6.01062958089398e-05	0.000284437317299596	0.199253353545141
cg04156016	cg04156016	0.684989339696435	-0.0398388482694598	-0.136716785369926	5.10705924551627e-56	0.118985033374041	0.00637127678717979	0.0193316468458695	0.136716785369926
cg04157272	cg04157272	0.532381139359187	0.0737737102969712	0.295692406770144	1.65556426316606e-48	0.00256572380701866	5.00494502990781e-09	2.46724693246963e-08	0.295692406770144
cg04157979	cg04157979	0.708430040813318	0.0356583786362057	0.157012196003631	2.00318845736816e-90	0.00243957189646468	2.12242816491442e-10	1.29557039212961e-09	0.157012196003631
cg04159302	cg04159302	0.540052110098996	0.020986656149967	0.102293748260779	8.61078140312166e-60	0.251179943019895	0.00451984864768283	0.0171431197135129	0.102293748260779
cg04169912	cg04169912	0.669905115196026	0.0614731513361874	0.119120599417186	9.36206188685215e-66	0.00212624646852897	0.00211254609027871	0.000976241117971121	0.119120599417186
cg04171808	cg04171808	0.375523091953821	0.025361251934797	0.22622924463721	1.936116787971e-55	0.0749220298557526	5.37785078368455e-13	3.1116239996628e-12	0.22622924463721
cg04177373	cg04177373	0.661784561376739	0.00784980499894817	0.133943756363442	7.12308485861543e-57	0.743856465612376	0.00476474500192815	0.0146477459375409	0.133943756363442
cg04182226	cg04182226	0.370418798308654	0.0527212600020854	0.127207039166401	1.78778840321398e-61	2.6460348627045e-05	3.0517881474178e-07	1.23220748867142e-07	0.127207039166401
cg04184394	cg04184394	0.467172158387409	0.026254032335017	0.224904474307965	7.15084639266469e-61	0.0895880276947869	1.76969073392371e-11	1.05108618765204e-10	0.224904474307965
cg04185438	cg04185438	0.49873371649985	0.0708793389091095	0.331585690814405	7.83817164609237e-46	0.00387138367227692	1.49041577548615e-10	9.95868492656315e-10	0.331585690814405
cg04189751	cg04189751	0.77380943481233	0.0647405660878266	0.164088208736191	6.09148015816754e-81	7.37977125162106e-05	4.26582733036541e-07	2.74179723996662e-07	0.164088208736191
cg04194947	cg04194947	0.747118490304635	0.053297819956755	-0.142930092003393	4.01146827761253e-56	0.0559495952904932	0.00865495165103315	0.000527307325418441	0.196227911960148
cg04198145	cg04198145	0.71851667977472	0.0625642317437586	0.11375596696008	2.38302414001315e-86	3.86964146521065e-06	1.28776966491777e-05	5.07382349491179e-07	0.11375596696008
cg04202892	cg04202892	0.179300954731901	0.0295162364170574	0.105372024075741	6.19045053491284e-38	0.00686421055564946	1.68921708585763e-06	6.17307463398115e-06	0.105372024075741
cg04203646	cg04203646	0.481253904145462	-0.0405564215183996	-0.113356860389124	1.08138081349491e-61	0.0100801048540056	0.000261415009086414	0.000512308382316668	0.113356860389124
cg04209595	cg04209595	0.884367126967453	-0.0275971310314274	-0.118446169942186	2.1934016160758e-99	0.0193798832381097	7.96503984306505e-07	4.12912905549119e-06	0.118446169942186
cg04220501	cg04220501	0.80592572802602	0.0399889407040518	0.103982767573607	4.46888919125769e-81	0.0155886061237941	0.00132387431752527	0.00227126667182366	0.103982767573607
cg04220830	cg04220830	0.750372004383247	0.0535845359363313	0.120766315955848	1.22250830151888e-75	0.00241774467946542	0.000460294162235783	0.000367431968419899	0.120766315955848
cg04222159	cg04222159	0.235185027859661	0.039247258232441	0.115051371108998	1.68982712331567e-31	0.0226485836583374	0.000685690239984809	0.0016158711458289	0.115051371108998
cg04223863	cg04223863	0.538317868412694	0.0475732059056212	0.154413441995301	1.8281651002483e-62	0.00607738139120303	8.37546004830457e-06	2.37486810157509e-05	0.154413441995301
cg04225284	cg04225284	0.739782937681866	0.0357698338680581	0.102505756764307	4.54333931076205e-75	0.0401638328616893	0.00269946554873997	0.00625874421856136	0.102505756764307
cg04226903	cg04226903	0.751300956251052	0.0137976336797337	0.109069080532802	5.25989088315905e-72	0.464697068502404	0.00344875237619892	0.013049480696	0.109069080532802
cg04227125	cg04227125	0.577025190416849	0.00888694867607942	0.231362940662275	9.13478653652008e-60	0.648564451556652	1.63512121258162e-08	3.77417522422418e-08	0.231362940662275
cg04227591	cg04227591	0.716073845265759	0.0646130499000232	0.145520400971571	3.20470960726499e-71	0.000611381562380803	7.94319477920037e-05	4.55312505895875e-05	0.145520400971571
cg04228104	cg04228104	0.296557900422107	-0.0184705910766015	-0.194866990442794	1.30122372653585e-11	0.700481171461519	0.0380891472595012	0.108730303191092	0.194866990442794
cg04231094	cg04231094	0.36370303371305	0.0794746531445531	0.131437249069301	1.1718009494489e-45	1.65927532886029e-05	0.000197235430681601	7.47237806950493e-06	0.131437249069301
cg04233270	cg04233270	0.823186250900045	-0.0213912495347362	-0.123903686758938	7.15809855092862e-88	0.133639533382965	1.67931378891245e-05	9.0784122683572e-05	0.123903686758938
cg04233421	cg04233421	0.659313505866499	-0.0644623873390157	-0.166082084071123	1.64629100961282e-84	8.30873069366327e-07	3.06059220022675e-10	1.04781412857191e-10	0.166082084071123
cg04235768	cg04235768	0.391235277329833	0.0023507559459373	-0.101866841542564	3.70157628877262e-51	0.886079554665649	0.00176181213388373	0.00338722248377808	0.104217597488501
cg04236178	cg04236178	0.483536355627351	-0.0571610085261926	-0.115824513641766	1.54491911313507e-46	0.0138152800573772	0.0100949749052567	0.00919066427640024	0.115824513641766
cg04246167	cg04246167	0.636822111759065	0.0740570780899616	0.21086790686371	1.11203204728568e-67	6.06736752143691e-05	1.54510323713175e-08	1.76555659759548e-08	0.21086790686371
cg04249541	cg04249541	0.659564061644256	0.0812652694969746	0.172036840272131	1.12108078583085e-67	2.3503981702844e-05	4.53279349276422e-06	8.22872376659769e-07	0.172036840272131
cg04251405	cg04251405	0.565124201536145	0.0201738875078779	0.104596975318268	4.28941627419812e-74	0.136833072810449	0.000114890760119456	0.000562241338687036	0.104596975318268
cg04252446	cg04252446	0.22752634822925	0.0473367335979089	0.171533877020265	3.24190662007065e-48	1.19647114612366e-05	1.01017553933431e-13	3.37071209051149e-13	0.171533877020265
cg04257196	cg04257196	0.81124942161236	0.0352135384081365	0.121088693349993	1.57581762648996e-74	0.0683494628862457	0.00146641501752149	0.00470420366484238	0.121088693349993
cg04257518	cg04257518	0.541247938583933	0.028227874225583	0.106597057283858	1.14045505492925e-68	0.057242877702972	0.000295150238110059	0.00112131458787073	0.106597057283858
cg04261496	cg04261496	0.75465370844064	0.0173578093484201	0.122963713809732	2.95441897520438e-79	0.277239619674925	0.000123052650250891	0.000585790442403413	0.122963713809732
cg04262313	cg04262313	0.675663946144423	0.032498809192369	0.155707963449333	9.69608578124311e-71	0.0651461795944877	1.17473296940598e-05	6.18039435284564e-05	0.155707963449333
cg04263511	cg04263511	0.42413712224907	0.0444382915248327	0.120287011116649	6.83169975750042e-69	0.000183786701221819	3.94566422174215e-07	4.06802978348137e-07	0.120287011116649
cg04287379	cg04287379	0.738305902413548	0.0347111077718005	0.132257655681323	2.985470349904e-81	0.0212148846793944	1.21026163059631e-05	5.00006836437593e-05	0.132257655681323
cg04296452	cg04296452	0.280314720842066	0.0562670673495854	0.151183449059772	6.21369851889462e-55	7.50147135202158e-07	6.1408771514444e-11	2.82918959201199e-11	0.151183449059772
cg04298253	cg04298253	0.267726198875468	0.0334982606922284	0.126831402077473	7.79911257083173e-36	0.0509491781671472	0.000199155572242157	0.000767982633843512	0.126831402077473
cg04298847	cg04298847	0.369390559719811	0.0179544257949433	0.126871659289298	7.6283345115518e-57	0.182748336949435	3.76648967429033e-06	2.06335544292072e-05	0.126871659289298
cg04301343	cg04301343	0.652507639202043	0.0278986924392341	-0.249398385989924	3.57996609832534e-53	0.284528044315611	2.80857653242983e-06	5.79413576597892e-07	0.277297078429158
cg04303439	cg04303439	0.663602415386093	0.0761166343911337	0.106487742486682	3.670554121467e-78	6.67721607332917e-07	0.00021969337430246	6.75286726203973e-07	0.106487742486682
cg04308793	cg04308793	0.361970749760758	0.0670789097057048	0.168086166364098	1.33062153092242e-55	2.90809377647542e-06	4.69434477295487e-09	1.60697918902609e-09	0.168086166364098
cg04311582	cg04311582	0.368121844706056	0.0122542050731519	0.121767732772765	4.96238567944189e-58	0.346201987753476	4.4211069845582e-06	2.0167383908267e-05	0.121767732772765
cg04318732	cg04318732	0.310965928888416	0.0237616609860205	0.178994784910667	1.13638921467026e-45	0.116506584051388	1.53804104888982e-08	9.35984965571812e-08	0.178994784910667
cg04337651	cg04337651	0.758031070770741	0.0337777580334319	0.110172854245451	4.50593578225577e-95	0.00276471645920469	1.20722682025683e-06	3.34440400684686e-06	0.110172854245451
cg04339570	cg04339570	0.48579313793575	0.0564322862409605	0.232442623323536	5.75788382266057e-49	0.0100450162403351	2.0447577916361e-07	1.02387835012198e-06	0.232442623323536
cg04345852	cg04345852	0.647465061448495	0.0671384404918231	0.234382428006278	1.75610929134385e-57	0.004478995071129	8.84050989732318e-07	3.03253152368582e-06	0.234382428006278
cg04359840	cg04359840	0.292303197799749	0.0354066516327837	0.135851082728353	1.84081187067354e-58	0.000741968429038502	4.87832454503322e-10	2.15658003576134e-09	0.135851082728353
cg04367503	cg04367503	0.474967396770037	-0.0501069844725703	-0.102069704467757	8.60802553812097e-48	0.0228621872928978	0.0168191473259173	0.0176305669544377	0.102069704467757
cg04367829	cg04367829	0.677407396048877	0.0253596127229611	0.193295729536154	9.12682505027522e-71	0.149549671543082	1.13033196406706e-07	6.55889811438165e-07	0.193295729536154
cg04381309	cg04381309	0.79272354635682	0.00676495761114503	0.120952336140698	8.30988060773008e-78	0.696153411957638	0.000470833880283807	0.00151811776373657	0.120952336140698
cg04383647	cg04383647	0.580742503682093	0.0839418671858913	0.120445309675765	2.2013307188581e-78	1.10445029223803e-09	2.62966890785817e-06	4.97404660839031e-10	0.120445309675765
cg04392422	cg04392422	0.561965779038277	0.0293028817601587	0.105659999520281	7.70845865161432e-88	0.00309329432485087	1.54383886726473e-07	5.75781735119749e-07	0.105659999520281
cg04397876	cg04397876	0.415727452687015	0.0237083908290968	0.114593348912511	2.8817053641179e-72	0.0239154896423834	1.09078392458275e-07	6.63959951052489e-07	0.114593348912511
cg04398893	cg04398893	0.308645521975703	0.066192360429892	0.119868422647633	1.87505909484887e-59	7.45524017054393e-09	4.82767828358868e-08	2.26074192734256e-10	0.119868422647633
cg04399147	cg04399147	0.567491316779049	0.0141769569070264	0.100385916925382	1.20775540683535e-76	0.267406343810867	9.13045345827547e-05	0.000440954561026345	0.100385916925382
cg04402575	cg04402575	0.333907107649535	0.108458221620819	0.180434617445095	1.02230724604833e-45	1.03543909261401e-09	8.18091429938393e-08	7.76892252206152e-11	0.180434617445095
cg04406400	cg04406400	0.735763111245728	0.0251190455513306	0.141495690644155	1.20038662920677e-64	0.256072825286787	0.00124623269110831	0.00532002476742191	0.141495690644155
cg04411245	cg04411245	0.722986457931147	-0.00720440171790259	0.127795951728025	8.34270745170648e-74	0.678477610949277	0.000241478177790408	0.00027792256842029	0.135000353445928
cg04412234	cg04412234	0.724304455031405	0.046386078051992	0.100081695420065	8.80866767993091e-85	0.000780538881281617	0.000200128780826806	0.000102477254636652	0.100081695420065
cg04415694	cg04415694	0.729414206164558	0.0624154480445302	0.138370677549284	9.70344378995901e-85	1.11836780483082e-05	7.04411060191729e-07	1.40385574620756e-07	0.138370677549284
cg04421915	cg04421915	0.642517308572058	-0.0459222140579127	0.179402834448539	6.95215212222233e-69	0.00935990115625737	5.68985230945561e-07	1.1002045506998e-09	0.225325048506452
cg04425202	cg04425202	0.719151909653687	0.0868636867736572	0.134254919160959	3.70873832163652e-88	2.07082643835358e-10	1.53090489482646e-07	3.34137212775564e-11	0.134254919160959
cg04441168	cg04441168	0.716636268757839	0.0217859217559696	0.140388472311778	4.89963701225905e-85	0.101050617740689	2.83025819623956e-07	1.73404074711478e-06	0.140388472311778
cg04441577	cg04441577	0.756076141627047	-0.0230240644758611	0.108594988388573	1.5816577622799e-83	0.112755848141931	0.000176264990196459	1.53186723887978e-05	0.131619052864434
cg04445379	cg04445379	0.636716666478657	0.0704449034988884	0.239527840630694	7.03380569003879e-68	0.000119901399939411	2.58486549241911e-10	7.11544138444341e-10	0.239527840630694
cg04445406	cg04445406	0.778089928861714	0.0244752214904125	0.103255488058263	3.41158503825696e-69	0.242795582672006	0.0119710850021234	0.0398186083477658	0.103255488058263
cg04447362	cg04447362	0.535473898747252	-0.0343669245945922	0.115936333853398	1.53743976126088e-60	0.054983747819701	0.00102606549796147	4.40257836657779e-05	0.15030325844799
cg04450377	cg04450377	0.700003751897964	0.0306368927246444	0.146179684224416	6.77679129924913e-67	0.125131176475065	0.000239649972624846	0.00110128495684857	0.146179684224416
cg04460364	cg04460364	0.53584461645319	0.0960062195093677	0.123857621215728	8.34747374985642e-69	1.7271420080211e-09	2.53834215644143e-05	1.99520961945892e-09	0.123857621215728
cg04460557	cg04460557	0.213529916136284	0.0630163262768878	0.128369796429673	3.93839715618362e-42	2.24537339154603e-07	6.25138073481863e-08	2.44028941622916e-09	0.128369796429673
cg04460945	cg04460945	0.638999436757458	0.0152520949795046	0.231270280953638	5.06349727911798e-41	0.663573377799721	0.00091926086898469	0.00308378963799917	0.231270280953638
cg04468133	cg04468133	0.594467348735109	-0.0721480759530004	-0.107949634176274	2.17208195102753e-71	6.05309524576901e-06	0.000361817584315596	4.91016522048395e-06	0.107949634176274
cg04478698	cg04478698	0.650983378857244	0.103443194960112	0.210574200546256	7.26873884945555e-60	7.44031164826749e-06	2.77201100720622e-06	2.85826217494654e-07	0.210574200546256
cg04485391	cg04485391	0.626082253075357	0.0443920018227954	0.108838098989187	4.27885006361075e-65	0.0183237607637424	0.00305224439835054	0.00465285824547831	0.108838098989187
cg04494791	cg04494791	0.515807065651959	-0.0248362000873141	0.161129182695237	3.77659567807921e-64	0.114635626444235	6.03654059632773e-07	2.91849221961901e-08	0.185965382782551
cg04497368	cg04497368	0.115920641200439	0.00659653629918232	0.127139543250938	6.73878471403276e-29	0.468626623623488	9.37163073820715e-11	2.35831034321202e-10	0.127139543250938
cg04497870	cg04497870	0.737193142058989	0.0585030771184893	0.14912810278566	3.84076349874465e-85	3.53037069648986e-05	1.20812941523565e-07	7.04786679687195e-08	0.14912810278566
cg04498198	cg04498198	0.214877569034107	-0.0309448100208711	-0.12362600624213	4.59507636319375e-23	0.13463188715729	0.00242519640168513	0.0088538212174096	0.12362600624213
cg04508057	cg04508057	0.5435200934123	0.0425653256246921	0.154001722120276	7.09209838220018e-65	0.00975645589559764	3.37014244019108e-06	1.27135885237632e-05	0.154001722120276
cg04508851	cg04508851	0.438178732117246	0.0680276075483155	0.151184229316534	1.03677218660288e-59	1.23145391710805e-05	7.50403174581136e-07	1.55467919824971e-07	0.151184229316534
cg04510919	cg04510919	0.778770441613269	-0.0197082459715421	0.108262481144308	9.70703247511776e-76	0.271502648728698	0.00224525546841811	0.000864013141454567	0.12797072711585
cg04519969	cg04519969	0.585157727929409	0.034232008873373	0.156952436373908	4.71000983449341e-72	0.0212364479472482	2.43596985841712e-07	1.3935043215147e-06	0.156952436373908
cg04522310	cg04522310	0.266629913027602	0.0169221941793383	0.123199489210062	3.26360327063188e-30	0.399579570089799	0.00195791434264997	0.00786215935111034	0.123199489210062
cg04525738	cg04525738	0.437484643657563	0.0742059988932295	0.281202167116093	2.87787583239037e-49	0.000199807447780267	2.00925516898889e-11	8.45230103762719e-11	0.281202167116093
cg04536856	cg04536856	0.491447592264464	0.0623022416871112	0.199966805176594	6.19121812947152e-48	0.00634871793603191	1.14156352957604e-05	3.14502821541213e-05	0.199966805176594
cg04542911	cg04542911	0.359940787996203	-0.0684919441575007	-0.104635145057575	1.04627081550061e-52	7.31564250801313e-06	0.000314217383083851	5.2650133110652e-06	0.104635145057575
cg04544898	cg04544898	0.739152937503801	0.0435701939844257	0.116893290582045	2.8052909463853e-75	0.0123768829677357	0.000631553830613389	0.00113821833657575	0.116893290582045
cg04544908	cg04544908	0.629573089140411	0.0711683391580175	0.115906273645656	1.15889948966686e-74	5.25891653566359e-06	0.000101754156447387	2.19001861645616e-06	0.115906273645656
cg04549333	cg04549333	0.406783202487398	0.000616744581038545	0.160918852831842	7.15315582369193e-34	0.982015021250869	0.00297489960333077	0.00703270270823575	0.160918852831842
cg04552530	cg04552530	0.661244008471069	0.0614145318174775	0.150654787928356	1.09257800479207e-71	0.0003732468100702	9.52894623044186e-06	7.07212100876531e-06	0.150654787928356
cg04552784	cg04552784	0.337036274005441	0.0930659077843744	0.206322440452216	4.30915472276081e-37	1.69401873569709e-05	1.1747559708963e-06	2.58928547322874e-07	0.206322440452216
cg04554022	cg04554022	0.479579303773741	-0.00891876764988399	0.108671205089912	7.37014797144737e-60	0.581316771093936	0.00074149236539404	0.000739139460560409	0.117589972739796
cg04555780	cg04555780	0.470251747517786	0.0305983145869164	0.111124320948194	5.54112785440608e-72	0.010762949403858	4.11354826006624e-06	1.56404274838447e-05	0.111124320948194
cg04562799	cg04562799	0.617995935565438	-0.00098509260455097	0.282673277114189	5.33762878378242e-49	0.971321837350876	5.82337755648134e-07	8.13648117944623e-07	0.28365836971874
cg04563115	cg04563115	0.738561826680083	0.0360397030910835	0.126447541615715	2.59305903867069e-92	0.00214730941845068	1.16810366615864e-07	4.00083147809642e-07	0.126447541615715
cg04564998	cg04564998	0.752490941211523	0.0532162285378458	0.130027134743821	2.70315608138493e-79	0.00109689191471569	4.95143270245404e-05	4.46637769598609e-05	0.130027134743821
cg04567302	cg04567302	0.67799097146637	-0.00191442683757755	-0.111497661784899	4.08497505806354e-73	0.907975994392646	0.000731432521853865	0.00183551691002477	0.111497661784899
cg04571941	cg04571941	0.0896140044642039	0.106508621873026	0.299107698016687	0.0280786969710182	0.034313727192057	0.00242453544262559	0.00534965037059881	0.299107698016687
cg04573349	cg04573349	0.815637297172541	0.0161533074174515	0.119436880846871	1.84562019572424e-83	0.301351218696267	0.000137090175128638	0.000641083641426324	0.119436880846871
cg04579548	cg04579548	0.52766539166344	0.0351757270750002	0.265804496675649	9.0113071032362e-54	0.0916234614317987	1.59984911328765e-09	1.0099203291457e-08	0.265804496675649
cg04580179	cg04580179	0.732983507749401	-0.050790651522935	-0.10167049118959	6.58382507466436e-80	0.00116908389481872	0.000808488112352997	0.000347934850797719	0.10167049118959
cg04580344	cg04580344	0.724758306604904	-0.0969698127018104	-0.110359597707611	5.64680911230022e-67	7.18057495625355e-06	0.00642361740343849	2.12595101900076e-05	0.110359597707611
cg04586051	cg04586051	0.748852946530553	0.0531953258171694	0.133882172875942	3.8579244113578e-93	9.14813642535844e-06	2.22692891348118e-08	9.54752212318254e-09	0.133882172875942
cg04594818	cg04594818	0.576773227583908	0.0877302776094817	0.143762518558251	3.32810036761815e-70	7.07676203561631e-08	3.32165005493159e-06	1.31901791207446e-08	0.143762518558251
cg04599190	cg04599190	0.616914172877111	0.0220430755964645	0.126782278198702	6.66214990366413e-73	0.147700674892711	3.5017277324525e-05	0.000183309894027374	0.126782278198702
cg04605590	cg04605590	0.208781555353349	0.0097240574706024	0.102708711758432	1.02790399368809e-45	0.336281550978793	7.87511892342086e-07	3.54445063883012e-06	0.102708711758432
cg04605987	cg04605987	0.326935232252977	0.0226992066026285	0.126821138124631	4.92264978987034e-38	0.245737336360434	0.00107355921522229	0.00463088528863743	0.126821138124631
cg04616608	cg04616608	0.503645490581724	0.00590686035080744	0.133928058768842	1.97279141574435e-71	0.644866363200985	4.26498668443029e-07	1.16393539851905e-06	0.133928058768842
cg04620612	cg04620612	0.624528993988186	0.00128862087488914	0.105269821592539	1.30377822565439e-82	0.915720127609677	2.02186742945432e-05	4.28879474092992e-05	0.105269821592539
cg04626770	cg04626770	0.821427742206918	0.0458617902842474	0.123829752964255	8.33022667696667e-82	0.00584626802812988	0.000158049552066872	0.000263595136285893	0.123829752964255
cg04628181	cg04628181	0.852874384355843	-0.03065300180905	-0.104969297913195	3.33227429850128e-110	0.000653234323608938	1.14653846185979e-08	3.49136720129809e-08	0.104969297913195
cg04631528	cg04631528	0.656811493640952	0.0289864063402896	0.138268462712968	2.45983684426723e-63	0.155818470167142	0.000645668648079534	0.00280410705074127	0.138268462712968
cg04633651	cg04633651	0.805891634599249	-0.0352122163189427	0.128183394472277	1.72718074684225e-55	0.24646579569511	0.0307338663575051	0.0139658910485971	0.163395610791219
cg04633683	cg04633683	0.25123011477517	0.036556506496997	0.115475477465076	5.87811948920264e-48	0.00183064735368327	9.61209718621926e-07	2.34577154129775e-06	0.115475477465076
cg04634182	cg04634182	0.684816875800626	0.05896575391256	0.142097383248142	2.66303990138143e-70	0.00132692944834731	8.09717312904693e-05	7.19928891135561e-05	0.142097383248142
cg04634427	cg04634427	0.704135996781565	0.0172963440211796	0.100603882357768	1.09543601391134e-66	0.389863855050829	0.0109111454695858	0.0385367504648022	0.100603882357768
cg04636304	cg04636304	0.558312130282205	0.0455465949235193	0.145485932145446	1.04459868648319e-83	3.90921681625433e-05	1.84431470546651e-10	3.59542222885883e-10	0.145485932145446
cg04649336	cg04649336	0.573910479890294	0.0507771571908252	0.113026424152269	4.7405048122353e-79	6.2074652585149e-05	5.40754667043985e-06	1.67603127139348e-06	0.113026424152269
cg04650604	cg04650604	0.716530788118234	0.0218805210821907	0.119303887257274	1.74161202962226e-80	0.138517988297199	5.7051511197898e-05	0.000291248383262117	0.119303887257274
cg04652257	cg04652257	0.708613670300232	0.0309879958794749	0.110900868891338	3.1584917673664e-76	0.0560662685772653	0.000546067862820697	0.00189969829604672	0.110900868891338
cg04654479	cg04654479	0.897868298355862	-0.0775508937058171	-0.105375543112623	1.7733082402738e-98	4.19940515027737e-09	1.70659314016448e-05	3.45990196061376e-09	0.105375543112623
cg04656042	cg04656042	0.214367606812951	-0.00171191823549652	-0.158830455002183	6.13703936195835e-14	0.955103664770599	0.00805034327087284	0.0199132444919363	0.158830455002183
cg04661976	cg04661976	0.219735262666771	0.0594900066604441	0.157783929496511	4.16462446482322e-41	2.88943655278682e-06	7.98095608553989e-10	4.02848627098042e-10	0.157783929496511
cg04671734	cg04671734	0.426127097911301	0.0570157799365456	-0.176837022062345	4.13483567422995e-41	0.0159577857746976	0.000158549032956686	1.09839140371813e-06	0.233852801998891
cg04672275	cg04672275	0.583724305847586	0.0998939955280559	0.178088801076877	3.49686549669859e-71	1.21014561984044e-09	1.44087411045901e-08	3.18614063721229e-11	0.178088801076877
cg04676645	cg04676645	0.573209024088345	0.0315537725473577	0.248874290923052	1.5623876527008e-49	0.209901866301195	1.36577200818393e-06	7.32474597515569e-06	0.248874290923052
cg04679849	cg04679849	0.69430372895443	-0.0449671954253817	-0.103912099748818	1.18911150339115e-70	0.0138388560139551	0.00351233594039694	0.00441423762833225	0.103912099748818
cg04687190	cg04687190	0.702218163261622	-0.0128383542380076	0.142284562613913	4.90956853633238e-53	0.647596727325593	0.0100525087067184	0.0138411567962142	0.155122916851921
cg04687517	cg04687517	0.406135932745235	0.0348612950688562	0.111204164519835	1.8050398546252e-45	0.0799197746603777	0.00439996999978881	0.0123678098429793	0.111204164519835
cg04689178	cg04689178	0.352053012283326	0.0350798001879437	0.169436492323732	5.13510418779762e-54	0.0119078220807223	5.318281844643e-09	3.45591205372919e-08	0.169436492323732
cg04694035	cg04694035	0.284824308442309	-0.0574665758323104	-0.108204157502535	3.67772631276717e-60	2.5594536830165e-08	5.44798171837047e-08	5.55116799446315e-10	0.108204157502535
cg04714466	cg04714466	0.690556345437503	0.0114729561863501	0.12645432120923	7.77402741111837e-83	0.392500597768029	3.88624246675596e-06	1.66711653536005e-05	0.12645432120923
cg04716360	cg04716360	0.70850634209439	0.0394711202779475	0.141246595516615	6.48480822241011e-88	0.00159687932821084	3.21786635211665e-08	1.16202726544629e-07	0.141246595516615
cg04719721	cg04719721	0.345114570600208	0.0552377160227976	0.101740317700633	3.04553081929802e-55	4.91404244462426e-05	0.000106258240913402	1.1051046964537e-05	0.101740317700633
cg04723679	cg04723679	0.52309135055351	-0.0419109225298786	0.113910388653253	4.40119296518366e-52	0.0526443124687914	0.00702406809222662	0.000383460686299014	0.155821311183132
cg04725907	cg04725907	0.516329911615671	0.0573721367217484	0.109239080473843	1.55821180327494e-77	1.8578209632247e-06	2.6440953846916e-06	1.12640764361005e-07	0.109239080473843
cg04727357	cg04727357	0.452370185107147	0.101801179394092	0.107045076716589	3.69110050360857e-66	5.77033445523587e-12	4.96280384592631e-05	1.87270451424513e-11	0.107045076716589
cg04727924	cg04727924	0.688406523008931	0.0147717193948739	0.126993061353304	9.63890294995835e-72	0.396159287655963	0.000263918975486416	0.00113684883127516	0.126993061353304
cg04731544	cg04731544	0.155334241638349	0.015545325063584	-0.104951339382673	1.25596901929826e-27	0.222480391641477	4.29334048025072e-05	8.11640001184451e-06	0.120496664446257
cg04738464	cg04738464	0.340182366392026	0.0313997739904542	0.123681660980605	5.72315407268056e-57	0.0121003646796414	1.06622607479493e-06	4.83126187715408e-06	0.123681660980605
cg04742556	cg04742556	0.651557484839165	-0.0973082672059913	-0.116693528614042	6.77936332037942e-77	1.2009118381627e-09	6.90185719636811e-05	2.2040476604189e-09	0.116693528614042
cg04743294	cg04743294	0.520842948474209	0.0874328715843815	0.25620758319237	8.58754589134554e-42	0.00226453728286436	7.03019505537207e-06	1.35946981821936e-05	0.25620758319237
cg04748213	cg04748213	0.399592991452643	-0.00471540908707622	0.118730692843282	1.47874730018432e-65	0.68732687327807	8.62521565599678e-07	6.59478518003468e-07	0.123446101930358
cg04754304	cg04754304	0.7476635753881	0.043735263671766	0.121176093216838	2.87543496279731e-93	0.000199354145310218	2.606255022737e-07	3.02823315323365e-07	0.121176093216838
cg04756155	cg04756155	0.474411976293702	-0.00638738106855843	0.152201580027472	2.7730707974586e-49	0.759732925532622	0.000272983986706873	0.000376652973934986	0.158588961096031
cg04764512	cg04764512	0.554482448484458	0.0349945756295161	0.130533644284405	6.93192764863714e-71	0.0157985018380668	7.39409947144305e-06	2.95875203644082e-05	0.130533644284405
cg04764687	cg04764687	0.548360666665045	0.142185248174859	0.22541377186547	2.35791544698193e-57	9.005012851612e-11	4.26546956656863e-08	9.26808186014393e-12	0.22541377186547
cg04770218	cg04770218	0.560742802474654	0.0625421352319617	0.114910941891738	1.04416795329275e-71	2.45441335072478e-05	5.82209657694978e-05	4.68059307961345e-06	0.114910941891738
cg04770577	cg04770577	0.838657497248459	0.11121055863741	0.112351125465608	2.30627882759871e-84	1.79504712455718e-10	0.000344192500259926	7.09257775889882e-10	0.112351125465608
cg04777541	cg04777541	0.70186832984441	0.0480651941719382	0.12360236891866	1.52075489857347e-97	2.4863152880348e-06	1.68782087630171e-09	6.74096030130005e-10	0.12360236891866
cg04778564	cg04778564	0.609244502261533	0.00696353673173349	-0.129368533782732	1.51752398086375e-63	0.710475842463065	0.000547707953049036	0.000716029760299518	0.136332070514465
cg04784535	cg04784535	0.558418204531758	0.0258210663920359	0.131788811105472	2.28378466224241e-68	0.0935391338091767	2.12736759735533e-05	0.000112127849279419	0.131788811105472
cg04785299	cg04785299	0.682383788952064	0.0763010500836442	0.145725221618322	1.4661999665191e-62	0.000578736423577409	0.000681948961944007	0.000195660746514183	0.145725221618322
cg04785786	cg04785786	0.64529099616741	-0.0174162654331611	0.115183377738167	7.84448610062889e-61	0.412772515367321	0.00597974800732707	0.0044325852285864	0.132599643171328
cg04786142	cg04786142	0.592495350238125	-0.0665837212779261	0.111333891349377	1.94980941706223e-72	1.58556613096313e-05	0.000163358982611702	3.91568075634812e-10	0.177917612627303
cg04799664	cg04799664	0.769488860311423	0.0373150057128921	0.12916176140785	3.44816756784933e-77	0.0306180564597375	0.000162265689664383	0.000546450737854929	0.12916176140785
cg04806635	cg04806635	0.423125247005474	0.0114666357028325	0.135647811397201	3.26648342787591e-78	0.212140237473526	1.15015476772635e-11	4.72152787838658e-11	0.135647811397201
cg04806887	cg04806887	0.405876991617563	0.0325782218187331	0.105826642951529	5.71484408440347e-64	0.00957880710234912	2.40409873598748e-05	6.95606840213593e-05	0.105826642951529
cg04808365	cg04808365	0.561778334207166	0.0661970701874528	0.139655658470565	3.41833403476685e-67	5.93690177597177e-05	1.40203325856038e-05	3.21447718929114e-06	0.139655658470565
cg04810284	cg04810284	0.752571685013146	0.0355395224933619	0.111664243538145	8.04321366634517e-65	0.115730462364156	0.0115040837897781	0.0308586904128929	0.111664243538145
cg04810795	cg04810795	0.294507283939157	0.0314897066969236	0.191784030021873	1.65826764229429e-49	0.0160421869208337	9.78725389517982e-12	7.55522266368217e-11	0.191784030021873
cg04814352	cg04814352	0.605029652436987	0.0369831041824118	0.165363254351476	5.14639039602298e-71	0.0189380236540261	2.82175153256849e-07	1.56883671580522e-06	0.165363254351476
cg04819760	cg04819760	0.570637809286709	-0.071871861097494	-0.1192198919001	8.2156513136293e-57	0.00075997711015694	0.00366658905679127	0.00067513686953874	0.1192198919001
cg04829186	cg04829186	0.188339402348363	-0.048394005226616	-0.120089365414683	3.78323361566523e-36	8.5993616159356e-05	8.69677835763504e-07	5.14696360583122e-07	0.120089365414683
cg04829217	cg04829217	0.775006821871545	0.00286633224914045	0.128414458722513	4.08349382593184e-85	0.840540560103705	9.50523915991934e-06	2.19236733495873e-05	0.128414458722513
cg04831708	cg04831708	0.618334471948444	0.0230347632773021	0.191005719682942	2.4494199451727e-62	0.241592725713521	2.03900452232475e-06	1.05284592682574e-05	0.191005719682942
cg04832450	cg04832450	0.242925634840231	0.0524723425307665	0.102514094900413	9.98724143790339e-37	0.000697224016811501	0.000628357624840917	0.000209727515860941	0.102514094900413
cg04835971	cg04835971	0.720685465062277	-0.0634649348874625	-0.17823458839176	5.001439350288e-55	0.0222332927735569	0.00107544254302898	0.00229796314299409	0.17823458839176
cg04838846	cg04838846	0.558704319402539	0.0518318840816125	0.201598793176277	9.29289080408490e-74	0.000196638165104215	7.22704497974129e-12	3.31558504293616e-11	0.201598793176277
cg04843067	cg04843067	0.748737448808543	-0.00296884196619906	-0.135670807677662	3.96235481424582e-65	0.893490933636953	0.00203867967055764	0.00534460133303431	0.135670807677662
cg04848129	cg04848129	0.570377006006047	0.0521417402350527	0.118651091546959	4.4951902715957e-70	0.000725221970155691	8.46667480015987e-05	5.27341800390564e-05	0.118651091546959
cg04849850	cg04849850	0.537757652768315	0.0113395137006836	0.100294272670803	2.42556095693076e-66	0.463947055701289	0.00111215756294115	0.00440898954504667	0.100294272670803
cg04852330	cg04852330	0.725100647733657	0.0566209821692863	0.123236615002892	8.22100254626628e-88	1.58603946986867e-05	1.61406310719682e-06	3.1257883719001e-07	0.123236615002892
cg04861869	cg04861869	0.62028538958181	0.103908241792502	0.142230058782771	1.69727729569001e-68	1.58095310557198e-08	3.2946659780252e-05	1.36301004137726e-08	0.142230058782771
cg04880091	cg04880091	0.413775959577608	0.0982155487487548	0.145935108542906	4.7223690119722e-44	7.98105489026481e-06	0.000473307205140875	7.00761818582997e-06	0.145935108542906
cg04884579	cg04884579	0.410913998259692	0.00436797544682021	0.100689012547038	1.7095177348914e-61	0.742660750667602	0.000162740055502071	0.000485257314187704	0.100689012547038
cg04887049	cg04887049	0.709796238747139	0.0477769401244258	0.123603732909988	3.15163193638882e-80	0.00146852139404519	3.035044032684e-05	3.57693090736175e-05	0.123603732909988
cg04891053	cg04891053	0.375914839564256	0.050102777741626	0.125205295054674	1.06639743858639e-58	0.000206333160029048	2.75206027898693e-06	1.98543522905522e-06	0.125205295054674
cg04892600	cg04892600	0.64389386505495	0.0275329742625199	0.144742879820575	4.4455586423155e-71	0.0977854802033514	1.58909316798642e-05	8.54062347052156e-05	0.144742879820575
cg04894027	cg04894027	0.585622455434044	0.0467893870533935	0.134998997289606	1.23911872887223e-70	0.00259531192523875	1.22409244781951e-05	2.28021132265719e-05	0.134998997289606
cg04894169	cg04894169	0.487350260483787	-0.187983231331008	-0.331646868960895	1.96133209688156e-38	2.39606529144126e-09	3.52243245192838e-08	8.63015863764383e-11	0.331646868960895
cg04895445	cg04895445	0.777579143435536	0.018787071121994	0.148432526637409	1.32983720193791e-74	0.30669391982732	5.98202008913539e-05	0.000283530688269092	0.148432526637409
cg04895475	cg04895475	0.315263577325676	0.032221154652471	0.100150931589239	1.28879946270937e-69	0.000203484306696115	1.33248354189263e-08	2.59236198381153e-08	0.100150931589239
cg04901835	cg04901835	0.247470992362474	0.00758634092648745	0.15451923714634	2.26158433791469e-33	0.653560002119204	7.23806116887732e-06	2.19791283718752e-05	0.15451923714634
cg04905791	cg04905791	0.126272070638073	-0.00050774562837365	0.1464783019142	1.72326316671028e-32	0.954261432618749	1.35616728442958e-13	6.98888640099644e-14	0.146986047542573
cg04906352	cg04906352	0.698674764034131	0.106729871397239	0.224296766312823	6.85618291151231e-68	2.57093325051176e-07	3.16162131471274e-08	1.66750503243407e-09	0.224296766312823
cg04908625	cg04908625	0.387517154477287	-0.0162040938181985	-0.112219128786906	5.36262623555096e-47	0.371716793470133	0.00179084367778237	0.00730657231605696	0.112219128786906
cg04914310	cg04914310	0.644510529221587	-0.0300004294262699	0.123838242874421	9.83149511883125e-80	0.0275695477975274	6.37382675747142e-06	5.95551068138059e-08	0.15383867230069
cg04923178	cg04923178	0.434206725384445	0.0187708590925314	0.140594353442971	4.10838105348751e-78	0.0483840804745428	8.62773627512931e-12	5.87758333549468e-11	0.140594353442971
cg04923746	cg04923746	0.72392407316133	0.0473172970406048	0.133388830511845	1.60817566185522e-57	0.0694960826916919	0.00882641205668062	0.0202512476470849	0.133388830511845
cg04926766	cg04926766	0.293552405920543	0.156667137437218	0.141027403485575	5.43275118661233e-42	9.06727920894475e-17	9.90731615403937e-06	5.20652398568861e-16	0.156667137437218
cg04926845	cg04926845	0.418941752972361	0.0234417453778837	0.164885779531896	1.46944040123044e-59	0.10159607267007	3.14616584641591e-08	1.96464525955468e-07	0.164885779531896
cg04927066	cg04927066	0.79402123331402	0.0657930585665788	0.107242090413598	1.81372681107592e-88	3.85897806064966e-06	7.94084862206548e-05	1.51201459086018e-06	0.107242090413598
cg04929503	cg04929503	0.244077390163154	-0.0458921362115615	-0.164833255480062	1.4934097378628e-19	0.0885452420933626	0.00190062551400376	0.00638160885431107	0.164833255480062
cg04929759	cg04929759	0.819902246613697	-0.0618780395236082	-0.103236742147574	1.20168975892787e-89	1.35073495344993e-05	0.000148548638722912	5.44642617647193e-06	0.103236742147574
cg04931685	cg04931685	0.670259451556019	0.0441304285320667	0.213444044718686	2.42170206974031e-58	0.0621256465848512	7.94157050790165e-06	4.25898767805206e-05	0.213444044718686
cg04935434	cg04935434	0.571749695419775	0.0563058898989994	-0.131076665975456	5.11855692959088e-63	0.00204637247869677	0.000243146789099062	1.49924819344676e-07	0.187382555874456
cg04938315	cg04938315	0.258258834425957	-0.0263899846133953	-0.100038085007595	1.95918741075847e-51	0.0156072464166906	5.22278022274846e-06	2.16294562672433e-05	0.100038085007595
cg04942605	cg04942605	0.572924119506196	0.00192624194853217	0.188606130685291	8.61103193279506e-65	0.910347192267552	1.17393182943551e-07	1.8659143076536e-07	0.188606130685291
cg04945422	cg04945422	0.517544448431847	0.136053338793584	0.178588434497277	5.43459152865545e-49	4.11218466429238e-08	0.000109676438731771	5.12226577325691e-08	0.178588434497277
cg04947676	cg04947676	0.784368453020493	0.00698356058446771	0.120755844653775	1.23114201601738e-84	0.63215169753509	4.1686612886666e-05	0.000138097453177744	0.120755844653775
cg04949537	cg04949537	0.722979290032621	0.0501039132570958	0.107999677443633	2.02918749197404e-96	3.33449932383186e-06	3.15514556672957e-07	3.86574250326701e-08	0.107999677443633
cg04951371	cg04951371	0.417433318495813	0.00942117683522866	-0.140353238532711	1.24084795427158e-51	0.586205693906226	5.7746744521396e-05	4.74059205136695e-05	0.149774415367939
cg04951644	cg04951644	0.740338438023982	0.0634174705448958	0.109309484597801	7.34243707948174e-90	9.6239147533902e-07	1.02221061816569e-05	1.66377876262955e-07	0.109309484597801
cg04959480	cg04959480	0.822611645489762	-0.0562538907794088	-0.100500088035657	2.90690768081363e-85	0.000303892146684808	0.000813988682344021	0.000141113050702047	0.100500088035657
cg04963424	cg04963424	0.672377495057269	-0.0599046257393413	-0.110611137283099	1.19981659224488e-91	1.42372945002938e-07	4.49307485028494e-07	6.5447214486114e-09	0.110611137283099
cg04973399	cg04973399	0.477242131725051	0.156875381490487	0.146581550710033	3.84035295364321e-68	5.07349355305422e-21	8.66624331582315e-08	2.49109258637988e-20	0.156875381490487
cg04986082	cg04986082	0.594029333212567	0.0136708236959512	0.114895610011324	2.20263662001461e-81	0.253081875923985	2.56474466616991e-06	1.30674836510037e-05	0.114895610011324
cg04986336	cg04986336	0.520776081660975	-0.0430605244243477	-0.146869465159459	2.6451869024373e-59	0.0170421543692061	4.39673437620806e-05	0.000144520436054113	0.146869465159459
cg04986479	cg04986479	0.594726116515952	0.0316087618364417	0.154503525203966	1.24050243590072e-76	0.0196025194900942	3.35754569161301e-08	2.11746727518927e-07	0.154503525203966
cg04987487	cg04987487	0.28289603991341	0.00747959494856326	0.157007935370941	6.4985037462567e-47	0.572587641756877	1.7045139870385e-08	4.52379594753318e-08	0.157007935370941
cg04989916	cg04989916	0.502058684569197	0.06449241412717	0.146169365607844	4.24844510920605e-65	3.34469743073544e-05	1.71410589449552e-06	5.06567114831149e-07	0.146169365607844
cg04992820	cg04992820	0.73394154620324	0.0024632602769208	0.167152200637608	6.70565967324311e-65	0.910268300149733	0.000140898922401324	0.000331193753943317	0.167152200637608
cg04994795	cg04994795	0.296119957807061	0.0802656877428672	0.149067737985485	2.55964531695775e-41	2.50182540853429e-06	5.78596013828739e-06	2.27290151108252e-07	0.149067737985485
cg04996089	cg04996089	0.160954880036169	0.029461985019691	0.108065910313459	2.90008213963639e-24	0.0480165097346433	0.000256170981782477	0.000940150746882579	0.108065910313459
cg04998379	cg04998379	0.393302495990835	0.0741934335620319	0.224688758784731	1.71126840188711e-43	0.000367862919518085	9.01341030284269e-08	1.65365962443988e-07	0.224688758784731
cg05001330	cg05001330	0.811156189729391	-0.0381070936049615	0.103491079645984	2.22018423344499e-65	0.11272964268225	0.02703432157024	0.00466862891111811	0.141598173250945
cg05003326	cg05003326	0.546689794295208	-0.0397963162053629	0.118083600060256	7.63274514681606e-78	0.00116428986417499	1.46355974803997e-06	2.67183429759356e-10	0.157879916265619
cg05006473	cg05006473	0.853919969657234	-0.0741425789818113	-0.138336188116898	5.17219948120121e-92	2.17840700688358e-07	5.2605015796218e-07	9.61419204154205e-09	0.138336188116898
cg05011554	cg05011554	0.484688521686711	0.0548102550998487	0.111607773778441	2.95049178242852e-64	0.000298831280862828	0.000150603125495271	4.60878658715453e-05	0.111607773778441
cg05021643	cg05021643	0.638643075066872	-0.0500287833809125	-0.109361028373839	5.51660358771065e-73	0.00181357269776385	0.000467907930960506	0.000313149672896009	0.109361028373839
cg05028962	cg05028962	0.657628958006152	0.0432706576774765	0.123333541094458	7.73446844436302e-93	3.95796867488229e-05	6.97653308077494e-09	7.62255386170687e-09	0.123333541094458
cg05029506	cg05029506	0.614092929902924	0.0383788247688715	0.190697570549796	1.37135987685015e-68	0.023484545363177	4.90586300267853e-08	3.09831692338531e-07	0.190697570549796
cg05033607	cg05033607	0.564062026906522	0.0819056979871746	0.184437007346936	5.85147492069183e-51	0.000812922749288382	0.000114718486000412	7.03895990136269e-05	0.184437007346936
cg05035061	cg05035061	0.448512848287817	0.00586990060542671	0.242951701520645	9.00336960502164e-58	0.712379638458262	3.69037890366557e-12	4.73310401161624e-12	0.242951701520645
cg05038469	cg05038469	0.154855503326495	0.0555606378703512	0.164699384555347	5.32315159481845e-20	0.00117094641983292	1.51146455957151e-06	2.84950538543099e-06	0.164699384555347
cg05038866	cg05038866	0.344433470853854	0.0709142073953928	0.100747714729241	2.93514681412887e-46	3.50686705426476e-05	0.0019681852710939	4.65344676103551e-05	0.100747714729241
cg05040893	cg05040893	0.753407894036282	0.0108813149565222	0.104800551460741	2.64305552763592e-86	0.419810909842827	0.000109310867143036	0.000466148808026522	0.104800551460741
cg05041265	cg05041265	0.801392924881197	0.0463763266199165	0.106138324385569	3.07553358088059e-77	0.0101563671441958	0.0025395169222796	0.00292482725397907	0.106138324385569
cg05044743	cg05044743	0.189217920330673	0.0721220025223165	0.10387700027358	2.18949390572435e-34	8.96092618257265e-08	4.12269958110908e-05	6.03388418776685e-08	0.10387700027358
cg05057910	cg05057910	0.525716863093724	0.0227337755477286	-0.105603605124018	3.11478527724529e-57	0.230935945355565	0.00470781457796849	0.00159146890102961	0.128337380671746
cg05059566	cg05059566	0.520298909095107	-0.0232662297179627	-0.151387984621614	1.85146950855559e-49	0.308695181911256	0.000855708491891348	0.00371292539545538	0.151387984621614
cg05062935	cg05062935	0.733664457973615	0.012328391705292	0.179135229098185	4.82045711866405e-64	0.58080987894534	6.81620536364242e-05	0.000243485627526177	0.179135229098185
cg05064319	cg05064319	0.464462979404585	0.0164192307144576	0.108651748761989	4.70690592054354e-68	0.201877548401934	2.81825095718218e-05	0.000146112422679873	0.108651748761989
cg05065950	cg05065950	0.344825127413901	0.0614846774541726	0.103452036712544	4.60644968120898e-67	7.12671696807326e-09	2.96488114869368e-07	6.38048999507153e-10	0.103452036712544
cg05071644	cg05071644	0.809977082624375	0.0202085198158026	0.101396725715967	1.04037258604841e-95	0.0842191758659642	1.70696608765877e-05	9.02979218682696e-05	0.101396725715967
cg05075579	cg05075579	0.3582678248904	0.0275269438470029	0.204965505197531	5.97345372836714e-44	0.131507759251648	6.31756074320938e-08	3.76412265595165e-07	0.204965505197531
cg05076148	cg05076148	0.4377952760323	0.012118187981656	0.177267615477225	4.79481177907975e-58	0.432978534198492	4.02860520263854e-08	1.42080395345276e-07	0.177267615477225
cg05077669	cg05077669	0.59589337299966	-0.0116613603841688	0.125850416254112	3.70937144595294e-67	0.488100192750551	0.000188438053461742	0.000129497085103836	0.137511776638281
cg05078817	cg05078817	0.427215971217818	0.0808400272580503	0.135595883846877	2.6956852965691e-39	0.00135295792521696	0.00521962344224551	0.00126002327232134	0.135595883846877
cg05086084	cg05086084	0.730775580551348	0.0672315785000833	0.106436582373274	5.23549753115721e-86	1.45786364001423e-06	6.03962747415424e-05	6.28496322465543e-07	0.106436582373274
cg05096200	cg05096200	0.675999147552569	0.0187358562346519	0.106587372369583	5.6943864145602e-79	0.194014183281055	0.00021491610446254	0.00102616572895926	0.106587372369583
cg05098991	cg05098991	0.472984496615688	0.0459037801955532	0.211827275764776	1.13214666562312e-53	0.0150650767792229	5.11081995308266e-08	3.04511560924597e-07	0.211827275764776
cg05104283	cg05104283	0.899831283262246	-0.0174339937219852	-0.133493432092783	2.03273775391691e-95	0.181599337804278	6.38338830857856e-07	3.54746823838817e-06	0.133493432092783
cg05108290	cg05108290	0.773662499567028	0.0873409962314205	0.125706632331566	1.22446464303938e-89	6.17895879706696e-10	1.6893689646977e-06	2.55136954635647e-10	0.125706632331566
cg05112220	cg05112220	0.340037056574227	0.0909415888542314	0.109787177798984	3.53095792922813e-57	3.48830086188072e-11	1.05505811734157e-05	5.35033511847054e-11	0.109787177798984
cg05116088	cg05116088	0.672782737125998	0.0791360164051712	0.121982367478102	3.98871519681655e-89	2.3565239649471e-10	1.79846377359114e-07	3.99912236944222e-11	0.121982367478102
cg05117620	cg05117620	0.718127834544848	0.0891719712471343	0.149169278691258	2.20515627869442e-83	3.14885285277745e-09	1.75437171944008e-07	2.6426321582235e-10	0.149169278691258
cg05124621	cg05124621	0.831449903379367	-0.0386169579588341	-0.136519577435603	4.53185879389825e-91	0.00441374578774467	6.40743638001281e-07	2.27371525613771e-06	0.136519577435603
cg05130081	cg05130081	0.471407395597939	0.0372040884094151	0.118344751479675	7.44250495023179e-45	0.112707509216674	0.00992685222333196	0.0271665980933358	0.118344751479675
cg05132124	cg05132124	0.727543115978068	0.0198044703885764	0.1452126479313	1.24389479097483e-85	0.136025599455639	1.26777568316688e-07	7.50207549328074e-07	0.1452126479313
cg05133560	cg05133560	0.600981723016794	0.0387304962765379	0.165916840522631	9.98161923454151e-45	0.19581987103512	0.00485338597332055	0.0175661356809777	0.165916840522631
cg05139515	cg05139515	0.699001118166992	-0.00875391894681759	0.116698469517359	7.86720264348368e-55	0.743104444171163	0.0258302875088657	0.0434255369223444	0.125452388464177
cg05139529	cg05139529	0.556000870852398	0.0207322567333471	0.100071392226175	5.79912924929144e-74	0.121530670217362	0.00017910917214983	0.000839382442578142	0.100071392226175
cg05146536	cg05146536	0.231815084798385	0.0365372097786687	0.181930908259377	8.1141434450224e-34	0.0209755773442761	2.75621639920562e-08	1.76660885694986e-07	0.181930908259377
cg05147108	cg05147108	0.242371949474106	0.0214091919829701	-0.111190558133128	7.03200534851813e-30	0.246740267407224	0.00232865280498358	0.00079176039394544	0.132599750116098
cg05147509	cg05147509	0.69676316128293	0.0591269479183808	0.113333287543269	2.23406821024146e-94	9.71667896950884e-08	1.25953546589832e-07	2.26850368953043e-09	0.113333287543269
cg05147695	cg05147695	0.440102071269965	0.060312910589359	0.193676161231151	7.93689983323734e-59	0.000133474813720176	2.08398131986111e-09	4.52558933564557e-09	0.193676161231151
cg05151665	cg05151665	0.561308973919942	-0.00278722098492429	0.115733892844806	3.12485007687159e-82	0.800752683937953	4.03170232415428e-07	3.82525713516501e-07	0.11852111382973
cg05152874	cg05152874	0.192260215718759	0.0126314837949944	0.136088605298004	5.49014112649135e-28	0.416739716105766	1.59081082757171e-05	6.75732357426885e-05	0.136088605298004
cg05154216	cg05154216	0.421973835937436	-0.00808813929404557	0.128769633401337	4.24791908758394e-70	0.466041303734394	2.95156030161604e-08	8.95696289862524e-09	0.136857772695382
cg05160879	cg05160879	0.705945961450787	-0.0595858101615067	-0.145175674825978	1.22039049714699e-72	0.000893334661455409	3.84218420286041e-05	3.29156569741344e-05	0.145175674825978
cg05162166	cg05162166	0.347978999272992	0.0369595311305499	0.187101245293033	1.91991289542569e-49	0.0169144846291202	6.3726497552583e-09	4.25860427065539e-08	0.187101245293033
cg05166027	cg05166027	0.767201074123994	0.0240963799049307	0.118440148587725	4.95160468383074e-92	0.0466078310974481	1.52231789249383e-06	8.70045499815157e-06	0.118440148587725
cg05171514	cg05171514	0.667847593565453	0.0206254660472458	0.14939719905128	7.12765946506024e-68	0.266484843243965	6.26093107005014e-05	0.00030548591473709	0.14939719905128
cg05173749	cg05173749	0.406757537688957	0.0268388114158464	0.129651735229062	4.1802085578801e-77	0.00363922917586963	3.75296526377429e-11	2.64812955073058e-10	0.129651735229062
cg05177263	cg05177263	0.285307844729643	0.00484486768729963	0.12696441652274	2.08892580621439e-47	0.713407074080777	2.61295246847296e-06	6.93908901542731e-06	0.12696441652274
cg05177685	cg05177685	0.619167881162311	-0.0160206139368806	0.123113986656685	1.93137120158927e-74	0.275687673868151	3.29124133820517e-05	8.24037552978708e-06	0.139134600593566
cg05180182	cg05180182	0.77224060997373	0.0568765411340511	0.127181210782176	3.4644501793392e-83	0.000216877987610789	2.38892122744194e-05	1.03045452844575e-05	0.127181210782176
cg05181814	cg05181814	0.423062500915594	0.0657728194655026	0.230544236574618	1.50549789497197e-48	0.000758797439181757	8.48334050677997e-09	2.8134414092948e-08	0.230544236574618
cg05183712	cg05183712	0.422962852720044	0.00990398108810038	0.10472323636903	2.736178806615e-64	0.439203632102664	4.97874193481828e-05	0.000208164463903299	0.10472323636903
cg05191405	cg05191405	0.245893974841956	0.0229716250849983	0.102492488518285	9.47644789981752e-61	0.00544935204515278	2.56561055926353e-09	1.54808385304872e-08	0.102492488518285
cg05193613	cg05193613	0.580869211832099	0.0621220345351836	0.181857355154204	3.51629029860784e-67	0.000244192757587825	9.63061428555015e-08	1.46856073290747e-07	0.181857355154204
cg05194636	cg05194636	0.269890463302776	0.0532559085017404	0.132826203156372	1.36996964460366e-47	3.96750521847668e-05	2.46640159932747e-07	1.29999485949577e-07	0.132826203156372
cg05200186	cg05200186	0.46603841506331	0.0549916622962776	0.108371755190721	1.29871078349553e-75	1.36460831147067e-06	9.29750558726455e-07	4.64253784582089e-08	0.108371755190721
cg05201243	cg05201243	0.663433644438456	0.0122526054943472	0.161289057041374	3.76229509065385e-92	0.237625786803813	1.559485046486e-12	5.53752926108507e-12	0.161289057041374
cg05211189	cg05211189	0.705187496133626	-0.0778043957294306	-0.123670604166887	1.93197370952657e-76	3.67469237898215e-06	0.000111571474561366	1.76817580465042e-06	0.123670604166887
cg05214685	cg05214685	0.255787203719059	-0.0501793058295233	-0.130891573068092	1.66417983466012e-42	0.00031339191442453	2.1647196049721e-06	2.04534466656365e-06	0.130891573068092
cg05225634	cg05225634	0.599641186547368	-0.00106946336678362	-0.115628525520439	7.92678515022362e-73	0.942195118375056	9.80742340062086e-05	0.000215919225476993	0.115628525520439
cg05229958	cg05229958	0.589167590751253	-0.0382339017210943	-0.1544899050861	3.67120606190174e-67	0.0230611355304421	5.22010692570974e-06	2.39970950931358e-05	0.1544899050861
cg05232371	cg05232371	0.660298319291715	0.0387854715080415	0.168556204949542	7.67800864157619e-77	0.00976308348858834	4.70647828728709e-08	2.61649493151398e-07	0.168556204949542
cg05236660	cg05236660	0.847584779026086	-0.201324615909536	-0.542325935960716	1.07434323426529e-36	0.000212219242210877	5.62664448953792e-07	5.79226432162291e-07	0.542325935960716
cg05237023	cg05237023	0.118277708286858	0.488271357860124	0.229803896748932	0.00671719760525249	4.19866434297158e-15	0.0266422729456807	2.85381730251386e-14	0.488271357860124
cg05238478	cg05238478	0.402020088548881	-0.000376322489368936	0.232676008299809	3.7492520367317e-44	0.985175789417921	4.02568591295828e-08	4.86081464766419e-08	0.233052330789178
cg05247898	cg05247898	0.777995559246514	-0.00502924337245887	0.117682071347254	3.81849874671973e-74	0.786254961762176	0.00140408175689242	0.00225508933409844	0.122711314719713
cg05254095	cg05254095	0.231283669148987	0.0732623620970095	0.220577446226335	2.30559962849902e-15	0.0179622192496384	0.000306052121446904	0.000756490772417755	0.220577446226335
cg05254327	cg05254327	0.610728579959413	-0.0242097955157302	0.137845252534673	2.56735988529108e-82	0.0456197282788724	3.94856217691503e-08	4.38809572668566e-10	0.162055048050403
cg05254651	cg05254651	0.59366307270332	-0.0368019626765588	-0.141837044029512	2.31398165716457e-56	0.094021667370947	0.00108755765739576	0.00402155119901236	0.141837044029512
cg05254747	cg05254747	0.702697418778096	-0.090333383461573	-0.135126393865331	8.35268018167727e-78	4.99424461254143e-08	1.46977135851048e-05	2.26947704171602e-08	0.135126393865331
cg05260915	cg05260915	0.718992894994646	0.00706491579263323	0.109571977307393	9.42949130163834e-76	0.668516040197402	0.000851338693417898	0.00284124185951608	0.109571977307393
cg05265596	cg05265596	0.554743518953857	0.047438883467321	0.136784200836072	3.25689103358574e-73	0.000656081796071223	9.02266205791909e-07	1.44010582441915e-06	0.136784200836072
cg05267394	cg05267394	0.149671473261026	0.00129009664166644	-0.107158866448966	2.32897899996157e-14	0.950475565073098	0.008834400662411	0.0195248611432527	0.108448963090632
cg05268984	cg05268984	0.703890994247334	0.0314503691188335	0.137696843514784	5.97871511638702e-74	0.0643166125247222	5.19587743431139e-05	0.000243671969770382	0.137696843514784
cg05273533	cg05273533	0.769371522896614	0.0232332283108184	0.102082222569178	1.13510882617343e-71	0.234054094849986	0.00777723501685082	0.0273256715118426	0.102082222569178
cg05286280	cg05286280	0.848319285791053	-0.045257505841987	-0.103314869134012	1.27732878165659e-109	1.28967672108667e-06	2.25514355269366e-08	3.36394380661272e-09	0.103314869134012
cg05305099	cg05305099	0.537614056460573	0.00516272031918093	0.103136072854591	5.72201832929847e-78	0.659145573585904	1.43009963413711e-05	4.41663762097266e-05	0.103136072854591
cg05306783	cg05306783	0.456565366414958	0.0215478080624417	0.192040540265532	1.08864125592857e-73	0.0523419925070026	1.2718823230364e-14	7.45729964253383e-14	0.192040540265532
cg05312104	cg05312104	0.328039051554545	0.0606828424073291	0.186328799359806	1.67863595813771e-39	0.00161391053781136	1.36330635037373e-06	2.99557709045061e-06	0.186328799359806
cg05313129	cg05313129	0.66505330791064	-0.0426615668832164	-0.110343492127898	6.00610485645868e-71	0.014067617326503	0.00118475469842402	0.00197850999810156	0.110343492127898
cg05315365	cg05315365	0.681282114689436	0.00437616121939119	0.214110437303217	3.12646957460436e-64	0.831956460457276	5.01725057141175e-07	1.0033110496676e-06	0.214110437303217
cg05318454	cg05318454	0.381051668710868	-0.0218307929351533	0.123244041028603	2.68741264737581e-67	0.0435596306747984	3.80987221261178e-08	3.97749245418033e-10	0.145074833963756
cg05320102	cg05320102	0.708591479475682	0.0602221447849495	0.154223802835418	5.60131042813646e-74	0.000568130552587687	8.04057755201336e-06	7.75509800518803e-06	0.154223802835418
cg05321694	cg05321694	0.453378213750041	0.0308675256233848	0.139962555379966	1.29596087612861e-45	0.162054510849928	0.00134819626640706	0.00548199305052972	0.139962555379966
cg05338912	cg05338912	0.602225915156531	0.0622616902370865	0.343568270899357	3.86735429195904e-43	0.0479998501389129	1.19062556014473e-07	7.60907116936913e-07	0.343568270899357
cg05342515	cg05342515	0.650319221675578	0.0514646738653736	-0.114376751893889	3.23179310188207e-64	0.0101580602556766	0.00333620054081923	2.12858636992674e-05	0.165841425759262
cg05342655	cg05342655	0.634304469231266	0.0264152273689303	0.112801766593369	4.12446097439138e-61	0.204284037955618	0.00582895764407999	0.0207610393905733	0.112801766593369
cg05343551	cg05343551	0.454426115756819	0.0571535121295834	0.170691613264873	4.84694327369905e-61	0.000206655267654961	4.13490825015218e-08	6.76876040410439e-08	0.170691613264873
cg05343811	cg05343811	0.0504968259575094	0.00579227366668896	0.104315160262051	1.28152435770297e-11	0.478883480918452	1.89762835555978e-09	5.40062187988755e-09	0.104315160262051
cg05350293	cg05350293	0.770622125382334	0.00541228576818244	0.120605254777719	6.74151750380414e-73	0.774902799222874	0.00134232317248361	0.00401317414371097	0.120605254777719
cg05351072	cg05351072	0.598792563755877	0.0681561586230715	0.241728512005664	2.3837547229198e-55	0.00314798249871612	2.42723776334897e-07	8.64577017836591e-07	0.241728512005664
cg05353869	cg05353869	0.237315563042606	0.118643160977302	0.231605698332469	7.70002845520418e-14	0.000662388345486995	0.00060221908170892	0.000197114938209782	0.231605698332469
cg05355306	cg05355306	0.499387034200985	0.05658076100167	0.146047763590292	1.03329265906092e-73	7.78779641808766e-06	8.5409911441371e-09	4.18599217124651e-09	0.146047763590292
cg05361415	cg05361415	0.37583158436078	0.0320603796894102	0.148931437592129	3.20016756889127e-61	0.0100370114589019	8.20272474764889e-09	5.09929599545238e-08	0.148931437592129
cg05363192	cg05363192	0.520645372497974	0.0658185719657312	0.144049142457497	3.16340637884019e-60	0.000252985773519279	4.14262690249145e-05	1.68042412626827e-05	0.144049142457497
cg05366063	cg05366063	0.297770312779751	0.0571326532554376	0.117454648932536	1.51070832327273e-32	0.00710542682255817	0.00435372436334214	0.00344222601220102	0.117454648932536
cg05372727	cg05372727	0.777294539235215	0.062098981723261	0.120032348933495	1.09279491278718e-89	4.51568183158784e-06	4.68348768473682e-06	2.94072039715521e-07	0.120032348933495
cg05372993	cg05372993	0.716678959744779	0.0921900222674255	0.221912930709721	2.19184998842731e-66	1.91435473632068e-05	2.0543579978869e-07	7.66980905602527e-08	0.221912930709721
cg05382021	cg05382021	0.697765363755234	-0.00359491699676706	0.157119591254189	2.9847452305768e-62	0.871182300541054	0.000392284873476975	0.000682263519794942	0.160714508250956
cg05384127	cg05384127	0.609009239005228	0.0414883223686014	0.147892922304144	7.66115510556061e-79	0.00181790036484058	5.02004684013251e-08	1.79643509023324e-07	0.147892922304144
cg05385282	cg05385282	0.352838890543747	0.0332414548829895	0.143302990239919	7.45365056004176e-48	0.0412646083686309	1.22711171855255e-05	5.96217488171722e-05	0.143302990239919
cg05385356	cg05385356	0.577725865973031	0.0161197767736855	0.123495526047371	1.65761633681202e-77	0.206522233993656	2.16275224275725e-06	1.1628134873871e-05	0.123495526047371
cg05389236	cg05389236	0.36436852295862	0.057815996256558	0.285678182534543	6.66886193673285e-46	0.00130633902620537	2.53618075976548e-13	1.94988708922224e-12	0.285678182534543
cg05391998	cg05391998	0.642247458327438	-0.0447626534879713	0.181173162978569	3.7210599657974e-45	0.157401314092357	0.00364686556753199	0.000725204679881331	0.225935816466541
cg05398892	cg05398892	0.448935815127238	0.0206232802393026	0.100403111962108	1.0225588931644e-61	0.155639276311011	0.000502620861417059	0.00223075506480717	0.100403111962108
cg05400196	cg05400196	0.609446548598408	0.0859207668794893	0.114660717485986	2.92348752453435e-88	5.67786836118132e-13	1.1859551680132e-07	2.97393980761514e-13	0.114660717485986
cg05403241	cg05403241	0.447631337579908	-0.02063756272063	-0.159320817295224	1.34676601572442e-55	0.220294231420529	3.44750724939903e-06	1.82173519494016e-05	0.159320817295224
cg05406863	cg05406863	0.271100132717522	0.0200587712615514	0.239779820562198	2.39919356530337e-33	0.280219148891675	1.23091812729938e-09	5.09819248107043e-09	0.239779820562198
cg05407321	cg05407321	0.530889851311894	0.0571173599875621	0.136603992146654	4.12165908848879e-66	0.000317685429963603	1.20713978476934e-05	7.74381435897177e-06	0.136603992146654
cg05416676	cg05416676	0.442111998147207	-0.0551141629536437	0.125102535191595	3.23220555696331e-59	0.000418766658600458	4.31264625827004e-05	3.40286441861562e-09	0.180216698145239
cg05419078	cg05419078	0.572208948206289	0.0494223596823645	0.157577600226945	2.97824075040051e-56	0.0207868271079278	0.000195714731360506	0.000554603602100521	0.157577600226945
cg05423629	cg05423629	0.676051055779816	0.0505098136427638	0.18160263471318	4.17565025779382e-54	0.0570513042668091	0.00054240821886583	0.00189936620036803	0.18160263471318
cg05425675	cg05425675	0.410030777736622	0.0679122887933533	0.307222105152802	1.46002917550955e-45	0.000901780378479	2.33986484456333e-12	1.56422986581816e-11	0.307222105152802
cg05429895	cg05429895	0.2727518957117	0.0391244648787894	0.111859458844648	7.08394283442392e-38	0.0181737506470615	0.000597578067501901	0.00130919397942568	0.111859458844648
cg05431723	cg05431723	0.553954541344582	0.0446974993838889	0.118624966539089	1.26783410074123e-69	0.00297120025369657	6.4047738989123e-05	9.21033928820944e-05	0.118624966539089
cg05436064	cg05436064	0.321732195932964	-0.044838465672011	-0.165129654890797	2.0488941254501e-51	0.00112801985783475	5.61995745891832e-09	2.20226379190983e-08	0.165129654890797
cg05439665	cg05439665	0.36815678961327	0.0313795910071415	0.107708931063517	5.23705228147395e-48	0.0632888250995034	0.0012217126197154	0.00392743380541685	0.107708931063517
cg05440893	cg05440893	0.58826474053931	0.00909954888812506	0.101667937877087	1.63075146712685e-86	0.38534742271418	2.15783202808001e-06	9.24429028506167e-06	0.101667937877087
cg05453148	cg05453148	0.729425384461523	0.0638260078212512	0.197954954191706	1.874877402161e-71	0.000819588423867117	2.59776984019203e-07	5.60301717670235e-07	0.197954954191706
cg05457563	cg05457563	0.476141811048079	-0.0336702824189644	-0.122930000466772	3.538888511825e-65	0.0183999357290482	1.70861395487668e-05	6.50505883222173e-05	0.122930000466772
cg05458540	cg05458540	0.570161761302796	-0.0346279689082721	-0.101757057027201	2.5064739989636e-72	0.0161924787056972	0.000338703620880899	0.000785307324935728	0.101757057027201
cg05461951	cg05461951	0.496271097133604	0.0611808661218698	0.271274201815435	5.11619328632498e-45	0.013659066652541	9.80988898364536e-08	5.52270439109564e-07	0.271274201815435
cg05474265	cg05474265	0.477200418386977	-0.0180236128195864	-0.133826329695046	1.69656989660387e-53	0.340205214497463	0.000385199164757843	0.00170613003864673	0.133826329695046
cg05476182	cg05476182	0.279657019866367	0.0297616502020054	0.123873482504763	1.08535863642285e-63	0.000747959032783718	2.9778818267453e-11	1.65054201581081e-10	0.123873482504763
cg05480883	cg05480883	0.219893306223622	0.0105422244711655	0.148484165456217	1.88418038031492e-33	0.482013194299709	1.40721554116173e-06	5.19374323227886e-06	0.148484165456217
cg05484513	cg05484513	0.698875588816779	0.00346815645216225	0.102773287514182	1.31596831427668e-72	0.840949173630206	0.00268195267216112	0.0074980403562601	0.102773287514182
cg05484949	cg05484949	0.371628938935382	0.0483863816461509	0.188430414283772	1.84768165573488e-53	0.00133839858516732	1.66964734183836e-09	7.69684236119421e-09	0.188430414283772
cg05485039	cg05485039	0.286115467853545	0.0407552673530555	0.134833533273602	1.67643940986512e-39	0.014183051401489	4.54494585350317e-05	0.000139029056869055	0.134833533273602
cg05487065	cg05487065	0.605622573523562	0.0252976959799618	0.138987671991243	1.73969043373982e-71	0.102344493863702	9.10892791440963e-06	5.04127502007643e-05	0.138987671991243
cg05488465	cg05488465	0.738853758686689	0.0628239080505986	0.180360513979403	2.74998730864287e-71	0.00117804121040165	2.99088520964498e-06	5.01773949603306e-06	0.180360513979403
cg05490686	cg05490686	0.317447128309572	-0.0126778879177014	-0.105323636049271	1.23128394636445e-53	0.311648904561321	3.13041232932611e-05	0.000148895707885305	0.105323636049271
cg05497253	cg05497253	0.657527373943942	0.0257120500161841	0.135528284083959	1.84651461958254e-71	0.126115531126195	5.83480855285267e-05	0.000296170302547264	0.135528284083959
cg05504059	cg05504059	0.40109804050299	0.0512874417499644	0.111844113751382	1.24342788419498e-63	6.40714716925083e-05	8.33105718654877e-06	2.33030542168895e-06	0.111844113751382
cg05505076	cg05505076	0.78039929814159	0.0291547008483384	0.127327549469284	2.73111789988813e-85	0.0433753441406892	1.17160889273785e-05	5.77108562722485e-05	0.127327549469284
cg05507494	cg05507494	0.740678410896149	0.08369623102761	0.17453644282807	5.7579681613865e-76	2.84458773614695e-06	5.69967402096014e-07	5.30117971736439e-08	0.17453644282807
cg05508862	cg05508862	0.597985477936906	0.0574874632056369	0.127077270544791	4.41916006607367e-76	5.09324071700717e-05	4.8483771844955e-06	1.37776518413271e-06	0.127077270544791
cg05514299	cg05514299	0.769439170744117	0.015601210977893	0.107734795409337	7.92866227531291e-96	0.158343741352381	1.84376062869594e-06	1.04278220673257e-05	0.107734795409337
cg05523356	cg05523356	0.387010780429108	0.0263859075921892	0.108703770913857	1.56727992209921e-63	0.0286865790003873	7.60567046831537e-06	3.55872096333811e-05	0.108703770913857
cg05524458	cg05524458	0.615775566377446	0.0317027424651063	0.106917943927044	2.88564545569064e-72	0.0409877550758241	0.000487481310774977	0.00154886063072255	0.106917943927044
cg05525812	cg05525812	0.520953578054432	0.0493267643159147	-0.119670837323368	7.90529688372464e-53	0.0201104102982317	0.00385022933746469	5.78723998089933e-05	0.168997601639283
cg05533615	cg05533615	0.195448000166902	-0.000932351210151728	0.134764623985158	1.81929791997577e-49	0.913285179020682	1.08700513611469e-12	5.75376015080835e-13	0.13569697519531
cg05539265	cg05539265	0.597443988811921	0.0909675208809474	0.231040199890308	5.62291124224736e-46	0.00195761819611003	6.45598087129361e-05	7.47417461375683e-05	0.231040199890308
cg05540832	cg05540832	0.488897097196663	0.0676628762310392	0.13999858813376	4.50300812254912e-55	0.000413042926703071	0.00017164176252535	6.19483985589546e-05	0.13999858813376
cg05540967	cg05540967	0.738621807462813	0.0708840266737416	0.137586362672829	1.89589627485108e-75	6.63618919232648e-05	6.39989675690862e-05	9.72565421996086e-06	0.137586362672829
cg05542442	cg05542442	0.770251762445514	0.0625942454040306	0.100250714786085	9.00901234836815e-98	3.79061285438513e-08	3.27458203292115e-06	8.26878783584891e-09	0.100250714786085
cg05545410	cg05545410	0.741029017547429	0.0734956464627921	0.130857043165631	1.38875178642644e-86	1.89112849413768e-07	1.31722486179383e-06	1.54304998061573e-08	0.130857043165631
cg05546863	cg05546863	0.238669489020797	-0.0286388271506844	-0.105037455234865	3.39716623591522e-52	0.00401069323566024	2.07287629730073e-07	8.10850281421305e-07	0.105037455234865
cg05547902	cg05547902	0.345998744481804	-0.0145497447758924	-0.105105852675126	8.74765606712884e-60	0.21467691879364	9.83974995020786e-06	5.17131280189025e-05	0.105105852675126
cg05551889	cg05551889	0.268232971728815	-0.0547645780588763	-0.100419696175694	5.61750700821251e-30	0.00811302725891928	0.0120313246374723	0.00728433972509783	0.100419696175694
cg05557582	cg05557582	0.512187202328665	-0.0349440904443739	0.145552446878255	8.32662991758695e-71	0.00937714027109531	1.22383737478868e-07	2.08749472625894e-10	0.180496537322629
cg05570009	cg05570009	0.343061279901047	0.0307079283067647	0.102752048786207	2.0612466364581e-59	0.00978718108223771	1.50594695260592e-05	4.69879383020003e-05	0.102752048786207
cg05573744	cg05573744	0.497963814776104	-0.0177440606145351	0.11675683573014	3.77804800953323e-72	0.15612655085224	4.43894311897025e-06	4.01279221137328e-07	0.134500896344675
cg05575505	cg05575505	0.173664123833907	0.0418339012713638	0.109624756989172	1.12174126651267e-37	0.000117096271590833	4.01916387064613e-07	3.30915409466786e-07	0.109624756989172
cg05578592	cg05578592	0.523275870128096	0.0450487831133349	0.112065560593337	1.17186405825092e-72	0.00070885627302892	1.91658092283507e-05	1.70690389914241e-05	0.112065560593337
cg05579037	cg05579037	0.745005085446487	0.0396989064453092	0.112309394133889	7.85790430508453e-63	0.0912007882935667	0.0143614904334992	0.0332270918159511	0.112309394133889
cg05579598	cg05579598	0.388917950148363	-0.0266457400032997	-0.105267919404402	8.20098925372364e-36	0.282242387619681	0.0297016074128337	0.0875997553883566	0.105267919404402
cg05584597	cg05584597	0.516774092810324	-0.063525719453269	-0.1252022257371	2.8884193945518e-68	1.91055221496805e-05	1.3970667319765e-05	1.55968648358664e-06	0.1252022257371
cg05589841	cg05589841	0.462631809027819	0.0413306675785431	0.137548338793591	2.15278763489396e-67	0.00187018477264786	3.03879850827966e-07	8.79863384499194e-07	0.137548338793591
cg05596156	cg05596156	0.418072843826291	0.0139216008193396	0.221504649061752	6.23702826944703e-44	0.511597304664128	4.27826511300459e-07	1.44853992403734e-06	0.221504649061752
cg05599099	cg05599099	0.516990730630789	0.0313503519709916	0.153873123078513	1.21415152911385e-63	0.0504786991910817	2.27518512585347e-06	1.28284282509581e-05	0.153873123078513
cg05600350	cg05600350	0.198986435569791	-0.10350785021398	-0.124473017056573	6.49214838068134e-17	4.82265630052902e-05	0.00965440845799783	0.000125656991564829	0.124473017056573
cg05601215	cg05601215	0.660074937709805	-0.04205916058881	0.165370262600251	1.08745214666986e-72	0.0110725045569722	8.36173259023184e-07	2.05192173660911e-09	0.207429423189061
cg05602391	cg05602391	0.610754480368837	0.0293442444762598	0.123451034657667	7.52946378016963e-73	0.0528570069787507	4.68796431754915e-05	0.000213116760960219	0.123451034657667
cg05602554	cg05602554	0.575133455462437	0.0169921183753936	0.15808233915039	5.06149108348648e-76	0.196728275748679	1.04418534064516e-08	5.43136340240648e-08	0.15808233915039
cg05606455	cg05606455	0.73473808180943	0.0154555946627704	0.104552634201731	3.09196101352836e-68	0.444407526735637	0.00855865135267675	0.0306825445976904	0.104552634201731
cg05616355	cg05616355	0.579806542918605	0.0694457035620611	0.116437873015951	1.26294517941166e-76	5.72118757090507e-07	1.1119868134448e-05	1.20429790831499e-07	0.116437873015951
cg05618401	cg05618401	0.262818271872695	0.0809502259623951	0.102431355149204	1.50268412019501e-33	1.52807192286799e-05	0.00371471769783143	3.21293273541639e-05	0.102431355149204
cg05629704	cg05629704	0.6881028137555	0.0600409652492765	0.127544335582304	6.96886015999959e-78	0.000116438229161183	2.70278329266755e-05	7.72746506380591e-06	0.127544335582304
cg05639588	cg05639588	0.645752471031333	0.0811156166047027	0.206619279489368	1.15589015108013e-65	3.85713065822204e-05	1.40800609244369e-07	8.30561240446688e-08	0.206619279489368
cg05643494	cg05643494	0.832615347810276	-0.0491001582153047	-0.15759513555058	2.97934225525555e-83	0.00268631851125553	1.59929449155638e-06	4.20879393824147e-06	0.15759513555058
cg05644468	cg05644468	0.30808306402631	-0.011471244167568	0.101510974561772	1.46550214658912e-54	0.334135116116228	2.36852936869498e-05	7.61577787688664e-06	0.11298221872934
cg05644602	cg05644602	0.678064519070064	0.0220581336536156	0.176850334447171	1.32511216897625e-62	0.30296344858803	4.17976925219495e-05	0.000199738857325819	0.176850334447171
cg05644639	cg05644639	0.34558187723187	0.0384525002432902	0.144830988525933	2.69951972960701e-62	0.000662663081012001	6.51096152827965e-10	2.71876473808549e-09	0.144830988525933
cg05655307	cg05655307	0.381768350374772	0.0674213754649594	0.123175987084685	2.81427452002674e-63	1.13982987941128e-07	4.68240454311414e-07	5.77792778498004e-09	0.123175987084685
cg05656442	cg05656442	0.548063936685013	0.0290198813708715	0.122877016285998	5.15235786706789e-64	0.0841483639648378	0.000236444032590225	0.00101543796792392	0.122877016285998
cg05662436	cg05662436	0.691850435402983	-0.0222210348586375	0.115096797386974	2.52980460336304e-91	0.0453748660773256	4.12851535967261e-07	5.57434799748974e-09	0.137317832245611
cg05666036	cg05666036	0.583841696669799	-0.0370491123388299	-0.106161046195213	1.84329240559667e-60	0.0582039804014746	0.00554119814560523	0.0130246321019284	0.106161046195213
cg05679403	cg05679403	0.51979408791832	0.0436392469395148	0.155757262941222	9.36123750550487e-57	0.0228141629554715	4.59779478841031e-05	0.000166007663673961	0.155757262941222
cg05679475	cg05679475	0.642486758013428	-0.0292161894880498	0.105714522184783	1.31252756305209e-76	0.0451829328907663	0.000257663505041392	7.08797681673675e-06	0.134930711672832
cg05681830	cg05681830	0.619817319927581	0.0537748387945833	0.247298682931227	9.46212504179948e-67	0.00288535388320273	8.74226144852351e-11	5.7575915160012e-10	0.247298682931227
cg05682482	cg05682482	0.715963102211174	0.0714263551781538	0.122647976419877	1.30111836258608e-71	0.00014590849412964	0.000691449083498199	7.60048047014998e-05	0.122647976419877
cg05694292	cg05694292	0.559299690107717	0.0373270603629073	0.147796269841491	2.09025844733961e-66	0.0217883307130425	6.4088687542609e-06	2.84773795607905e-05	0.147796269841491
cg05694921	cg05694921	0.62483500014853	-0.0358224870113159	-0.147884191493249	4.87828063528376e-73	0.0208133427700899	2.38285259929107e-06	1.14719760200655e-05	0.147884191493249
cg05695699	cg05695699	0.627368798184957	0.0120232366951581	0.138710320715028	5.90179624439677e-74	0.424181920278527	6.0144565185639e-06	2.4948001752863e-05	0.138710320715028
cg05695848	cg05695848	0.550084915958575	0.0308617946464062	0.102594797947891	1.62547043014746e-86	0.00207149859838819	3.97846851896068e-07	1.15326867176497e-06	0.102594797947891
cg05697866	cg05697866	0.360201545311571	0.00898347772177619	0.123069957955621	9.17683530377577e-39	0.669470923994856	0.00312381623190328	0.0103223502801528	0.123069957955621
cg05699320	cg05699320	0.548908928749721	-0.025269984716916	-0.105926681971023	1.05367606736415e-73	0.0582036126320821	7.05441872687793e-05	0.000315100881999434	0.105926681971023
cg05709507	cg05709507	0.764949174080318	-0.011143151337189	0.135358540497862	2.49423983408344e-76	0.520097231128846	0.000101624045199791	7.27803887615004e-05	0.146501691835051
cg05713943	cg05713943	0.243464105629804	0.0565211588796866	0.16089572785089	1.13409770146569e-46	3.1493098930559e-06	8.50242886456786e-11	6.92287668565402e-11	0.16089572785089
cg05715076	cg05715076	0.444972175285605	0.00851936218416928	0.143916482580266	6.19812454410553e-38	0.748829806530169	0.00612004899862865	0.018644140884824	0.143916482580266
cg05717871	cg05717871	0.653933836341848	-0.0436272468859418	-0.102680138677015	3.1149054136826e-76	0.00396492238314916	0.000523826832537834	0.000537743174198062	0.102680138677015
cg05721382	cg05721382	0.648047568355975	0.0276676854310248	0.174526006223518	4.91493875781451e-76	0.0632165284875927	1.84509617217878e-08	1.22101619810964e-07	0.174526006223518
cg05723989	cg05723989	0.312679960413488	-0.073780151923516	-0.105812300663824	4.85918365803124e-47	1.83794963344489e-06	0.000292187763305249	1.73555454396796e-06	0.105812300663824
cg05724777	cg05724777	0.306264192909202	0.105017648266912	0.169779489250204	1.96681815610271e-16	0.00727639498790368	0.024272127542384	0.0102477338004612	0.169779489250204
cg05734456	cg05734456	0.466885482958133	-0.0749010230824489	-0.141695400718361	1.13964200628037e-61	2.54855637860005e-06	4.09591652002945e-06	1.844520445079e-07	0.141695400718361
cg05749717	cg05749717	0.194925003046863	-0.0755121999548719	-0.131350717866412	8.14018385692864e-31	8.14482984201943e-07	7.48356930199645e-06	1.22614484458622e-07	0.131350717866412
cg05754939	cg05754939	0.638865850132541	0.0561154427254676	0.147997727402816	7.61516826867947e-76	0.000210354594462686	8.94804903880677e-07	8.339181378048e-07	0.147997727402816
cg05755408	cg05755408	0.574855868490442	0.103924746473134	0.370852970678881	1.34048840936862e-36	0.00434709763856403	4.96251458252452e-07	1.80558573528343e-06	0.370852970678881
cg05756780	cg05756780	0.29980035658684	0.0450649941429896	0.133868763439463	2.70780473987384e-58	3.94960654092347e-05	1.99989127754855e-09	2.71191617385717e-09	0.133868763439463
cg05757907	cg05757907	0.573716438562026	-0.0314839654270543	0.102984990182339	9.32584796420368e-64	0.0754118788573177	0.0030679132496472	0.000231329334450053	0.134468955609393
cg05765582	cg05765582	0.768125807113475	0.0225535883343993	0.129758459829951	1.24103494334275e-63	0.340184646292722	0.00535090803381063	0.0202872506517641	0.129758459829951
cg05788125	cg05788125	0.808360068754894	0.0499702564074199	0.105834262292509	3.94135330417429e-100	5.78969473295551e-06	8.97982590466549e-07	1.12398784512759e-07	0.105834262292509
cg05788548	cg05788548	0.886797706063568	-0.0769152752336035	-0.255575319098543	5.87525121557608e-68	0.00219011663513059	4.59113324905899e-07	1.33231184391619e-06	0.255575319098543
cg05792169	cg05792169	0.263004053015115	0.0477060391153033	0.112950082205516	1.79722744903375e-40	0.00149657514749253	0.000124822500097315	0.000106568851027018	0.112950082205516
cg05799169	cg05799169	0.550231492743103	0.0175942030294754	0.114059473876817	1.92680948753481e-58	0.360586040639633	0.00271650771770409	0.010839136215296	0.114059473876817
cg05804503	cg05804503	0.694014620784181	0.0642269149312468	0.211196800322752	6.02936954222837e-71	0.000487642222358611	1.81620480597143e-08	4.70633269943653e-08	0.211196800322752
cg05804568	cg05804568	0.355728208551918	0.0720798849445422	0.159749349361899	2.51763823852749e-51	4.27895098506147e-06	2.17839082008732e-07	3.44267745209943e-08	0.159749349361899
cg05805815	cg05805815	0.381166834990235	0.0607136884072344	0.114281476392591	2.3927014234233e-61	3.46771611803162e-06	6.07633029702752e-06	2.92232057349346e-07	0.114281476392591
cg05817502	cg05817502	0.385134428116966	0.103100554558298	0.110125509787452	5.21419903640888e-54	5.26412136733993e-10	0.000252717164212113	1.69352491478265e-09	0.110125509787452
cg05819584	cg05819584	0.783650975548374	0.0242622820354935	0.107376725953249	2.01097445828181e-84	0.0997662480856498	0.000251431932225506	0.00111024300144547	0.107376725953249
cg05827190	cg05827190	0.503962391563675	0.0581812576129946	0.123545335972888	7.61954046940933e-82	6.82566704080667e-08	5.24381598066002e-09	2.18872960440765e-10	0.123545335972888
cg05831248	cg05831248	0.276316135279598	0.0495288317858726	0.145079995370416	1.77817215401526e-58	1.29217436634617e-06	6.26378601048529e-12	5.61784283071766e-12	0.145079995370416
cg05835326	cg05835326	0.539825761769789	-0.0109675879152916	0.190343057395565	1.98743534161279e-52	0.616985356638339	1.86568172916537e-05	1.51514041312229e-05	0.201310645310856
cg05839553	cg05839553	0.775796121970113	-0.0505110023497743	-0.103175282542937	3.47540572696469e-95	1.86695072569655e-05	7.02115223371823e-06	9.64942444390197e-07	0.103175282542937
cg05839818	cg05839818	0.528233911328863	0.0108458660119438	0.109566475511933	4.68401335166489e-70	0.435452281858515	8.90305905439965e-05	0.000374179491768653	0.109566475511933
cg05845970	cg05845970	0.546210529894738	0.0832507538461773	0.149776658832486	2.00244555223755e-68	1.98451409019155e-07	1.09555837644788e-06	1.42529948709708e-08	0.149776658832486
cg05847183	cg05847183	0.622387020179215	-0.0224346312975434	0.189155317119184	5.91092433403947e-65	0.227188326396114	7.2137086600721e-07	9.39357170788152e-08	0.211589948416728
cg05851395	cg05851395	0.608783204127152	0.0369653417747153	0.123446257733979	6.00314618300602e-49	0.17342451286511	0.019989568347214	0.055393697929796	0.123446257733979
cg05866504	cg05866504	0.748734802498151	0.0314554734662187	0.16076301767412	2.14414160886883e-77	0.0590902990603985	2.08328100685388e-06	1.19831818075939e-05	0.16076301767412
cg05873137	cg05873137	0.497900977748806	-0.0309541978168271	-0.125080929088545	7.13207804362905e-54	0.114418026867049	0.00124444778048234	0.00475766399214033	0.125080929088545
cg05881566	cg05881566	0.855363588708688	-0.0629511642787086	-0.117880955663867	1.19649045590333e-81	0.000353773866112435	0.000537424713631785	0.000120305441300782	0.117880955663867
cg05882699	cg05882699	0.274650692743541	0.0165012954675763	-0.1050253464829	2.4294584098975e-39	0.297073073978159	0.000835659000628353	0.000326427838713206	0.121526641950477
cg05884205	cg05884205	0.596575664947368	0.0280900943326351	0.1537092388276	3.20899795776135e-52	0.250210161005109	0.00148461026472201	0.00625028708249446	0.1537092388276
cg05888175	cg05888175	0.475996043782284	-0.0226131415277731	-0.152581532938024	2.98001140887778e-70	0.0716956593264749	6.60283276926331e-09	4.35320059785876e-08	0.152581532938024
cg05888894	cg05888894	0.56137597194641	0.0830056185875384	0.118312386200496	5.48125756081127e-64	4.21537954219185e-06	0.000526289270825509	4.49353905502546e-06	0.118312386200496
cg05897465	cg05897465	0.315436322831419	0.0568227324271626	0.13603242492082	8.37532236453285e-48	0.000146676968222814	4.00352571355545e-06	2.19599164080747e-06	0.13603242492082
cg05900234	cg05900234	0.77707459743225	-0.00413542219968569	-0.12534657529461	2.07642223726892e-85	0.77067796746389	1.37015785542315e-05	3.58683570019732e-05	0.12534657529461
cg05902191	cg05902191	0.691476661715779	0.0744457727482242	0.19039740799779	3.15509283692291e-75	1.02930000208875e-05	1.69913072050034e-08	8.22006131533098e-09	0.19039740799779
cg05906244	cg05906244	0.489776940420877	0.024137395868062	0.122518632619734	1.51242048114296e-48	0.273428927959358	0.00477238151747298	0.0181409259965472	0.122518632619734
cg05908144	cg05908144	0.818712240213932	0.0296298691327378	0.108977286439014	5.07415603612221e-100	0.00618193348652533	6.55577492736106e-07	2.5810894911577e-06	0.108977286439014
cg05910650	cg05910650	0.748857062659825	0.0527712771064621	0.109490210979361	1.62829665300446e-74	0.00350774817780956	0.00181901607275781	0.00121785033242709	0.109490210979361
cg05912299	cg05912299	0.665271121146702	-0.0228329315726877	-0.123994500685552	1.77996657399038e-57	0.338157756752881	0.00816788478740628	0.0296949526445904	0.123994500685552
cg05917748	cg05917748	0.188315811271612	0.0417097151048473	0.212923709389128	6.24480557003454e-08	0.296448773998503	0.00674434277363883	0.024853253479256	0.212923709389128
cg05922723	cg05922723	0.300634831362153	0.0594103011735871	0.130096722603016	3.50498261194451e-57	2.9111931665266e-07	1.16042365215084e-08	8.92588725237542e-10	0.130096722603016
cg05924740	cg05924740	0.747084834575295	0.0643641162030458	0.119991838793219	3.71883164212345e-90	7.24947933252019e-07	1.6695215562677e-06	4.47392462873225e-08	0.119991838793219
cg05927190	cg05927190	0.497825132816073	-0.0524042900460539	-0.184821355904417	2.27252766200075e-52	0.0108650382935358	7.46913364305891e-06	2.65161471179847e-05	0.184821355904417
cg05931231	cg05931231	0.770295836286042	0.0661984553552139	0.12287615636107	1.04980064048459e-95	3.07431857887115e-08	9.40357313217396e-08	8.82420782069449e-10	0.12287615636107
cg05934142	cg05934142	0.536363461575162	0.0901792858173718	0.239226299907565	1.14492543829322e-60	1.59637700536856e-06	3.12641937038853e-10	1.4540772811026e-10	0.239226299907565
cg05938149	cg05938149	0.741551212297548	-0.0542589701609093	0.103294997092598	1.09169578951613e-95	1.53338131903005e-06	2.20037437497168e-06	3.24289567625152e-13	0.157553967253507
cg05939100	cg05939100	0.745391161464121	0.0236374213074325	0.108887511892495	9.08868061130535e-78	0.14907740330292	0.000798659216353011	0.0033790824466469	0.108887511892495
cg05940002	cg05940002	0.706960708994433	0.0239671330891693	0.143791415149015	9.09729279459656e-67	0.235206275259689	0.000352810709191871	0.00163378158403273	0.143791415149015
cg05945782	cg05945782	0.700886751916865	-0.0402596013797165	-0.11645075719558	4.70126847856143e-69	0.0349177399240014	0.00187623735519577	0.00440161462398515	0.11645075719558
cg05962882	cg05962882	0.511084073511045	-0.0240957519656543	0.240682535801587	2.18909134643372e-56	0.201219713331503	1.67892937152766e-09	1.10965153876283e-10	0.264778287767241
cg05967295	cg05967295	0.0784567815083238	0.0784743417732712	0.11514822667951	2.53411977163792e-08	3.673837364416e-06	0.000335764185844908	3.20595574403709e-06	0.11514822667951
cg05972185	cg05972185	0.450063950490152	0.0899206712132794	0.108398560831394	1.40767324078049e-61	1.26835537593437e-08	0.000200925081404589	2.4737337852658e-08	0.108398560831394
cg05972298	cg05972298	0.265269916942207	0.0426422898699759	0.100931991102696	2.5234636468594e-50	0.000285004336475295	1.25365076436889e-05	7.49776388417842e-06	0.100931991102696
cg05972906	cg05972906	0.403489983798698	0.0105276553100014	0.100484939438144	3.34962248132621e-76	0.25182059209111	1.32104823502002e-07	6.54113694033721e-07	0.100484939438144
cg05984456	cg05984456	0.697754319440274	0.105800782334519	0.206944904198344	6.9740804827401e-57	6.03564663881046e-05	5.15115262511346e-05	7.90875933974923e-06	0.206944904198344
cg05988291	cg05988291	0.672846264353921	0.0865853748713317	0.119984124479725	4.65526267324962e-73	7.73508771194061e-07	0.000272444057470595	8.43215333787415e-07	0.119984124479725
cg05991685	cg05991685	0.43913086071122	0.020945272530072	0.11307741930254	8.31016079582756e-70	0.0735865867143962	2.06677222206009e-06	1.20570145649971e-05	0.11307741930254
cg05994244	cg05994244	0.462540963276406	0.0344239912171496	0.176515096503392	3.47424110156466e-35	0.251599054115669	0.00289895998882014	0.0115127374536404	0.176515096503392
cg05999993	cg05999993	0.382700424420532	0.00228677683569657	0.107440864091315	3.08438068899416e-42	0.91032722935458	0.0072879533088985	0.018941111516601	0.107440864091315
cg06001484	cg06001484	0.602855322755177	0.10474539379357	0.236798477845281	2.49495907006969e-67	1.24930947096487e-08	9.25362680526744e-11	4.89044545957223e-12	0.236798477845281
cg06013632	cg06013632	0.409961960503257	-0.0256235243481219	-0.102503950335273	9.30334179251892e-56	0.0962857602531251	0.000773829234640519	0.00300570416800763	0.102503950335273
cg06021433	cg06021433	0.765897457923554	0.0537158758763455	0.103129760922256	8.27983541348449e-78	0.0017358585746328	0.00189313065928583	0.000794368820403825	0.103129760922256
cg06021884	cg06021884	0.617772754799126	0.0634887323901418	0.202336577644679	6.38527454172218e-59	0.00354068371956427	3.46152647795522e-06	9.05758226508362e-06	0.202336577644679
cg06023994	cg06023994	0.608845778443246	-0.00872208201458608	-0.152428198196283	2.07432296088081e-48	0.750410000089503	0.00488464278377952	0.0149221317232008	0.152428198196283
cg06032906	cg06032906	0.468629781388576	0.0162591458109249	0.148793471051287	1.32289732246101e-62	0.272098390788695	9.78707737498585e-07	4.83736218465401e-06	0.148793471051287
cg06044751	cg06044751	0.648604114478158	-0.00304298407319734	0.121831881460766	4.42817346001332e-73	0.847831600380081	0.000131856412507839	0.000205995707747051	0.124874865533964
cg06049171	cg06049171	0.357420689808416	0.0499602168187292	0.109351747533186	1.10054190055308e-51	0.00101220979405132	0.000225329984305926	0.000130601908446096	0.109351747533186
cg06065164	cg06065164	0.826689045554299	-0.0183235326532064	0.127666606313511	2.09867377015797e-61	0.494916391610609	0.0154195579094949	0.0155385814355425	0.145990138966717
cg06068454	cg06068454	0.683448022523995	0.03352627799526	0.131872542935264	1.10331550440459e-81	0.0152967795968512	2.3274263354813e-06	1.04066679531842e-05	0.131872542935264
cg06070519	cg06070519	0.744439066802594	0.0592319085542543	0.10785391417013	5.25576198235032e-93	9.6676328147212e-07	3.55298529582599e-06	8.74964515944682e-08	0.10785391417013
cg06087424	cg06087424	0.789579386851207	0.00770980365429709	0.105743430882596	7.50099799578906e-93	0.524604343977555	1.6847841721916e-05	6.26994314865303e-05	0.105743430882596
cg06087430	cg06087430	0.504515023476374	-0.000378669809339275	0.172744381553993	1.46281059641726e-61	0.981468485013179	3.11241916656976e-07	4.26054675544973e-07	0.173123051363332
cg06092869	cg06092869	0.5012031921617	0.0130432392120186	0.141161843251574	1.79311390440149e-69	0.330116781583389	3.33889139114509e-07	1.48952791574447e-06	0.141161843251574
cg06097361	cg06097361	0.656685798148485	0.0841402416888637	0.177944825317825	6.78773777472667e-70	4.22682104986568e-06	6.47153755855151e-07	7.38133063679032e-08	0.177944825317825
cg06097537	cg06097537	0.801126149123095	0.0482723319749716	0.140642035017175	6.61570860243197e-73	0.0155857841713899	0.000350312464447855	0.000793418691390745	0.140642035017175
cg06099411	cg06099411	0.541933849733585	-0.0234465575026786	0.130807383263333	1.16534288975635e-63	0.160729098042078	9.36769831460942e-05	1.22367002748615e-05	0.154253940766012
cg06104972	cg06104972	0.441422967546106	-0.0189426390209703	0.125672052501835	5.9034444961591e-61	0.192638472063253	1.88431369752217e-05	2.66123663347127e-06	0.144614691522805
cg06109339	cg06109339	0.699962107543213	-0.0368492464789433	0.130996646370367	5.39651428317039e-78	0.0170218923847539	2.19054151737036e-05	1.28185933792702e-07	0.16784589284931
cg06111234	cg06111234	0.448156821015353	0.119351384422528	0.142279069617155	1.2276400357297e-53	8.45454880058907e-10	6.38105524933578e-05	1.58640542396055e-09	0.142279069617155
cg06111547	cg06111547	0.545320422007172	0.0380640904958857	0.143642852080929	2.13950094703746e-48	0.123423968627157	0.00313481135530893	0.0107892915066006	0.143642852080929
cg06113792	cg06113792	0.738235501730982	-0.00809862544241508	0.123423591351093	8.71280156141312e-76	0.63238107885531	0.000270274042666335	0.000282008978237481	0.131522216793508
cg06136054	cg06136054	0.559297727017905	0.0589446952904304	0.102398320438276	2.67351630570924e-81	8.43693650084187e-07	7.90370852313205e-06	1.29903261728914e-07	0.102398320438276
cg06137032	cg06137032	0.768823436943462	-0.0577362099869971	-0.145555055232214	5.25622146612881e-74	0.00216509952239141	8.46352234229109e-05	9.71645363836696e-05	0.145555055232214
cg06143453	cg06143453	0.507138137691733	0.0191852434221859	0.189297267074526	1.29248267231545e-68	0.166550874354852	1.84384190520333e-10	9.3103287605772e-10	0.189297267074526
cg06144210	cg06144210	0.34524987986298	0.0354846702116106	0.118475475015906	4.83661502339252e-54	0.00951172778039024	1.45979566002928e-05	4.52683343556425e-05	0.118475475015906
cg06144658	cg06144658	0.37666556722032	0.062433435237047	0.209711582873717	3.59907903692481e-48	0.000394315735778522	6.04392291567305e-09	1.6776812333444e-08	0.209711582873717
cg06146452	cg06146452	0.769526563046904	0.033245903601007	0.105820105235083	3.00326177430065e-83	0.0263071650477808	0.000344742584641369	0.000977990306147571	0.105820105235083
cg06150007	cg06150007	0.598273701867587	0.0525226003042957	0.187787889041767	1.05918681302497e-74	0.000304777657336104	4.60866181140718e-10	1.5941814351719e-09	0.187787889041767
cg06150863	cg06150863	0.358781402649667	0.0287155886186437	0.10851938755573	3.69656732688389e-63	0.0112628186697478	2.07983762126823e-06	8.64424169352301e-06	0.10851938755573
cg06155303	cg06155303	0.258609727579891	0.0522375655269545	0.14901521413558	6.29951391240733e-21	0.053769484565096	0.00493592704231792	0.0114815918385836	0.14901521413558
cg06166537	cg06166537	0.422007171982213	0.0395068586377132	0.261631061660496	4.37530271094505e-50	0.0318337096211467	3.47635814751859e-11	2.54013324525148e-10	0.261631061660496
cg06169284	cg06169284	0.649906297829314	0.00407395482489836	0.184983881584494	2.19960150827146e-73	0.796227302159272	2.29704816829569e-08	4.11270277340822e-08	0.184983881584494
cg06170374	cg06170374	0.653736849021353	0.0553526752773935	0.103458291180979	1.76680420646298e-69	0.00193308280395319	0.00272479124418935	0.00108129856000772	0.103458291180979
cg06175416	cg06175416	0.773272746663528	0.0507341573995593	0.13417591963229	1.16728318630001e-77	0.00340261087207549	8.48849826453826e-05	0.000123123591350469	0.13417591963229
cg06181064	cg06181064	0.430646144731482	0.11650725320692	0.103929845854146	1.74896220991905e-54	2.48721487751704e-10	0.00161293943355748	1.38995331571747e-09	0.11650725320692
cg06182311	cg06182311	0.662538759930684	0.0096363293355855	0.115244311877316	1.66482876371828e-64	0.628771875902226	0.00346002839744117	0.0117912164988651	0.115244311877316
cg06187522	cg06187522	0.600278045198929	0.0219075189802722	0.265400324427665	6.10039033488844e-60	0.279230256456579	7.51723647127758e-10	3.06670194173394e-09	0.265400324427665
cg06188045	cg06188045	0.603468304970704	0.0761802511658701	0.16245401184358	1.25275124053918e-66	2.39555760113075e-05	4.00750514087959e-06	7.63566673065462e-07	0.16245401184358
cg06191042	cg06191042	0.74636023622053	-0.0514896884771554	-0.118640553013576	7.25351463129537e-61	0.0378845134380594	0.013915870290964	0.0208464076013447	0.118640553013576
cg06192238	cg06192238	0.480210472365721	0.0753797987922751	0.116289031709561	8.72568447002593e-66	4.51901789558616e-07	3.95419882115818e-05	2.06098931765705e-07	0.116289031709561
cg06192497	cg06192497	0.26177271158403	-0.0130437704225129	-0.112984286367106	7.63234924566118e-47	0.289461844641338	6.44972810266697e-06	3.155399470785e-05	0.112984286367106
cg06195354	cg06195354	0.826714375614882	0.0234614711213176	0.11676863515463	7.22958216665648e-82	0.154743903892098	0.000371400449866523	0.00168859525598661	0.11676863515463
cg06197751	cg06197751	0.56953663648348	0.0030057200683653	0.147451804350987	3.65758981539109e-70	0.840491891287594	1.53632061381533e-06	3.22029384600443e-06	0.147451804350987
cg06204531	cg06204531	0.843455463853713	-0.0145093602960857	-0.118892603790296	5.83456654781431e-93	0.262126269215507	6.2325824810664e-06	3.14195683822709e-05	0.118892603790296
cg06215192	cg06215192	0.748926671739782	0.0405700935498901	0.142523534515642	2.46741105493635e-87	0.00241645878160887	1.53541000252138e-07	5.29335861734337e-07	0.142523534515642
cg06221391	cg06221391	0.766422997048236	0.0676718979054052	0.156172929472411	1.62626231967425e-72	0.000546630712072594	4.68219491837522e-05	2.89483277885977e-05	0.156172929472411
cg06222184	cg06222184	0.812630868862682	0.0597580142654375	0.105884164680942	1.78443772773327e-106	1.95563401354809e-09	2.61807144802195e-08	6.29945085307389e-11	0.105884164680942
cg06225648	cg06225648	0.434706032145403	0.0754075315471447	0.177481843258107	4.39875423071021e-53	3.21730052905717e-05	7.1156829819923e-07	2.58998505673731e-07	0.177481843258107
cg06228590	cg06228590	0.47050606228156	0.104560086382122	0.268542905407195	1.77023620367953e-57	1.10066032872015e-08	6.08568787492741e-13	1.10240407811658e-13	0.268542905407195
cg06238004	cg06238004	0.15980261023496	0.0799733693324504	0.107424135310874	3.47538936561328e-19	1.77245100707444e-05	0.00230644757974953	2.91724781717002e-05	0.107424135310874
cg06238300	cg06238300	0.522410295085986	-0.0632831673634047	0.208450003757564	3.78562435850411e-22	0.222932939812921	0.0395186535128712	0.0163548618018679	0.271733171120968
cg06238316	cg06238316	0.338347168020972	-0.0642999060912292	-0.11992134925956	4.88321140023512e-28	0.0200759298743778	0.0250067870611549	0.0209311453102265	0.11992134925956
cg06238395	cg06238395	0.326798135436336	0.0398071898057606	0.121312936872684	1.38629722659523e-39	0.0348170691008451	0.00107885768723873	0.00281325577555809	0.121312936872684
cg06241812	cg06241812	0.387875596780409	0.0438008203397602	0.104273391547634	7.74835023538114e-64	0.000347469327020591	1.48780848065872e-05	9.52686851169605e-06	0.104273391547634
cg06257733	cg06257733	0.397061375658419	0.0248206283677588	0.150195698886323	8.47552045337808e-73	0.012419417381982	2.82332840407158e-12	2.2244358559635e-11	0.150195698886323
cg06259025	cg06259025	0.04572127690298	0.0810212868974322	0.106686640313464	1.24418545297386e-05	1.96777137690191e-09	1.91551791679543e-05	1.96747558243904e-09	0.106686640313464
cg06259934	cg06259934	0.337874607442334	0.0704434309852847	0.106818443539079	6.72548548050408e-53	1.01439589644938e-06	9.06686752742589e-05	5.95715658803666e-07	0.106818443539079
cg06264518	cg06264518	0.289022807466555	0.0340867231638341	0.105847963742013	9.63419235108975e-44	0.022307900898106	0.000326718648287829	0.000874820695631513	0.105847963742013
cg06267082	cg06267082	0.269597957613871	0.033860567144175	0.107457860087644	1.74599575655833e-57	0.000645556986253675	8.78996768717064e-08	2.02894564513992e-07	0.107457860087644
cg06269415	cg06269415	0.600308762782413	-0.00430198316739306	0.111437156065187	1.49881107254769e-63	0.815896272600094	0.00234434126185841	0.00407223328206137	0.11573913923258
cg06285439	cg06285439	0.683162810453397	-0.0443129796496013	0.157138251533007	1.95974803856275e-79	0.00256110352703429	1.41450862897879e-07	5.32244892171298e-11	0.201451231182609
cg06286328	cg06286328	0.668834658288265	-0.0213761300465094	0.125077688354508	6.93909717028484e-73	0.195069078624502	0.000150181253648797	2.70591265872784e-05	0.146453818401017
cg06286521	cg06286521	0.513705173239891	0.0312991353504622	0.116634254629224	1.51987937056823e-67	0.0310684856255554	5.61786674080374e-05	0.000218053542706521	0.116634254629224
cg06295519	cg06295519	0.820224651647253	0.040811408015539	0.104938941304903	9.97403655270173e-88	0.00478502059022234	0.000222425026563753	0.000311165483079399	0.104938941304903
cg06300469	cg06300469	0.310578042904905	-0.0981455198264371	-0.181783706997451	1.33811082774692e-25	0.000463055438420091	0.000787049769296293	0.000184716231079626	0.181783706997451
cg06301193	cg06301193	0.517372271148996	-0.00203974499981298	0.131783100888978	1.45425693485565e-84	0.83233329740058	2.01512336627676e-10	1.21977038037873e-10	0.133822845888791
cg06304316	cg06304316	0.618843859286604	-0.0546398498224843	-0.101266302093175	2.51553758066347e-66	0.00269639836063464	0.0040164744323831	0.0017350908870543	0.101266302093175
cg06319713	cg06319713	0.286347358634475	-0.0839952455557796	-0.179107238319179	1.03761335958263e-47	4.76101393004189e-09	2.21659431950967e-10	5.22143120644431e-12	0.179107238319179
cg06330558	cg06330558	0.542605928786783	0.036707601625409	0.143178540539292	2.42816841592453e-53	0.0904131197979787	0.000839290070302165	0.0031753897735577	0.143178540539292
cg06331929	cg06331929	0.42919606569566	0.0140447496031327	0.131589721850508	6.38086660393529e-61	0.320020681606834	4.82087717539808e-06	2.27308312599369e-05	0.131589721850508
cg06337069	cg06337069	0.574075211027149	-0.0081132838636608	0.118612272317456	2.86609200456495e-66	0.623886648931351	0.000336742724770132	0.00035019164752004	0.126725556181116
cg06341731	cg06341731	0.771156277875695	0.0426125185203417	-0.103623356501471	1.47186784243213e-66	0.0556008545717006	0.0167913569763216	0.00113419462674253	0.146235875021813
cg06350544	cg06350544	0.266193894480599	-0.0350820383576384	-0.108981592377868	4.22783442593708e-48	0.00444296277097506	9.40378127138559e-06	2.31249290112679e-05	0.108981592377868
cg06358270	cg06358270	0.58712284281899	-0.00266447537767616	0.115864827368561	1.0500755138857e-92	0.768038522527503	1.64027446208568e-09	9.76099687567631e-10	0.118529302746237
cg06359253	cg06359253	0.709410981533139	0.00185571661982701	0.133774239655435	7.16895622504665e-67	0.926581302354137	0.000852974823807916	0.00209754607011549	0.133774239655435
cg06360820	cg06360820	0.684285905452094	-0.00618665549967802	0.149297008668112	6.03322681945966e-43	0.862094444819191	0.0323516348579985	0.0642025875415882	0.15548366416779
cg06361628	cg06361628	0.462526750859065	-0.0235452315736659	0.155886308468102	6.73030200000736e-65	0.0896897032675315	5.98996086084728e-08	1.68470225717631e-09	0.179431540041768
cg06362176	cg06362176	0.481314526425575	0.0412631886631968	0.148449513849961	4.65070622083696e-60	0.0118631416590555	6.49592440616457e-06	2.41422077013659e-05	0.148449513849961
cg06363034	cg06363034	0.296553436550695	0.0224271096311062	0.117345831571897	3.29123554217371e-44	0.13492267471583	9.32744052121878e-05	0.000462116393957176	0.117345831571897
cg06365976	cg06365976	0.721531128154925	-0.0542620731301462	-0.141921754280804	9.75287973342914e-77	0.00108742033057068	1.54360522649687e-05	1.80471042163143e-05	0.141921754280804
cg06367788	cg06367788	0.725949921636834	-0.0369371599995718	-0.118219362663777	1.22954903758026e-85	0.00596974176980407	1.04426499892162e-05	2.84597792490992e-05	0.118219362663777
cg06373660	cg06373660	0.3239916448608	0.0472395455584193	0.126372446602754	9.58577270960194e-39	0.0139844785539431	0.000806481343154001	0.00146428904734293	0.126372446602754
cg06376130	cg06376130	0.473223041105058	-0.0844779519175321	-0.114849885073385	8.83210006542249e-55	9.0631838789592e-06	0.00140738707473658	1.34207833341252e-05	0.114849885073385
cg06377268	cg06377268	0.614009513044866	0.0964740674455111	0.195407246177669	6.541073815131e-78	9.92979082200981e-11	1.97372445164662e-11	1.05746050842886e-13	0.195407246177669
cg06381665	cg06381665	0.499036334641897	0.0115147542058602	0.106749558773643	4.73953421841062e-77	0.300803348126156	2.66938787870712e-06	1.2828494107148e-05	0.106749558773643
cg06385383	cg06385383	0.573536031391334	-0.0129140947425953	0.11086483992426	1.26084532155131e-61	0.485749427958179	0.00249992726751288	0.00213726101676311	0.123778934666855
cg06386578	cg06386578	0.606321607374194	0.0150348266514372	0.100205358118054	2.04485490525136e-71	0.330886812750061	0.00109428776606898	0.00465276018576499	0.100205358118054
cg06387842	cg06387842	0.460897387409998	0.0201453638385722	-0.111300339320263	1.57486372669887e-63	0.157828772180695	9.75651683838388e-05	1.24866346227845e-05	0.131445703158835
cg06388338	cg06388338	0.666768581640269	0.0076782392030547	0.115431611927396	5.53481856657688e-65	0.698503834889983	0.0032502833797817	0.0104661005261593	0.115431611927396
cg06394876	cg06394876	0.60770827705122	0.00546323724715699	0.157148880374811	1.2056440766086e-54	0.814826684994938	0.000724692373090243	0.00204859921090378	0.157148880374811
cg06395232	cg06395232	0.688180431221332	0.0128325546366215	0.137862730389886	4.6695773268617e-82	0.346251763057719	8.56819848542133e-07	3.80753977138941e-06	0.137862730389886
cg06401227	cg06401227	0.621142705159971	0.0755868512412395	0.178409451914387	1.25138079604965e-59	0.000497570649368459	2.84327049725513e-05	1.8939083411388e-05	0.178409451914387
cg06405034	cg06405034	0.520897494794571	0.0667258310359082	0.123557696678935	4.16100246359949e-45	0.0103075639819535	0.0140319233811574	0.00941014368739963	0.123557696678935
cg06405186	cg06405186	0.365816523616551	0.0111130979275784	-0.142872330029737	1.21574923497245e-44	0.541617849898499	9.54086731508732e-05	7.22896015490202e-05	0.153985427957315
cg06415064	cg06415064	0.583109855162899	-0.0169758779171158	0.12143816272581	2.50774839078715e-69	0.277908930949768	0.000108873343480936	3.11936236911863e-05	0.138414040642926
cg06418871	cg06418871	0.300690535529957	-0.00278167892959454	-0.106371720709086	4.43980859520334e-26	0.914410624782175	0.035817805714399	0.0892118850665056	0.106371720709086
cg06422471	cg06422471	0.364305372566286	0.0653577722610681	-0.125992647754116	1.54729386499824e-44	0.000485715205157607	0.000513405574065888	6.62828822300597e-08	0.191350420015185
cg06425183	cg06425183	0.41701238818329	0.00998436718718588	0.102224717984191	4.14837287967941e-60	0.475228797070669	0.00025830587643096	0.00104128682742208	0.102224717984191
cg06429483	cg06429483	0.649346197143804	0.0345015184682457	0.128577213853879	1.88649812761598e-82	0.0076629783922105	9.02977473482686e-07	3.66300746862035e-06	0.128577213853879
cg06430860	cg06430860	0.526560303374257	0.130062153522239	0.364724917726853	2.55742596463252e-37	9.39633595966227e-05	5.11250283913882e-08	5.70748570686063e-08	0.364724917726853
cg06432753	cg06432753	0.528303933320888	-0.00394063089904938	0.125832425446355	2.11350095380014e-48	0.868453963476302	0.00731672383308734	0.0144132718457307	0.129773056345404
cg06432889	cg06432889	0.326146042624597	-0.0103606849862381	0.231655344063176	9.7916023915308e-41	0.565849738963117	1.56110729912612e-09	5.2943440007084e-10	0.242016029049414
cg06433097	cg06433097	0.657472994882235	-0.0238156173840289	0.119136096336944	2.23052964194529e-60	0.277658545028937	0.00579611615334256	0.00255076019943462	0.142951713720973
cg06433816	cg06433816	0.749909590689085	-0.013697798795567	-0.111427420262104	5.21671030093076e-68	0.508809510451241	0.00639623361428817	0.0228816316783013	0.111427420262104
cg06435847	cg06435847	0.59067116822177	0.0797349264188337	0.111673078952393	8.64778150191692e-74	1.65450085877067e-07	9.34002955701962e-05	1.46509857858129e-07	0.111673078952393
cg06440348	cg06440348	0.781453304176718	0.0299550344907932	-0.115549057126111	1.99938484006536e-89	0.0227448743864282	1.20024744907164e-05	9.42590843675938e-08	0.145504091616904
cg06442597	cg06442597	0.545842736804245	0.0758686198769193	0.28029346926434	3.54218979526212e-55	0.000378543137925425	2.71173124016867e-10	1.05621268605084e-09	0.28029346926434
cg06451498	cg06451498	0.640962028196439	-0.0106661126923605	0.103372618920579	8.97725629190806e-58	0.639304299127372	0.0205925151825964	0.0288300880809612	0.114038731612939
cg06454458	cg06454458	0.761230361614072	-0.0871117476685616	-0.120127973798692	5.91555239047242e-65	0.000202904015853252	0.00713391231898272	0.000354360022083641	0.120127973798692
cg06454619	cg06454619	0.615268712583783	-0.042045849261526	0.10767975957556	4.370066906162e-79	0.00166075257366106	4.36626048783385e-05	1.68633906873248e-08	0.149725608837086
cg06458380	cg06458380	0.711039640013937	0.0650377753538548	0.169352232449994	3.34733934624599e-85	2.45892239161047e-06	1.11947429818732e-09	4.86696359533495e-10	0.169352232449994
cg06460126	cg06460126	0.78474081866113	0.0454836494724121	0.138150952431362	9.14089397918234e-77	0.0108812454623481	9.39815822078085e-05	0.000230388247170998	0.138150952431362
cg06464775	cg06464775	0.87358923608429	-0.0113578446753301	-0.115856946298127	3.43413115791471e-86	0.468744058908674	0.000222886689787105	0.000904708649966704	0.115856946298127
cg06466222	cg06466222	0.50022774375077	0.0732204310257843	0.263832067011791	3.9602976529272e-56	0.000136166675823864	4.66321428707671e-11	1.62384009239781e-10	0.263832067011791
cg06466348	cg06466348	0.694454726179806	0.0320219455649782	0.101627663443554	2.13008308758978e-100	0.000504915151875413	5.1500386816039e-08	1.16854873570194e-07	0.101627663443554
cg06467579	cg06467579	0.657242978537681	0.0486845834022846	0.155084284492287	5.25896566009164e-61	0.0255474507689935	0.000318903654911728	0.000905775514980468	0.155084284492287
cg06469799	cg06469799	0.642167392147968	0.0194515675498894	0.121607234683418	5.87391489269843e-80	0.146650074241616	7.60571220172119e-06	4.21042678742601e-05	0.121607234683418
cg06469883	cg06469883	0.481350847494372	0.0147783619389818	-0.11472433470751	1.74752339487514e-60	0.355854374292219	0.000330810829201123	0.000151321415712055	0.129502696646492
cg06476693	cg06476693	0.497702665638564	-0.00299359016662659	0.143027645579071	9.59822539716969e-73	0.807213281345607	2.6875217802201e-08	2.13557566511728e-08	0.146021235745697
cg06482260	cg06482260	0.566251485424152	-0.00570055506004282	0.123713754807442	3.6267133337618e-82	0.60961248346453	1.0150050928203e-07	5.3455066787473e-08	0.129414309867485
cg06482918	cg06482918	0.498091736529392	0.00184767541410311	0.169049349175858	9.71029110395455e-57	0.918861934538119	5.02598005655231e-06	9.82705011166575e-06	0.169049349175858
cg06484100	cg06484100	0.76479456996115	0.00935933804749236	0.110533730364235	9.34829048133034e-81	0.548360859544468	0.000387221099077741	0.00145509943416326	0.110533730364235
cg06489830	cg06489830	0.450800462566177	-0.00839847058459397	-0.107427366191761	1.1717682010392e-65	0.524386474077914	5.38667342103208e-05	0.000204892541436456	0.107427366191761
cg06494734	cg06494734	0.649337347396175	0.0694679068186153	0.103249498914526	1.78948709259397e-95	3.60309831235842e-11	1.17063648396989e-07	7.76864515004114e-12	0.103249498914526
cg06500646	cg06500646	0.41752076694187	0.0355134828596471	0.133765491027564	4.56875816557366e-70	0.00159934989345381	7.64266365584444e-09	3.20836259871374e-08	0.133765491027564
cg06501109	cg06501109	0.294650802152371	0.102710764270639	0.134574966413506	1.67004986536756e-38	4.15215886427389e-08	0.000113270616639574	5.23760771193189e-08	0.134574966413506
cg06505273	cg06505273	0.205128914650935	0.0385816418324205	0.153260265541168	2.7153273850054e-39	0.00144314994052094	1.11923506596316e-09	5.44023518103717e-09	0.153260265541168
cg06510090	cg06510090	0.550326267084902	0.0195190182038786	0.240628326984554	1.25922198851083e-57	0.320535475639482	6.22968236314179e-09	2.51780677814303e-08	0.240628326984554
cg06518884	cg06518884	0.425615932207242	0.0502441048601879	0.278957572170442	6.95392163966993e-46	0.0156113221799294	2.31620078001415e-10	1.7060616461177e-09	0.278957572170442
cg06530338	cg06530338	0.259431079387488	-0.0177100791743221	-0.114190295708116	1.74202910228775e-19	0.53487587802041	0.0406994551893504	0.121460904916966	0.114190295708116
cg06535121	cg06535121	0.518924010064667	-0.0318200836981719	0.145789814608442	7.27777290239368e-50	0.159347302619509	0.00112413715083136	0.000195429459702272	0.177609898306614
cg06540739	cg06540739	0.627228857774279	-0.00399129098847785	0.130293203891147	5.97073367338236e-71	0.804678020148388	6.25675329321629e-05	8.55837024321876e-05	0.134284494879624
cg06542172	cg06542172	0.57606261366127	0.0687624552528379	0.111982054497134	4.66853641922635e-63	0.000214647652922491	0.00167158776975717	0.000169664303709505	0.111982054497134
cg06542580	cg06542580	0.56841860568789	0.0364868483536818	0.134891070112745	3.98858971698821e-49	0.148494946108031	0.00649791084392295	0.0210638913151073	0.134891070112745
cg06546935	cg06546935	0.843176672556329	0.0179855451667577	0.101645215062113	4.62549463450818e-91	0.184049320120928	0.00017202585536926	0.000831535591035743	0.101645215062113
cg06550629	cg06550629	0.415247566920941	0.030087113841141	0.136808387177548	6.026555760696e-49	0.104986153401789	0.00021483841303971	0.000970996370527144	0.136808387177548
cg06560360	cg06560360	0.577878816014671	-0.00404283370954194	0.134886685182653	4.38654656136469e-69	0.794907682844784	1.9071693867686e-05	2.35441833720663e-05	0.138929518892195
cg06567732	cg06567732	0.620036295505771	0.0455707192616051	0.128170473271129	1.23551480781722e-77	0.00110715036621922	4.03376880209083e-06	6.22456032537172e-06	0.128170473271129
cg06574230	cg06574230	0.642132701836323	0.00594398371703701	0.180679275876197	3.8970658907422e-73	0.70469016952356	3.69734365768425e-08	8.04631349201797e-08	0.180679275876197
cg06574575	cg06574575	0.374026505774292	0.0256303708391408	0.115986409656747	4.69949407526825e-70	0.0103516550827468	1.95188628050308e-08	1.16036787007023e-07	0.115986409656747
cg06579154	cg06579154	0.573907596723281	-0.0207166405550104	0.110948119824492	5.37213539927786e-57	0.319632240757792	0.00675804684626111	0.00363016355961889	0.131664760379503
cg06579738	cg06579738	0.843510865553732	-0.0354850325747396	-0.118845387775002	1.55288411608361e-86	0.0195842472557936	8.32376059711931e-05	0.000262842248247568	0.118845387775002
cg06584891	cg06584891	0.621764257775675	-0.0241700936216376	-0.107550453480851	1.03252069127318e-76	0.0852442410376814	0.000124108809615774	0.000568169129131368	0.107550453480851
cg06586046	cg06586046	0.573895486283482	0.0265538550659649	0.180329254345596	2.92960635890773e-73	0.0595886624804904	1.3505440553353e-09	9.1545077266477e-09	0.180329254345596
cg06588059	cg06588059	0.266085750978337	-0.0114059311850809	-0.106185308091017	7.35945419229777e-58	0.227773239711522	6.68964045029133e-08	3.40564234931122e-07	0.106185308091017
cg06590229	cg06590229	0.504566329929586	0.006321216333008	0.11379089989947	1.26995038635868e-68	0.645393524680925	4.12014868409897e-05	0.000134107693641921	0.11379089989947
cg06596731	cg06596731	0.524991089465566	0.0203934369906384	0.159579883565714	2.5169845310854e-51	0.353282258873324	0.000277945510502521	0.00123320358366822	0.159579883565714
cg06601993	cg06601993	0.523481047065738	0.07625218615979	0.130451780692191	1.9060390017909e-66	1.67367971310149e-06	1.85245108170368e-05	3.51934396710237e-07	0.130451780692191
cg06603377	cg06603377	0.678760041090523	0.0327673461291955	0.122118319763886	3.00983824030173e-86	0.00804928218498441	1.04108188693802e-06	4.22061653136591e-06	0.122118319763886
cg06604699	cg06604699	0.442879489762864	0.0477802465944864	0.111925904455968	5.17430322386733e-82	3.33803977305474e-07	1.84363545632506e-09	2.55636351591827e-10	0.111925904455968
cg06608613	cg06608613	0.349700704279756	0.0360478012606716	0.120433483845643	2.5303150005305e-60	0.0024980040475151	5.54715545535306e-07	1.64643361984205e-06	0.120433483845643
cg06615524	cg06615524	0.520914476957346	0.00737735516935304	0.115821564946244	2.99483667958871e-64	0.639891361326432	0.000244783673234207	0.000833474402844092	0.115821564946244
cg06619938	cg06619938	0.142726709105925	0.0145984192744686	0.139805333654477	3.08483463330284e-13	0.487952691672163	0.000842308918545124	0.00330550269222182	0.139805333654477
cg06621211	cg06621211	0.595316353995664	0.0377093340524753	0.182025599826032	1.26414684486833e-69	0.0186832656665426	3.80962842589907e-08	2.37456457313111e-07	0.182025599826032
cg06623218	cg06623218	0.734079536435724	0.0284480199119878	0.147324043244188	7.52569571632458e-86	0.0339204876623654	9.68396787910885e-08	6.13012594760462e-07	0.147324043244188
cg06627114	cg06627114	0.508738549772453	0.081887450812004	0.148393667815549	8.61783770565598e-55	5.38439591113409e-05	0.000146205862273107	1.4410830962983e-05	0.148393667815549
cg06631310	cg06631310	0.517377006261208	0.0353649205083304	0.102661986610557	7.63710436105111e-63	0.0309648197838484	0.00142643067295637	0.00335044704800227	0.102661986610557
cg06632577	cg06632577	0.55356193936404	0.0941446431709632	0.117657780747755	1.28266258239386e-69	4.65698326982733e-09	7.20549836298572e-05	7.03813368167732e-09	0.117657780747755
cg06637170	cg06637170	0.61964818678761	-0.00190887632243547	0.135363953169325	1.71364017469843e-75	0.893822667816293	3.70126043971053e-06	5.00533178390435e-06	0.13727282949176
cg06646922	cg06646922	0.5100447835327	0.0181010481284155	0.108930339333841	3.16644597139732e-53	0.37330519376923	0.00651088286728681	0.0242046626175516	0.108930339333841
cg06647928	cg06647928	0.514936595969192	0.0404558938933768	0.188098014775469	1.80070982565501e-62	0.0143276912805884	3.40413407397922e-08	2.06040522980177e-07	0.188098014775469
cg06650246	cg06650246	0.299106013714429	0.0483216706131757	0.154054958301525	1.43608920508717e-48	0.000477015983930869	4.03393788474684e-08	9.27769697089734e-08	0.154054958301525
cg06656558	cg06656558	0.686101801568327	0.0176355847545134	0.102736177842841	4.32995089367962e-74	0.282845140529527	0.00158159696435257	0.00663395971244932	0.102736177842841
cg06660497	cg06660497	0.747510716239103	0.0248015820660686	0.11405242869962	1.44090531321909e-88	0.0524758711885237	9.75338138418846e-06	5.03825484681321e-05	0.11405242869962
cg06661612	cg06661612	0.695871677898554	0.0851090153449088	0.142727661199758	9.00287338434746e-83	7.59047611997791e-09	3.37770587150254e-07	7.18888225885209e-10	0.142727661199758
cg06663317	cg06663317	0.285369781509546	0.0244063282540025	0.114989183925139	9.76152250899237e-61	0.0107302988018426	7.13555538629638e-09	4.51053620644497e-08	0.114989183925139
cg06664978	cg06664978	0.642596220594788	0.0327538780077011	0.132546590422872	1.98744428948997e-79	0.0168415424386762	1.75636739750212e-06	8.26134472750776e-06	0.132546590422872
cg06665622	cg06665622	0.49133079880851	0.029535997839705	0.219891823488409	2.85634703462076e-49	0.174132854395365	8.13460177866683e-07	4.55843222763352e-06	0.219891823488409
cg06666025	cg06666025	0.146821315412031	-0.0605887217220578	-0.112671065578835	6.46354051017022e-31	1.70774803102501e-07	4.51614976725651e-07	7.41912018952318e-09	0.112671065578835
cg06669270	cg06669270	0.352382657885797	0.02364069074022	0.116347788252552	1.26600988230903e-61	0.0396525177533045	6.98795129007096e-07	4.09181346340206e-06	0.116347788252552
cg06672144	cg06672144	0.365868661981627	0.0223530240137217	0.182324451741273	1.63270307759052e-52	0.133700588107238	5.86492127613634e-09	3.42523414476618e-08	0.182324451741273
cg06674117	cg06674117	0.833979280544987	0.0521306474362833	0.106287348143572	1.06454705895118e-86	0.000611602841287627	0.000322491474752987	0.000122738794646866	0.106287348143572
cg06677367	cg06677367	0.385132475644101	0.0231953557131946	0.166816537284347	1.41673776850967e-53	0.128880202564729	1.28955260097247e-07	7.70665560005746e-07	0.166816537284347
cg06679388	cg06679388	0.636401961307639	-0.0261611810765709	-0.120981503368931	2.82107183068875e-71	0.109596845741597	0.000204580092606051	0.00093494406439946	0.120981503368931
cg06689416	cg06689416	0.446897975913436	0.0386011645890884	0.182615905310496	1.0193041540181e-59	0.0119387753263808	9.86134014111999e-09	6.21892010501556e-08	0.182615905310496
cg06694446	cg06694446	0.344295758794108	-0.0374224927695637	-0.123949847449344	4.63496501977332e-41	0.0494526769360838	0.000964025761500039	0.00294574455258731	0.123949847449344
cg06697814	cg06697814	0.486334238279459	0.0443447305241383	0.111421985226889	1.29542414059997e-73	0.000260376314883823	3.49818917834816e-06	2.70187449957407e-06	0.111421985226889
cg06701036	cg06701036	0.770515419336717	0.0323806652045589	0.101727991314703	2.21162023137141e-87	0.0174353674133598	0.000161085513156483	0.000439056302211962	0.101727991314703
cg06708683	cg06708683	0.759813486786402	0.0283708772814687	0.119928338756374	2.43045551281673e-81	0.0653694652356998	9.50464837826536e-05	0.000423128010439922	0.119928338756374
cg06709447	cg06709447	0.656324428983973	0.0282046579154183	0.176337584249362	9.78999294857509e-63	0.173063119202079	2.41119870522614e-05	0.000127349962453376	0.176337584249362
cg06710195	cg06710195	0.46884098942977	-0.00754768540781473	0.116825452046511	1.31493242020321e-54	0.675308373435042	0.00111201580620438	0.0014168610825811	0.124373137454326
cg06717492	cg06717492	0.104596437403119	0.0533051342438819	0.133307117862256	3.40466997983487e-14	0.00041875723610681	7.87334178265241e-06	6.49895900203322e-06	0.133307117862256
cg06717754	cg06717754	0.725448438857523	0.009878943615373	0.105361599219629	3.97234224515833e-72	0.586406452800278	0.0033458471935981	0.0117790882675987	0.105361599219629
cg06721712	cg06721712	0.521290529742017	-0.00260495001060952	-0.101910765575152	9.67508816248951e-62	0.876567435838258	0.00218103945906899	0.00584105273493838	0.101910765575152
cg06722357	cg06722357	0.643703878547303	0.00942470949280864	0.197955367858874	1.51450483154238e-63	0.634482127486844	1.19051622511838e-06	3.45889351773575e-06	0.197955367858874
cg06728274	cg06728274	0.226022775869705	0.0091342013748168	0.143690035064666	6.80516867037628e-34	0.548028962888051	3.75389048269144e-06	1.29810072117524e-05	0.143690035064666
cg06734940	cg06734940	0.747953047858839	-0.00905576857406989	0.127563102799602	1.79636609877608e-81	0.545871185910988	2.62511008110472e-05	1.80425875587863e-05	0.136618871373672
cg06744868	cg06744868	0.58379363072964	0.00145240423843395	0.134829123659032	8.0683723683478e-86	0.890546933525027	1.86609688977006e-09	2.39210501933741e-09	0.134829123659032
cg06745753	cg06745753	0.941936401817221	0.00130286407458578	-0.123870932652141	6.39380595908886e-111	0.890751851231697	9.32122186786214e-10	7.15419149707542e-10	0.125173796726727
cg06746893	cg06746893	0.247111625851911	-0.0331702291959774	-0.130888603745428	9.19016587966457e-38	0.0272969459923111	1.42638793318795e-05	6.20639248866143e-05	0.130888603745428
cg06748568	cg06748568	0.502242916501521	0.0110096046226933	0.101778884659316	6.09926209949845e-64	0.472645717954517	0.000845614467323656	0.00335633327006143	0.101778884659316
cg06756551	cg06756551	0.724846982125454	0.0448157774188974	0.167241192976607	1.01612359677204e-80	0.0030181795823966	5.99610289029883e-08	2.45543677075706e-07	0.167241192976607
cg06757038	cg06757038	0.664261008513519	0.0505562164067523	0.123665021911018	8.16194008277998e-67	0.00851222692948269	0.00100002065594255	0.00133263636445965	0.123665021911018
cg06761584	cg06761584	0.543935174991138	-0.0264540543499021	0.117848779406444	5.44067460387118e-72	0.0548309072991894	2.06862980426473e-05	5.34860723348879e-07	0.144302833756346
cg06766016	cg06766016	0.769027985791694	-0.0288322330991411	-0.131710468120103	4.38188926750828e-73	0.12731416149432	0.000453310931682511	0.00197491445192022	0.131710468120103
cg06773592	cg06773592	0.362105009198234	0.011410901306572	0.109754703339076	4.86900943434887e-59	0.360477556269994	1.43581696384127e-05	6.5024978938907e-05	0.109754703339076
cg06773634	cg06773634	0.767314920859076	0.0562847603237497	0.134641474496255	6.36655010663759e-89	2.98347400773654e-05	4.42024705119064e-07	1.73921273711561e-07	0.134641474496255
cg06777516	cg06777516	0.421018224301651	-0.0274522415548572	-0.121534878591323	7.36316337666274e-70	0.0150061397842632	1.46160690971632e-07	8.14873878879818e-07	0.121534878591323
cg06779253	cg06779253	0.298832520755822	0.0208391446097968	0.113249604467287	3.76995286075442e-53	0.0825092225775436	3.3800753216579e-06	1.93980668805406e-05	0.113249604467287
cg06780628	cg06780628	0.408393585219584	0.0281659011792808	0.168905733032028	4.03595655488648e-60	0.041501432616589	5.18256108720988e-09	3.57380070331173e-08	0.168905733032028
cg06782950	cg06782950	0.582223958275732	0.0817993416588395	0.185624347187196	2.10927212732147e-53	0.000576571975086678	6.55590735826809e-05	3.82394759242427e-05	0.185624347187196
cg06785293	cg06785293	0.533442298684258	0.00196906621579247	0.11007072499356	1.14665386787799e-64	0.9019103419174	0.000556414038513004	0.00139558261863749	0.11007072499356
cg06791501	cg06791501	0.473201144971236	-0.00733052007096157	0.126417952463053	2.51421902132332e-61	0.63380354387481	4.70906464182037e-05	4.29944884010576e-05	0.133748472534015
cg06793325	cg06793325	0.725874502084895	0.0301954700136534	0.185594751982425	1.30665101125966e-66	0.147474570403335	1.08617164666903e-05	5.9463066663463e-05	0.185594751982425
cg06793867	cg06793867	0.336740027740982	-0.0428011286121808	-0.123009160053276	3.00293397661287e-53	0.00181415586353345	6.64018227047179e-06	1.17390296290373e-05	0.123009160053276
cg06800652	cg06800652	0.169877005385045	-0.00799943739753125	0.107696285626411	1.30356783845504e-28	0.55221270019453	7.07964414007948e-05	5.38809760129478e-05	0.115695723023943
cg06802565	cg06802565	0.627760433561353	0.0650176326959397	0.151575239859546	1.49214948355781e-68	0.000240641120183497	1.31086440400948e-05	7.04408321371155e-06	0.151575239859546
cg06802774	cg06802774	0.782631048625318	0.0761764506745037	0.12594269017291	1.92710799843086e-84	9.51841939395736e-07	2.13862452901729e-05	2.5464518127596e-07	0.12594269017291
cg06802985	cg06802985	0.414942514661546	0.0308942106698765	0.148233904964054	2.99484498441127e-63	0.0178920102389292	3.71063534480489e-08	2.30371600423023e-07	0.148233904964054
cg06805218	cg06805218	0.50840846875734	0.0515383710402976	0.119801687169569	6.66643856980394e-68	0.000390644285443936	2.6497645164358e-05	1.56614213577819e-05	0.119801687169569
cg06810117	cg06810117	0.618152988634016	0.0370768153308648	0.107686592222922	7.04233976374602e-79	0.00573215059743694	5.08935025092169e-05	0.000104875598824956	0.107686592222922
cg06817454	cg06817454	0.701323311779027	0.0497946565420097	0.172992606424027	2.3420560941774e-64	0.020277834014905	5.14940876551026e-05	0.000176064712541504	0.172992606424027
cg06817736	cg06817736	0.920400556055018	-0.0362467227124769	-0.107452580572797	3.73613385151906e-95	0.00775382235668802	6.73760447103929e-05	0.000151094501597366	0.107452580572797
cg06819996	cg06819996	0.487975622952697	0.0367416058957639	0.152955685903183	6.82234330144234e-67	0.00909223989392586	1.11584390662822e-07	5.73594470223186e-07	0.152955685903183
cg06823034	cg06823034	0.300278790208729	0.0196203121232434	-0.111260008720471	1.0941485428031e-35	0.306746198977938	0.00332351332785	0.00157083545494556	0.130880320843714
cg06826494	cg06826494	0.599671191253398	0.0134520844122485	0.151249908452101	9.50834264606353e-63	0.475333746560578	6.73167406304837e-05	0.000271206945716081	0.151249908452101
cg06829681	cg06829681	0.435390000592953	0.0582261799988508	0.123549698694377	2.04320857771829e-49	0.00287145573846349	0.00114383661761799	0.00077953379356421	0.123549698694377
cg06833110	cg06833110	0.227622368374403	0.0414948660594039	0.105431441963068	1.3377457808093e-24	0.0463322140444792	0.00943552916475434	0.017521906430692	0.105431441963068
cg06839388	cg06839388	0.698472188830913	0.0415622580077973	0.112037045513014	1.10067128856015e-71	0.020223301268586	0.00140668954187372	0.00271224567389386	0.112037045513014
cg06840930	cg06840930	0.369081117172198	0.0617757172812627	0.135376202267828	5.19872046074251e-54	3.93925050454505e-05	4.20392159464602e-06	1.06708531238661e-06	0.135376202267828
cg06844165	cg06844165	0.608506150248408	0.0854621125510941	0.180425925196673	3.49655361669951e-52	0.000831960766100598	0.000288907218425406	0.000138079338584077	0.180425925196673
cg06846320	cg06846320	0.441365706132778	0.0605479348904025	0.113698256517687	1.49161309310289e-57	0.000205327292420443	0.000309724001520685	5.82464759333733e-05	0.113698256517687
cg06856735	cg06856735	0.337719907859944	0.0384693414921573	0.104843158485959	5.8246907144981e-35	0.082599860466892	0.0152976316799195	0.0333245764844368	0.104843158485959
cg06856840	cg06856840	0.75609438599374	0.0120326909076825	0.128990815785188	2.9145385948364e-75	0.49337918184319	0.000243816390818226	0.000966776099157398	0.128990815785188
cg06864391	cg06864391	0.489932636267566	0.0988378949827403	0.108838225844143	4.03502993514551e-54	1.05898671911502e-06	0.00387522960794027	3.378315495541e-06	0.108838225844143
cg06866724	cg06866724	0.691542578342465	0.028675885111329	0.126881408298091	3.03015954132052e-76	0.0696722653477854	6.02861429573251e-05	0.000283348638573694	0.126881408298091
cg06867482	cg06867482	0.768417771202127	-0.0591658504339394	-0.2042224300288	2.40394089453803e-56	0.0383355359970564	0.000305526086555089	0.00101636958552415	0.2042224300288
cg06869619	cg06869619	0.491810485944019	0.0738145224777784	0.142821758336434	3.61387431080188e-57	6.33569385357216e-05	6.41888307193721e-05	9.45054161283159e-06	0.142821758336434
cg06873345	cg06873345	0.299374273199381	0.0591815632770169	0.232591127319245	5.74490867541834e-40	0.000674535661774661	1.65549633106532e-10	7.85405704133324e-10	0.232591127319245
cg06873564	cg06873564	0.409142049986184	0.0466714381209564	0.136242479572057	6.17080758642715e-59	0.00126933746168337	2.44781542449912e-06	4.40067488329528e-06	0.136242479572057
cg06879596	cg06879596	0.486651260411191	0.126660415741598	0.16206125530369	5.69942382951695e-72	1.36427828942448e-17	5.63375548031858e-10	6.52610117942258e-18	0.16206125530369
cg06881858	cg06881858	0.70801729941566	0.0463770688120786	0.106796965961789	1.82438272784251e-90	0.000100962047998106	5.19464666913085e-06	2.16053481413427e-06	0.106796965961789
cg06882538	cg06882538	0.44531016181475	0.0937769797502624	0.17153841565655	8.19534387463412e-48	1.16165073129271e-05	3.15208205662448e-05	1.89824823227699e-06	0.17153841565655
cg06884384	cg06884384	0.712997770330456	0.03814343326512	0.116100915289415	1.26284065565801e-76	0.0188566917946697	0.000294143816085986	0.000747585510663514	0.116100915289415
cg06889339	cg06889339	0.39487381919133	0.0384094860105357	-0.108352871520691	2.24889874861741e-32	0.168806394863443	0.046145417435898	0.0139544621787321	0.146762357531226
cg06889971	cg06889971	0.666532385518033	-0.0432404297745405	-0.104549517723961	1.22199254337462e-67	0.0215943793798466	0.00439991464828872	0.00666587251331397	0.104549517723961
cg06894429	cg06894429	0.362791436370458	-0.00550234991004201	0.131778989761236	7.32506263035433e-72	0.547181486943644	3.06801071628989e-11	7.49778311017788e-12	0.137281339671278
cg06896155	cg06896155	0.715268111955659	-0.00287301118927807	0.144714607491071	2.7289942820732e-72	0.87192724360197	5.71517611356997e-05	8.86325756457131e-05	0.147587618680349
cg06897683	cg06897683	0.47580569618995	0.0522101182159792	0.125621016008968	2.53942434028654e-54	0.00542008808418187	0.000625051139542842	0.000730910909675105	0.125621016008968
cg06906268	cg06906268	0.240497156223987	-0.0554712471166151	-0.119368475250878	9.75417811038753e-50	6.47731905432085e-07	4.82663563049042e-08	3.89032585727318e-09	0.119368475250878
cg06908033	cg06908033	0.655530219221889	0.0573391532703515	0.14067525071433	3.16621836454876e-75	0.000271312465559225	5.96102387573487e-06	4.15892804100155e-06	0.14067525071433
cg06910505	cg06910505	0.381876872202678	0.0394547942267113	0.149163231064802	3.01211923839529e-43	0.047503414013474	0.000163894789302408	0.000634187336413076	0.149163231064802
cg06912814	cg06912814	0.31568158225799	0.0286888686180519	0.113350673324231	1.27153276816993e-55	0.016754371884087	2.84541936235129e-06	1.27788779893726e-05	0.113350673324231
cg06913966	cg06913966	0.175676429100812	0.0387002261165401	0.148508005883077	2.20629757363783e-24	0.0173580742715796	5.69965361423829e-06	2.41039687274349e-05	0.148508005883077
cg06926314	cg06926314	0.589236141765671	-0.00822674584463736	-0.122267768329216	9.42549933413806e-73	0.571280951078849	3.16678118922556e-05	0.00011264763460315	0.122267768329216
cg06928346	cg06928346	0.2999588032063	-0.0686560158976056	-0.241197357845773	1.02088482040659e-26	0.00761318657151364	3.11665153030248e-06	1.09457938337885e-05	0.241197357845773
cg06931356	cg06931356	0.593200396123427	0.077023646280774	0.119045698850241	8.18254818710862e-77	7.12628827726013e-08	1.03686745365844e-05	2.4785038228825e-08	0.119045698850241
cg06931902	cg06931902	0.639264038568754	0.00881132631763781	0.111205734804289	5.77734727493226e-80	0.507092870206965	3.42657060071344e-05	0.000132113111493642	0.111205734804289
cg06934394	cg06934394	0.550089700694755	0.0749383473149507	0.103793053289865	3.37334426172732e-62	4.0819997820618e-05	0.00275110947641423	6.20292462660617e-05	0.103793053289865
cg06937668	cg06937668	0.429639376710136	0.0303992962794719	0.128475023575938	3.30599561309119e-74	0.00361242937055834	3.10700024626516e-09	1.71416395666409e-08	0.128475023575938
cg06937717	cg06937717	0.329859152142835	-5.52243117063698e-05	-0.174508181999352	1.774275009571e-33	0.998037106199315	0.000111134075364924	0.000225169057828209	0.174508181999352
cg06944112	cg06944112	0.653347102124825	0.0535275194434931	0.183163838791116	3.20226581051885e-59	0.01828317503457	5.00162504663418e-05	0.000165587078533742	0.183163838791116
cg06954975	cg06954975	0.509427757862187	0.0414429173055458	0.131827209206673	4.86183845519973e-72	0.00155354352692903	5.71562928658964e-07	1.41227637152053e-06	0.131827209206673
cg06956006	cg06956006	0.780228430086545	0.0750465125907091	0.159170480061963	4.3992306620322e-82	3.94465907759944e-06	5.5980208755028e-07	6.39638049046213e-08	0.159170480061963
cg06960263	cg06960263	0.766512366787404	0.0358246467583307	0.113993115335406	9.5770369754021e-86	0.0111128470345821	4.7840192759875e-05	0.000132126493342178	0.113993115335406
cg06961539	cg06961539	0.542120751682014	0.0196891098127451	0.1170150343394	2.22883662862641e-83	0.0601096541400545	6.63949093483489e-08	4.30926457716814e-07	0.1170150343394
cg06963697	cg06963697	0.414052274472942	0.0509747826871769	0.104584805525197	3.89499955532871e-59	0.000501176439514549	0.000238715987053984	8.79327793305658e-05	0.104584805525197
cg06966245	cg06966245	0.500515039327487	0.0690016949398487	0.348031599529745	6.57317568711086e-42	0.0112775579902113	1.10602678391627e-09	7.6389136094635e-09	0.348031599529745
cg06979157	cg06979157	0.53395279931827	0.170657505612441	0.240918732800493	2.20099161631324e-53	1.4813925719761e-12	5.09374112035248e-08	4.43079630395383e-13	0.240918732800493
cg06984848	cg06984848	0.512526681547986	0.105002692400362	0.104994230945777	1.22882520040153e-53	9.87182172677758e-07	0.00828792913079522	4.05947114109833e-06	0.105002692400362
cg06998183	cg06998183	0.810350574905259	0.00698689786188369	0.135186745661751	9.19327296183237e-78	0.693475352463502	0.000145932976700581	0.000461750819614512	0.135186745661751
cg07001856	cg07001856	0.356340006918158	-0.0245054001163717	-0.147881480156537	1.79637108129046e-51	0.100613399064042	1.23244295005489e-06	7.32231173583719e-06	0.147881480156537
cg07005055	cg07005055	0.212260554292998	-0.00266512018844199	-0.124261762949282	3.68690257103185e-28	0.875776033214469	0.000272999696647333	0.000692574753373373	0.124261762949282
cg07005913	cg07005913	0.505366856429607	0.0580562137617085	0.283876807413816	2.9611403883829e-58	0.00140900039069645	5.29321362184556e-13	3.99298015034579e-12	0.283876807413816
cg07008776	cg07008776	0.654838552504358	0.0753507118810054	0.118670105555993	9.31959088834002e-97	6.81252349028048e-13	1.22170388484881e-09	4.13095656970752e-14	0.118670105555993
cg07008911	cg07008911	0.794695569253475	0.0640141553658097	0.143250612030625	4.61602235602293e-82	8.78530611044516e-05	7.54307706778346e-06	2.61805497001852e-06	0.143250612030625
cg07008943	cg07008943	0.50953188246675	0.0690929812265306	0.147502971349107	1.01985109722719e-54	0.000591903978535693	0.000167054612700908	7.60926753649554e-05	0.147502971349107
cg07010146	cg07010146	0.502311840309383	0.0315517715276872	0.130484321350613	1.01259910297952e-61	0.053203479347754	6.29764435068491e-05	0.000278698936643923	0.130484321350613
cg07011538	cg07011538	0.170503441741148	0.0304357826766101	0.109662907102632	6.480618764662e-34	0.00899897042894137	2.92773007592201e-06	1.09425313306733e-05	0.109662907102632
cg07011913	cg07011913	0.657544269047122	0.00699891021144719	-0.130772977650842	1.46929662393926e-73	0.659805903604376	4.6302406268165e-05	4.50056500477071e-05	0.137771887862289
cg07013148	cg07013148	0.343403162351591	0.0438890834118154	-0.100149394653091	3.59884274504522e-55	0.00102532842224053	0.000127786311985651	3.21760690658404e-08	0.144038478064907
cg07013325	cg07013325	0.422393346042305	0.0379002467472771	0.132021449580963	4.46756896198917e-69	0.00117016820628889	3.00505140061065e-08	9.89612121200964e-08	0.132021449580963
cg07013360	cg07013360	0.828156281019366	0.0288540161634473	0.100594585277458	1.04427498747814e-98	0.0103913446271083	8.25379146549165e-06	2.85030588793533e-05	0.100594585277458
cg07017486	cg07017486	0.673920397735176	0.0342805693545383	0.126712078969201	1.4070831201356e-64	0.0924160817859178	0.00160739564759315	0.005605366996959	0.126712078969201
cg07018068	cg07018068	0.633874646183837	-0.0555154920547408	0.169340404105425	1.76963833253765e-66	0.0028099413822601	5.01040673486695e-06	2.83435651226702e-09	0.224855896160166
cg07018472	cg07018472	0.803342177685946	0.0505121540066042	0.112663284933482	4.06960035710838e-85	0.000879376702561209	0.000145552563267083	8.76496178006178e-05	0.112663284933482
cg07020871	cg07020871	0.340310626401099	0.0315247008411619	0.136713743635859	2.45263993268567e-67	0.00130436191798877	4.13293591915507e-11	2.4950786689991e-10	0.136713743635859
cg07022048	cg07022048	0.423422393950736	-0.0376140966729307	0.117374376593688	8.21034459699659e-48	0.054292690109657	0.00223512060025406	0.000105903849963346	0.154988473266619
cg07031408	cg07031408	0.714299502367894	-0.0719065580240207	-0.187251883307984	4.39262504764662e-59	0.00410183999684158	0.000145246582998202	0.000206298300047534	0.187251883307984
cg07035299	cg07035299	0.712011586141579	0.0576947546955003	0.175040195905303	1.01598431718528e-71	0.00175011065909309	2.08462934758398e-06	4.42604653505631e-06	0.175040195905303
cg07037409	cg07037409	0.549545067173806	-0.0116794377755262	0.122053969692155	1.97287020256228e-84	0.25672363740965	1.56159741627989e-08	1.75881478041225e-09	0.133733407467681
cg07044414	cg07044414	0.388092254733237	0.0187559912658248	0.10769080863437	1.61316427171544e-46	0.308260775247238	0.00305274319376241	0.0121590632980708	0.10769080863437
cg07049288	cg07049288	0.634784060619248	0.0889161538775669	0.189919832649927	2.03864953361855e-62	2.34033056748462e-05	3.77597215094699e-06	7.21883181109912e-07	0.189919832649927
cg07052157	cg07052157	0.316787400715448	0.023434645986578	0.149117763532709	1.44682932043566e-62	0.0206119416709108	8.62315213381679e-12	6.56393470495367e-11	0.149117763532709
cg07052737	cg07052737	0.736415951258121	-0.0295614736101575	-0.12163555594034	2.72550175402743e-82	0.0431288767105478	3.25172606736039e-05	0.000146144955220303	0.12163555594034
cg07054804	cg07054804	0.484481345635325	0.0232977130304917	0.149806700258454	6.11460594882474e-70	0.0704046987645309	2.28173044554702e-08	1.49311759647577e-07	0.149806700258454
cg07056507	cg07056507	0.252956373822877	-0.0400116095650701	0.114157790226715	6.24523433603056e-28	0.0528143717288265	0.00476222911166765	0.000245154438891527	0.154169399791785
cg07056644	cg07056644	0.427691021989797	0.0115253153396967	-0.108329753511412	1.18198738118498e-48	0.547311538007347	0.00418790066728791	0.00438214351467841	0.119855068851109
cg07063351	cg07063351	0.424192830272131	-0.0524336718432355	-0.105296205300698	1.25761023257316e-59	0.00041011206354587	0.000256154038123488	8.11483582402883e-05	0.105296205300698
cg07066318	cg07066318	0.479905910940174	0.073067364505581	0.156343737832907	2.13262365683986e-67	3.69824985877356e-07	2.93242467354245e-08	1.96852139230998e-09	0.156343737832907
cg07073140	cg07073140	0.480343102422972	-0.0323204781880234	-0.101753497191763	2.12976382966633e-60	0.0451572218360565	0.00134918277781452	0.00375934447140136	0.101753497191763
cg07077013	cg07077013	0.425936035671471	0.0486764386558264	-0.121479919060512	5.25870351072419e-50	0.00930448332658987	0.000914193573265216	4.21920419691547e-06	0.170156357716338
cg07078467	cg07078467	0.499142620073832	0.0899368086354913	0.13361018934438	4.72329581434451e-74	1.96081145934343e-11	7.74364314739627e-08	3.98939284044363e-12	0.13361018934438
cg07080244	cg07080244	0.450955978105828	0.0633947810409384	0.156825344214123	2.11469090815076e-54	0.00041986384454164	9.69319226474028e-06	7.63569812377637e-06	0.156825344214123
cg07086226	cg07086226	0.588053001088356	0.037505069045464	0.121427412145166	1.84971290745271e-87	0.000383657951649293	1.63739771357065e-08	3.94107045133267e-08	0.121427412145166
cg07096868	cg07096868	0.699236512788547	0.0695394510931929	0.12293020214284	2.24750013234712e-83	1.03110599134621e-06	6.73308318981412e-06	1.35741791947547e-07	0.12293020214284
cg07097041	cg07097041	0.333601120519397	-0.0577767907056457	-0.117733463104423	4.204693737019e-57	5.30998213539215e-06	1.88446053162045e-06	1.77589535591001e-07	0.117733463104423
cg07097354	cg07097354	0.705423479086508	0.00275639590536358	0.122239314674582	1.50364756945379e-72	0.874613317572317	0.00045957876796362	0.001188674076126	0.122239314674582
cg07103780	cg07103780	0.539808328975097	0.0307153656498412	0.18937001349401	1.14342361384419e-56	0.121040569129026	2.67803284929693e-06	1.54437298573937e-05	0.18937001349401
cg07107756	cg07107756	0.751548830624435	0.0310692974769753	0.105952809759768	4.76618994334841e-88	0.0175200430021856	4.7330831239153e-05	0.000155522296215666	0.105952809759768
cg07118196	cg07118196	0.536857063286617	-0.0155790643956103	-0.149119565123012	8.96592399049208e-56	0.437335144585144	0.000205068676881949	0.000856820047178586	0.149119565123012
cg07126559	cg07126559	0.7909881892659	0.00728196154586383	0.100578166229981	2.35674875233006e-77	0.676854762398077	0.00360513581414574	0.011806385454331	0.100578166229981
cg07127410	cg07127410	0.420283989419538	0.0268079557987693	0.102593652618496	2.07541369102215e-63	0.0409691212186791	8.67081000473509e-05	0.000346737480287638	0.102593652618496
cg07127957	cg07127957	0.75380508231533	0.0533514216219092	0.11604531357541	9.74840890515565e-65	0.0195435110786592	0.00896016583449637	0.0104717096618034	0.11604531357541
cg07128466	cg07128466	0.581534684254099	0.012561930098273	0.101366696856053	1.55738140030861e-87	0.21526701755327	1.07458888548815e-06	5.72534052187561e-06	0.101366696856053
cg07132502	cg07132502	0.554528437847901	0.031031059547047	0.123387110678812	1.53547819378606e-83	0.00406410700818638	2.65890170067769e-08	1.27324077290102e-07	0.123387110678812
cg07136111	cg07136111	0.755840272502646	0.0546056095212592	0.182332515418128	5.29020019133894e-69	0.00846264737202592	1.09317611563412e-05	3.38078006390543e-05	0.182332515418128
cg07140290	cg07140290	0.204437926147996	-0.0375781453561806	-0.103894328892658	1.24337133317779e-39	0.00165986635528829	1.16523030956265e-05	1.77820117186506e-05	0.103894328892658
cg07144408	cg07144408	0.595963177920671	0.121517681432067	0.201092346496144	6.85741159694062e-63	2.6910585574613e-09	2.01613492795437e-07	2.55245105917192e-10	0.201092346496144
cg07145038	cg07145038	0.548535142338358	0.102332621652149	0.151327597853332	2.52636782625932e-69	3.12295348669806e-10	5.88191104458814e-07	8.99127584921326e-11	0.151327597853332
cg07145834	cg07145834	0.574240353846993	0.0866586718251797	0.136857661571565	1.40508920931737e-65	1.22921188275199e-06	5.54374755918791e-05	5.2739285005099e-07	0.136857661571565
cg07161179	cg07161179	0.578322180155964	0.0348726444789466	0.204359910289456	3.25275595594192e-77	0.00751335757360292	6.32915873972912e-13	5.12596301293819e-12	0.204359910289456
cg07161181	cg07161181	0.681465688439482	-0.053221964764969	0.14374679562719	6.45620215837059e-55	0.0425848390432268	0.00508628423046344	0.000202334495070028	0.196968760392159
cg07163745	cg07163745	0.3422498713772	0.0282693521358836	0.128259177536568	1.65386825710673e-41	0.129166377235705	0.000523639948131833	0.00225563760588738	0.128259177536568
cg07173049	cg07173049	0.610988269155613	0.134359205392734	0.138436225700207	1.27037508795617e-56	2.68915375237983e-08	0.00177472667140521	1.02313690653554e-07	0.138436225700207
cg07173218	cg07173218	0.550389293241385	0.00667332766250153	0.16710032095323	4.86184101317265e-65	0.683000412792501	7.04808035898293e-07	1.84936850649103e-06	0.16710032095323
cg07173823	cg07173823	0.847312966007886	-0.0275803746643381	-0.116316763397815	1.14185397156886e-90	0.0457893866609227	2.66124503927614e-05	0.000123531776368595	0.116316763397815
cg07180897	cg07180897	0.604713877614946	0.108976143936709	0.134794227569645	2.07468030865835e-48	0.000116071203225284	0.0118665627193457	0.000284741553612914	0.134794227569645
cg07186767	cg07186767	0.805583231733577	-0.0305658574160062	-0.115649065554576	8.18773237741626e-79	0.0775584687660477	0.000733497257858664	0.00270664855725124	0.115649065554576
cg07189258	cg07189258	0.483721639440456	0.0323076458074641	0.138482149388275	1.37153147390895e-72	0.00798981091442114	3.29807043474094e-08	1.8073984046391e-07	0.138482149388275
cg07190151	cg07190151	0.717875583053625	0.050353947177572	0.101030414518303	5.86552707758789e-82	0.000585960396159474	0.00037838605933476	0.000133156725715017	0.101030414518303
cg07190921	cg07190921	0.832121681590319	0.00267318043945683	-0.122179436713124	2.70117169835839e-83	0.867027808186414	0.000139481370363969	0.000226612447192813	0.124852617152581
cg07193847	cg07193847	0.325352056647346	-0.0597934385314764	0.109074035603182	1.83015618528016e-54	6.06931674466636e-06	1.82817635744367e-05	1.27272752490881e-11	0.168867474134659
cg07196133	cg07196133	0.841008685835159	0.0234130590368833	0.102537104198316	2.5394257223859e-80	0.178125822538909	0.00278268286810907	0.0106052730765941	0.102537104198316
cg07197341	cg07197341	0.563773998782218	0.090230163978372	0.172407045133623	1.19259991426894e-50	0.000270382495745144	0.000322219042083127	7.19260660514551e-05	0.172407045133623
cg07199764	cg07199764	0.633388423865369	-0.0713139662301052	-0.226023817666067	3.0856318023921e-27	0.175818164789745	0.0278839153924182	0.0722464679253411	0.226023817666067
cg07199894	cg07199894	0.258431541006918	-0.0381830275827111	-0.164390461894142	1.93144596364047e-34	0.0273236805193635	2.66766348874025e-06	1.34975242442819e-05	0.164390461894142
cg07202353	cg07202353	0.361348386094952	0.028618168485825	0.108817748366972	1.85455241217498e-69	0.00364857993539365	6.34530070125106e-08	2.72668905830024e-07	0.108817748366972
cg07204711	cg07204711	0.581499238084277	-0.0269267076724597	0.116424465912697	2.77133388899885e-52	0.257322234214624	0.0125002210636518	0.00543034100316281	0.143351173585157
cg07209987	cg07209987	0.505093880092137	-0.0149541363841545	0.108112536903809	2.51280761557253e-56	0.421747000598695	0.00328949740923981	0.00237828712423982	0.123066673287963
cg07211259	cg07211259	0.245470824741176	0.0591893661006243	0.103038800324877	3.44213393064101e-45	3.23357535416953e-06	2.37284891992649e-05	6.52460635038849e-07	0.103038800324877
cg07211884	cg07211884	0.269345731636834	0.0181339931396563	0.136747707765889	8.38603263016405e-59	0.0538237376661115	1.64184207144936e-11	1.10382847557034e-10	0.136747707765889
cg07214120	cg07214120	0.599603449566677	0.0127726217470011	0.102214428624125	1.56740572680899e-84	0.254528157036439	7.20991361046589e-06	3.66150897712315e-05	0.102214428624125
cg07214766	cg07214766	0.523041669889782	0.0397014135658871	0.206069662633497	1.7819125537036e-56	0.040461851555161	2.20768274060802e-07	1.36760963455732e-06	0.206069662633497
cg07215084	cg07215084	0.524109135425557	0.0278560741743435	0.340283813975819	8.61863327685946e-47	0.259359771337703	1.41200379064935e-10	5.66535027586418e-10	0.340283813975819
cg07215504	cg07215504	0.224317206925258	-0.0245504414362438	-0.114151465398469	2.18279803225154e-24	0.232149033691634	0.00477456670310561	0.0178201567883246	0.114151465398469
cg07217150	cg07217150	0.454602245322592	0.000660143190567189	0.104068301800271	7.21969152293447e-61	0.964761449279845	0.000487878251607921	0.00111453897325341	0.104068301800271
cg07219453	cg07219453	0.728976618305337	0.0511573484263011	0.110112107868299	8.86141218294174e-74	0.0042477823608124	0.00156063587514665	0.00123231524704751	0.110112107868299
cg07227464	cg07227464	0.600984901847524	0.0187159927820292	0.102442838940189	1.45880464122756e-89	0.0622585372756593	6.10399121914821e-07	3.71407180428511e-06	0.102442838940189
cg07229946	cg07229946	0.346462188295985	0.0457365696531284	0.103743270623763	3.3078722856621e-56	0.000520990039518694	5.78806972851932e-05	3.28972558007969e-05	0.103743270623763
cg07237023	cg07237023	0.79565744732517	0.0616529521501315	0.147714762776781	5.64011164381365e-79	0.000410497917820056	1.67746402207147e-05	1.14425489266493e-05	0.147714762776781
cg07239413	cg07239413	0.236148400161966	0.00443149575287909	0.102893147066967	9.11212089706556e-47	0.689821753210723	5.58561134141782e-06	1.59050530619799e-05	0.102893147066967
cg07243762	cg07243762	0.489563100331048	0.000386761941234686	0.176101042241119	1.03950359042562e-60	0.980899102182572	1.55995237217617e-07	2.20099336574744e-07	0.176101042241119
cg07247239	cg07247239	0.274986067949663	0.0442103865596255	0.279019741033421	7.26795035735417e-34	0.0184377521158215	5.85113444106075e-12	4.4953433530442e-11	0.279019741033421
cg07249152	cg07249152	0.657139943437388	0.0574713169783902	0.152552093941103	2.50836153162245e-66	0.00294647762313489	6.29841265060649e-05	9.05134084727294e-05	0.152552093941103
cg07253079	cg07253079	0.606952690569171	0.0476351988519916	0.157891761939587	7.32843289382579e-83	9.78200424788032e-05	3.82274916967751e-10	9.34826360864561e-10	0.157891761939587
cg07256649	cg07256649	0.54608158989827	0.075897547943824	0.143237524258317	2.18235112854036e-59	8.83809451777976e-05	0.000129279585329545	1.86873701687092e-05	0.143237524258317
cg07260592	cg07260592	0.298301997369741	0.0165434454663421	-0.100008923802012	3.16792377178297e-34	0.405501245421201	0.0105075178855111	0.00799556955358739	0.116552369268354
cg07263738	cg07263738	0.517193035316627	0.0545545081206752	0.127537108027644	2.06808094796684e-41	0.0541303844140964	0.0206028619784629	0.0334365255162221	0.127537108027644
cg07268200	cg07268200	0.591089800991753	0.0507700151234574	0.101318698396173	5.40137751093505e-83	2.17827064943329e-05	1.27725638627527e-05	1.59894392014481e-06	0.101318698396173
cg07268332	cg07268332	0.497744955001414	0.00578188302282096	0.254343610039683	8.70220886041462e-40	0.837836987341792	9.72433729252434e-06	2.25525739499557e-05	0.254343610039683
cg07278181	cg07278181	0.345307894361935	0.0638709656111227	0.112729270766052	4.83450898211278e-52	1.68176751702246e-05	7.75879124804863e-05	4.3087700692799e-06	0.112729270766052
cg07278844	cg07278844	0.567161829742972	0.0961117590344321	0.102911070183455	9.29657617948633e-74	2.21153298073241e-10	0.000171255211824359	6.95402383312865e-10	0.102911070183455
cg07280497	cg07280497	0.560029436864279	0.0878008362380403	0.163438376175162	2.40200338947756e-64	1.02827876581762e-06	2.39582178066157e-06	7.11927231368749e-08	0.163438376175162
cg07281370	cg07281370	0.148759105795312	0.123529203866221	0.201715648741745	7.28293999241535e-11	3.61407582714314e-06	7.3475434198157e-05	1.37792584799279e-06	0.201715648741745
cg07285764	cg07285764	0.910493944465849	-0.00748469781903082	-0.136839612920936	4.01785257634537e-94	0.580986618831865	9.41289714037002e-07	2.94583095596153e-06	0.136839612920936
cg07297039	cg07297039	0.568470386858039	0.135353224086883	0.186608019581847	1.48751400659372e-46	1.98948987029813e-06	0.000505043223380116	2.42255226837748e-06	0.186608019581847
cg07297322	cg07297322	0.543672866610584	0.0204406515011393	0.114301291062322	9.28779667049722e-65	0.210116747056245	0.000430306340396448	0.00197143529722134	0.114301291062322
cg07299206	cg07299206	0.596168194267939	-0.00263023618187927	-0.109510121442913	3.33351696613294e-74	0.852949570475495	0.000123516039361277	0.000314049693004348	0.109510121442913
cg07299736	cg07299736	0.680122249045162	0.0666995150696285	0.13171364154743	8.13652296589137e-63	0.00223742326123987	0.00184380782215791	0.000922235399200282	0.13171364154743
cg07299810	cg07299810	0.446487509522646	0.0726056268112745	0.234368973365734	2.56282608868188e-41	0.00344320949857866	2.50105111749063e-06	6.79028629258758e-06	0.234368973365734
cg07303577	cg07303577	0.516911358625602	0.0019060257554933	0.299500116353505	1.11665759841869e-58	0.915368811544246	9.1399566647349e-14	6.16770190035882e-14	0.299500116353505
cg07306063	cg07306063	0.524141866577282	-0.00382388249502507	0.218658705692502	4.10231159361853e-50	0.865529969201224	2.31894700205454e-06	2.86680630569502e-06	0.222482588187527
cg07306253	cg07306253	0.790139887701884	-0.0568308989803964	-0.106603771167798	5.55682840899184e-100	2.30778585669431e-07	4.91146830884924e-07	9.566815519647e-09	0.106603771167798
cg07306826	cg07306826	0.655420055033949	0.0100079973858632	0.112473971551982	1.173932607514e-75	0.507037770584219	0.000198104714164771	0.000775487136022958	0.112473971551982
cg07314298	cg07314298	0.248633836159316	0.000159714774363904	0.134212294110538	1.28561215714834e-31	0.992881357246346	0.000186416573991314	0.000390885529813343	0.134212294110538
cg07315493	cg07315493	0.681245458537872	0.0310442015091955	0.100756534726819	5.55360963916024e-90	0.0063791403933764	9.39338714679311e-06	2.66859744479242e-05	0.100756534726819
cg07325427	cg07325427	0.556551540628598	0.0113723977978697	0.121036596355823	6.66605678774545e-48	0.654400906224153	0.0152951054197194	0.0480486946560817	0.121036596355823
cg07328796	cg07328796	0.334710228567295	0.0591177026531126	0.168198463227707	3.8111597838223e-54	1.47767820646178e-05	1.28242301879327e-09	1.23779759400122e-09	0.168198463227707
cg07329239	cg07329239	0.556152830649196	-0.0228109696586775	0.195379886458908	7.12653031000949e-51	0.332734700717298	3.90032698076001e-05	1.30846194037824e-05	0.218190856117586
cg07329251	cg07329251	0.344071090444883	0.0240085228233728	0.207187601615735	1.14020036728581e-43	0.173563917910928	1.94238327024766e-08	1.06682854973323e-07	0.207187601615735
cg07333715	cg07333715	0.446823562822495	-0.0904823201584068	-0.178333256324376	7.5741465799529e-49	1.44976722834531e-05	1.05164008491895e-05	1.07795490001139e-06	0.178333256324376
cg07339138	cg07339138	0.403764250428068	0.160128530147127	0.310425203582912	1.44571593959284e-33	6.01810690677556e-08	5.84854369360163e-08	1.01417570452043e-09	0.310425203582912
cg07339644	cg07339644	0.306429514442643	0.00450822888634086	0.10594583074167	5.86357581246536e-66	0.612440706985108	1.48209018083179e-08	3.6349191362041e-08	0.10594583074167
cg07344096	cg07344096	0.785730341887682	0.0387873678086442	0.100227986648509	2.09955463242169e-114	6.15551297317587e-07	1.76743452475377e-10	5.91725356103033e-11	0.100227986648509
cg07345515	cg07345515	0.412182566972474	0.0113216358477942	0.106083439891445	1.76410974041675e-57	0.44293216813485	0.000320914582251238	0.00132745834179762	0.106083439891445
cg07349136	cg07349136	0.554695429760625	0.00940259777742157	0.100850370159778	1.46476620341358e-74	0.473137045800974	0.00012669946190226	0.000512868374698123	0.100850370159778
cg07361830	cg07361830	0.476235012115078	0.0783096064441657	0.229020236333919	1.2362909657514e-56	1.73274728238045e-05	7.07700762072229e-10	8.12314922315446e-10	0.229020236333919
cg07375082	cg07375082	0.442857647612616	0.00636241872568805	-0.138973888088559	3.41328773531039e-46	0.763407378107756	0.000955023708997266	0.00143778242212113	0.145336306814248
cg07382687	cg07382687	0.471592029133573	0.0194219419869653	0.13615514003919	9.5661785575424e-68	0.140549209962047	4.96076767171456e-07	2.8987509035212e-06	0.13615514003919
cg07383165	cg07383165	0.671268871138769	0.0339423811766188	0.163931680230678	9.28028623565728e-71	0.0526308804236629	3.83297023032115e-06	2.1066196540341e-05	0.163931680230678
cg07388313	cg07388313	0.550449513120254	0.00592053566556744	0.156152466705395	1.06177386459426e-60	0.744576284407012	2.23715474411655e-05	6.21514527863537e-05	0.156152466705395
cg07397958	cg07397958	0.431741891733562	-0.00586732135170431	0.207993269594592	7.60138206089614e-53	0.735196665940337	1.22490061974176e-08	7.72389233573016e-09	0.213860590946297
cg07399209	cg07399209	0.687061940924679	0.0968708518425295	0.219097352817754	3.26965277934899e-65	5.96999479849245e-06	2.0082937103489e-07	3.93654594361919e-08	0.219097352817754
cg07419711	cg07419711	0.361940855081522	0.0362198850825191	0.145518171575201	1.08572670593335e-60	0.0030301567090184	7.87316455075436e-09	3.89021322002258e-08	0.145518171575201
cg07419975	cg07419975	0.711326536174574	0.0344250937374061	0.110026214282589	3.34448226480803e-79	0.0237776337181918	0.000258524517307956	0.000738604172183432	0.110026214282589
cg07431458	cg07431458	0.500853507891846	0.107213039191527	0.239464758140072	2.31829434105188e-49	3.92654920924644e-06	1.61911798464155e-07	2.64582358928375e-08	0.239464758140072
cg07438401	cg07438401	0.562281033779854	0.0415788588921012	0.232275428060414	1.71468694425294e-60	0.0276697095728957	4.08300524154163e-09	2.83958644453308e-08	0.232275428060414
cg07439940	cg07439940	0.601465544871676	0.0946734709752887	0.144085666973741	9.65783801090447e-67	2.44086959234678e-07	3.22243461853163e-05	1.15574491764585e-07	0.144085666973741
cg07440870	cg07440870	0.384541911672387	0.069795466680171	0.228236342887502	1.21667285761903e-50	4.26509896117474e-05	9.85838962786246e-11	2.16200367314461e-10	0.228236342887502
cg07441794	cg07441794	0.68103448082686	-0.0258756700314372	-0.11252823712944	7.5822573335255e-82	0.0578754053842896	3.84542563436617e-05	0.000181362706848532	0.11252823712944
cg07442696	cg07442696	0.348791719031583	0.0691662452207891	0.188974313177211	3.30261254656939e-47	4.30918598996882e-05	2.68247505479467e-08	2.36330573234964e-08	0.188974313177211
cg07447769	cg07447769	0.541593694779343	0.0264788740069093	0.30382776100241	2.1018345222861e-58	0.163715199187331	4.79523220320585e-13	2.01085448286317e-12	0.30382776100241
[truncated: 4,887 more rows]
