# Supplementary material for: The Human Myometrial Transcriptome and the DNA Methylome of Testosterone-treated Patients Resemble the Myometria from Fibroid Patients
Source: Reprod Sci. 2025 Jun 5;32(7):2223–32. doi: 10.1007/s43032-025-01893-9 (PMC12271253; doi:10.1007/s43032-025-01893-9)
Supplement: Supplementary file 7 — Supplementary file7 (CSV 96 KB) [file 43032_2025_1893_MOESM7_ESM.csv]

	Probe_ID	Est_X.Intercept.	Est_SubtypeN	Est_SubtypeT	Pval_X.Intercept.	Pval_SubtypeN	Pval_SubtypeT	FPval_Subtype	Eff_Subtype
1	cg00004700	0.746927994558074	-0.124978132010506	0.092477641874965	4.63509423453046e-61	1.43833262179238e-06	0.0528618382982718	2.66945909924634e-08	0.217455773885471
2	cg00019141	0.113665374829273	0.119847896984278	-0.0357147089685645	6.46489810035208e-05	0.000564006662542724	0.584730431781646	0.000554916917862631	0.155562605952843
3	cg00040312	0.587336270052833	-0.157404083478182	-0.0445187285310562	5.95460397483631e-37	3.04134373379793e-05	0.524755668399888	0.000114545242891619	0.157404083478182
4	cg00106685	0.399738257921097	-0.128240284828964	-0.298520873534127	6.61671996897374e-34	5.8729732666708e-06	9.56364223408107e-08	2.2648168308333e-08	0.298520873534127
5	cg00118783	0.414664841768913	0.125763693148704	0.102291269718802	7.27500813806211e-57	3.50670459005283e-13	0.000655619899581969	2.46066508853808e-12	0.125763693148704
6	cg00119241	0.589099448162969	0.104488545535288	0.117780224853894	8.10777470510661e-72	2.27379019047465e-10	8.18773104461235e-05	5.59559619311529e-10	0.117780224853894
7	cg00248439	0.927068613523131	-0.158136649423134	-0.00268590730782367	3.36107962068946e-38	0.00483558342075207	0.979883225671088	0.0115667269008379	0.158136649423134
8	cg00254258	0.904991818827012	-0.105287217477823	-0.0610511822010219	8.26942109119172e-82	5.70244307242372e-08	0.0818692908439365	3.64215949948326e-07	0.105287217477823
9	cg00264176	0.569194113888039	0.100786576757777	0.0802565056697787	2.72584962303109e-69	1.73084324539949e-09	0.00756643206325878	1.12163533756936e-08	0.100786576757777
10	cg00268019	0.169679387564767	0.103278189535602	0.0142499698408988	2.29012172843304e-10	0.000747552668912336	0.804748742875166	0.00214059887429623	0.103278189535602
11	cg00414384	0.240889901759213	0.115702496403097	0.169869158204104	8.20996920646896e-21	1.14537684927732e-05	0.000690062682389266	1.13031764318206e-05	0.169869158204104
12	cg00451058	0.279394613669515	0.219136322572608	0.592731857900657	1.47282421356485e-07	0.000507437250678566	2.2547521051111e-06	2.68408863586519e-06	0.592731857900657
13	cg00496961	0.622292318045584	-0.110736959454388	-0.0915704386403201	6.29403707902409e-45	0.000472231870577137	0.125814143563674	0.00204547716496563	0.110736959454388
14	cg00626119	0.460926670478509	0.104844175006564	0.0786802534591322	7.85172442115265e-63	7.73008663415633e-11	0.00576843214964413	5.55560549897061e-10	0.104844175006564
15	cg00647658	0.13749574335738	0.10068502786309	0.0441802026245459	9.87284321242955e-18	1.25626072200519e-08	0.162937747292642	6.99535272442839e-08	0.10068502786309
16	cg00749118	0.643078479495181	0.108621583491016	0.0726773629271408	2.97966443639917e-66	5.54101679600129e-08	0.0449776729085457	3.62010336091147e-07	0.108621583491016
17	cg00765676	0.689133694407879	-0.107154767830356	-0.00766471306862038	5.42192448969137e-75	1.40511875555339e-09	0.805784998605719	2.09799726989407e-09	0.107154767830356
18	cg00807959	0.0816406568871532	0.114068452729487	-0.0144952715438613	0.00320630503857076	0.000912347507959368	0.822961972120965	0.0015278087484161	0.128563724273348
19	cg00911794	0.453016859352908	0.105601819990601	0.0866306630293557	3.03594004764957e-58	1.48020060926255e-09	0.00574814911184315	9.29778967924497e-09	0.105601819990601
20	cg00912277	0.73898971603058	0.108377390843383	0.131078038292677	3.04134853207061e-67	9.4884557165674e-07	0.00150405716701797	2.14379239192508e-06	0.131078038292677
21	cg00958884	0.704886877191907	-0.209217655673379	-0.464649145443385	3.24512280277267e-25	0.00111885457930268	0.000209247972958329	0.000131517700705507	0.464649145443385
22	cg01014615	0.546985088476577	0.146433201026951	-0.00687284210324513	1.74056195020217e-52	1.8083095452944e-09	0.872843190735363	1.39185314075439e-09	0.153306043130196
23	cg01107874	0.632725875320691	-0.112443895596281	-0.18597267026661	4.61321730047952e-53	2.15096468527515e-05	0.00024101325458224	1.01573003771997e-05	0.18597267026661
24	cg01171360	0.186272240523948	0.106736020404832	0.0907969545759302	2.12314682851859e-16	1.38679412883574e-05	0.0473070398282263	6.85106817424072e-05	0.106736020404832
25	cg01178830	0.46980324539466	0.100879257098562	0.105982717860182	5.55248563180534e-61	2.31695810920072e-09	0.000563498626858066	8.10135578947614e-09	0.105982717860182
26	cg01179631	0.178939712126963	0.231421424701601	-0.0629870100755291	0.000407501306352216	0.000221675528152766	0.591307444211884	0.00020580160837884	0.29440843477713
27	cg01185530	0.0824493029731426	0.142045996703024	-0.0220363876803151	0.0162018432134146	0.000927612882044973	0.785067172938624	0.00145184185162508	0.164082384383339
28	cg01191961	0.641372905744996	0.10185242129921	0.0922486067592782	2.14628592632473e-60	5.85756603763435e-06	0.0273667350639272	2.77537486502155e-05	0.10185242129921
29	cg01233722	0.280386697594896	0.120043798541999	-0.0360363911639892	2.12523732271052e-27	1.00597396996236e-06	0.421002321331794	3.45752328453287e-07	0.156080189705989
30	cg01326188	0.63875618510117	-0.105384943276939	-0.149176301974623	1.01745123765502e-63	4.57764371015855e-07	0.000148474551098648	4.12657027541909e-07	0.149176301974623
31	cg01346158	0.481099828733499	0.103638617416576	0.0477981795949253	2.75448150971908e-66	2.64994437652493e-11	0.077072192151843	1.65349494535875e-10	0.103638617416576
32	cg01363324	0.39156220612747	0.105768393676595	0.00952486729466663	7.52210539421738e-60	1.9176343529544e-12	0.709474086173385	2.3855613787185e-12	0.105768393676595
33	cg01412970	0.422750005995904	-0.137469077131635	-0.0434469251181437	2.2970708635037e-32	1.09077645518635e-05	0.451401691077764	4.41684192789055e-05	0.137469077131635
34	cg01414630	0.825505651138414	-0.107449813020558	-0.0426435117747259	1.47566391061532e-94	3.143932566834e-14	0.0724773141212631	1.70136259007271e-13	0.107449813020558
35	cg01451604	0.427463961444664	0.103112878505711	0.214056907662671	1.77097600971273e-53	1.85863659557572e-08	2.4211384410822e-09	5.93653029445333e-11	0.214056907662671
36	cg01467397	0.617208930413657	0.108999091966743	0.207047205718186	3.11852210057278e-54	1.42378867721216e-05	2.0034875104733e-05	1.62917819674719e-06	0.207047205718186
37	cg01534543	0.572695045615302	0.104206562974161	0.0745414838658104	7.03574682628959e-72	8.95976963277117e-11	0.00865767087848891	6.60616482830792e-10	0.104206562974161
38	cg01586208	0.309912715156234	-0.106981746343763	-0.0560177766798022	3.76064325625956e-25	0.000177848666987395	0.294853686238391	0.000828779850303605	0.106981746343763
39	cg01593812	0.716695086230291	-0.10843448996088	0.132468346895431	1.42739311467268e-57	4.75651997631296e-05	0.00854182450552927	1.30700238926e-07	0.240902836856312
40	cg01681089	0.605288919906358	0.112851561934124	0.186369641910343	1.64316742521897e-61	8.62753090839883e-08	3.31476705469635e-06	1.52214185942406e-08	0.186369641910343
41	cg01754709	0.574238113057587	0.131010260535344	0.0641075340827156	1.13426133302945e-66	2.07667192294106e-12	0.0454148421572084	1.40593945029869e-11	0.131010260535344
42	cg01765256	0.412735409124499	0.11439190610466	0.151487993515957	1.86258261295693e-60	3.65025541872466e-13	1.10001037832769e-07	2.01585612265008e-13	0.151487993515957
43	cg01881474	0.735470250375803	-0.146298422188009	-0.201213049006099	2.08971685617232e-74	2.82323345438051e-13	3.47699457744548e-08	1.0111595208376e-13	0.201213049006099
44	cg01939704	0.620947331251022	0.122726696647252	0.127921165165931	5.40163828043091e-74	5.55946141456082e-13	2.1600893942063e-05	1.82693007270572e-12	0.127921165165931
45	cg01946191	0.673309826098426	-0.120037180882385	0.00390788565278076	3.76724504379516e-51	4.61322220040117e-05	0.943037455104538	8.04667632995011e-05	0.123945066535166
46	cg01966891	0.523325712177163	0.118167420848783	0.105846880393094	9.42398482340963e-50	1.03375991396148e-06	0.0178716901410576	5.1599430090974e-06	0.118167420848783
47	cg01982002	0.201365129372752	0.106765328116158	-0.00472114547140605	1.88684297508882e-22	3.98110889143736e-07	0.901590044696526	4.70493611470945e-07	0.111486473587564
48	cg02024445	0.520355493608122	-0.112651237184832	0.0409139394525646	1.41720092217124e-47	7.7952754379571e-06	0.378503501064048	2.72379411478204e-06	0.153565176637397
49	cg02158065	0.24452798611009	0.124020419156793	0.0838290969426734	2.06180981716013e-31	2.7425827137214e-10	0.016045213372026	2.01356353284217e-09	0.124020419156793
50	cg02235249	0.708402568086599	-0.126940440430025	-0.161105710464873	1.8954603314605e-62	1.31676743662965e-07	0.000324794376015886	2.15343663367726e-07	0.161105710464873
51	cg02262990	0.507698639124369	0.101943845635386	0.261764158835624	2.26866083643679e-53	1.76648086958122e-06	1.05806822340299e-09	3.96532798880755e-10	0.261764158835624
52	cg02268202	0.552792023769616	0.106912141680714	0.182036683780404	1.69493824863907e-61	3.30585733057901e-08	7.95571378893153e-07	3.36082140732373e-09	0.182036683780404
53	cg02298472	0.704759045041216	-0.100814683047073	0.0116546999750539	5.36715570861444e-59	6.59389758099206e-05	0.804107826137793	9.04128495097951e-05	0.112469383022127
54	cg02301978	0.08053899814311	0.137685817045387	-0.0240832777697898	0.00795083611041163	0.000295344180086982	0.735458027851066	0.000389864431941612	0.161769094815177
55	cg02421172	0.534283123234739	0.121917585142241	0.0779973737872352	1.31010933803624e-50	4.94759462148822e-07	0.0786307015169351	3.03588354051836e-06	0.121917585142241
56	cg02491692	0.603028705061752	-0.107532133999583	-0.0316045352686502	6.48911814299004e-64	5.94467852877541e-08	0.375881446114599	2.34559854664115e-07	0.107532133999583
57	cg02520816	0.942062699915159	-0.101395518542112	0.00281318716988769	3.27084965267118e-76	6.65333973908731e-06	0.945811587839058	1.03500775610182e-05	0.104208705712
58	cg02524346	0.907872677303933	-0.155159993872002	0.0700762413456889	3.59838652902578e-56	1.06423151923025e-05	0.2819255784866	2.46052531356013e-06	0.225236235217691
59	cg02607063	0.34303114416182	0.103298879797255	0.12683212226759	1.00108419325564e-51	6.89468814288969e-11	1.09672669087294e-05	9.66004910770905e-11	0.12683212226759
60	cg02623259	0.852548202391168	-0.102307440786137	-0.0637596002900062	1.49379954127022e-81	2.92456836205555e-08	0.0555988491743712	1.93512634795779e-07	0.102307440786137
61	cg02721000	0.450075330975658	-0.118617952601233	-0.0201343030592707	3.08412977602871e-33	0.000205017899001939	0.736167030968552	0.000620173593099039	0.118617952601233
62	cg02746014	0.20693580127754	-0.135594190078161	-0.166171041475906	2.79704766832799e-33	7.6245599251359e-16	2.28205783779077e-08	6.8084171250982e-16	0.166171041475906
63	cg02816447	0.450928096863356	0.106191483285134	0.012984617674538	1.0076087060985e-22	0.0166317107923454	0.878078568906655	0.0440830907666499	0.106191483285134
64	cg02833127	0.256453238271518	-0.17214355852261	-0.210283577259785	1.21094895525734e-34	3.00366453625864e-17	3.88141203899913e-09	2.46069235282416e-17	0.210283577259785
65	cg02885007	0.0375501787170111	0.117468897069567	-0.00315825926566865	0.356885291819976	0.0209671725694271	0.974084941241537	0.0476759330455941	0.120627156335236
66	cg02977844	0.463378911334808	0.113823749055876	0.263511519043039	2.77922569919718e-53	1.28180425788025e-08	4.10493172359181e-11	2.76499243156891e-12	0.263511519043039
67	cg02981003	0.60907983077534	-0.148030145672134	-0.0783054345530082	2.13881363844922e-73	8.02281960164512e-17	0.00721482602340337	6.38044898517127e-16	0.148030145672134
68	cg02984314	0.623155659903333	-0.143018058633101	0.062381557111502	2.16868549078381e-28	0.00477600685289998	0.51710398357669	0.00467900782973921	0.205399615744603
69	cg03085949	0.716507981292276	-0.103021307918193	0.0923030633433868	1.11480636633762e-43	0.00570844467305842	0.194193779295124	0.00157747847566927	0.19532437126158
70	cg03151810	0.373933953304739	0.155737917443968	0.255594960577952	1.35153307137342e-26	3.18651512068106e-06	6.16965603988431e-05	1.13597553014787e-06	0.255594960577952
71	cg03243768	0.884483807206804	-0.151966546090732	-0.0474789887968886	3.67570605073383e-71	1.08443273553874e-09	0.280258005429145	4.4714882074769e-09	0.151966546090732
72	cg03255182	0.596762499698488	-0.10836269973621	-0.054080953135296	2.00417814788091e-63	5.05096424806554e-08	0.131730656719007	3.00731002216786e-07	0.10836269973621
73	cg03305587	0.140796763468099	0.152643075160452	-0.031722364104168	5.69544270218066e-05	0.000361363900221444	0.692707255677207	0.000441892307300699	0.18436543926462
74	cg03306615	0.743544505144541	-0.129322818050058	-0.118317734461867	8.51973895921134e-71	9.71103896121937e-10	0.00190022427424926	5.08811587268985e-09	0.129322818050058
75	cg03331514	0.170806458324339	0.119961348114475	0.108538116621726	2.68366644761739e-21	5.18988909923569e-10	0.00174913834350328	2.79868611583258e-09	0.119961348114475
76	cg03388266	0.612914929855468	0.102857012195786	0.173090508100243	2.10542141308223e-54	3.20133181064046e-05	0.000261244604134959	1.42270072037929e-05	0.173090508100243
77	cg03398951	0.303889807591204	0.180552094409739	0.0889117887972536	1.81600713561771e-23	7.52189268886707e-09	0.111472838075011	4.60330607297498e-08	0.180552094409739
78	cg03433313	0.791320643462934	-0.121367526704405	-0.0325179395574376	1.86163467037483e-44	0.00269851760104275	0.671229818389181	0.00892515747318591	0.121367526704405
79	cg03595018	0.482213010726846	0.123191634513032	-0.108729096681401	2.86269443729656e-41	8.27946386344662e-06	0.0345553249743126	1.06177476909082e-07	0.231920731194433
80	cg03601886	0.266000976962617	0.102920000226235	0.0950262535070012	1.28563600858177e-44	6.23752789537798e-12	0.000332721497981816	3.2659576481055e-11	0.102920000226235
81	cg03806038	0.141629361688098	0.14885421448526	-0.0522392711951396	4.24656857811817e-06	7.17051670743562e-05	0.454487051334344	4.0594044668126e-05	0.201093485680399
82	cg03829542	0.160510224348186	0.11889708005668	0.093810954334438	8.64794152546006e-27	3.48491499211553e-14	0.000496185745596796	2.61285024846231e-13	0.11889708005668
83	cg03861065	0.657952852156963	0.109196037834622	0.212256334139453	2.6168712514239e-74	2.86869900459892e-10	2.52670302401564e-10	1.03971950616619e-12	0.212256334139453
84	cg03866835	0.0441033653990245	0.140388367295227	-0.00693395957000656	0.258058169460452	0.00416051797456623	0.940513892679194	0.00893919339127474	0.147322326865234
85	cg03870002	0.626822967809267	-0.121949588580967	-0.115684305736005	5.98841157653682e-52	6.9278349709145e-06	0.0221031696888184	3.06625726817978e-05	0.121949588580967
86	cg03885684	0.639194055667512	-0.480344395733212	-0.566605399901659	1.65982895141473e-25	1.24646452557661e-13	9.40704596079795e-07	1.85015202542345e-13	0.566605399901659
87	cg03906434	0.51050265420928	-0.100649187204153	-0.00965820199126828	5.20389630620574e-59	1.00211308505459e-07	0.776533130360402	2.02247148629811e-07	0.100649187204153
88	cg03931865	0.372765281687614	-0.113203900605704	0.00731482778913447	8.20195020807418e-33	2.86971142750897e-05	0.883959023641496	4.35698813780147e-05	0.120518728394838
89	cg03993109	0.130213099562582	0.126872010986066	0.0551493860783336	1.20866990818739e-17	7.54709283032558e-13	0.0679052794945916	4.53634597297211e-12	0.126872010986066
90	cg04007936	0.700727950465509	0.100707033668926	0.0997993445296147	2.91818755945613e-84	1.08582619420629e-11	0.000155649599399012	4.53161202097837e-11	0.100707033668926
91	cg04153193	0.655850775071315	0.125147602288968	0.238802609784702	9.61238750332013e-71	4.35679309022254e-11	7.3676100294988e-11	1.46565068703452e-13	0.238802609784702
92	cg04277327	0.161287725863745	0.366565019047721	-0.0196977237181171	0.00145073919074117	2.76509475361644e-08	0.867443205510794	2.52821906347274e-08	0.386262742765838
93	cg04361032	0.0533864562463034	0.150960721965238	-0.00835409093509436	0.121641243448707	0.00053904149301688	0.918804745414965	0.00103335785599357	0.159314812900333
94	cg04402575	0.333907107649535	0.108458221620819	0.180434617445095	1.02230724604833e-45	1.03543909261401e-09	8.18091429938393e-08	7.76892252206152e-11	0.180434617445095
95	cg04408225	0.0744933219625339	0.114830417410077	-0.0282101174189467	0.00828722938462948	0.00109091040612623	0.670486574938572	0.00137397945942534	0.143040534829024
96	cg04478698	0.650983378857244	0.103443194960112	0.210574200546256	7.26873884945555e-60	7.44031164826749e-06	2.77201100720622e-06	2.85826217494654e-07	0.210574200546256
97	cg04521510	0.110031230897484	0.133347144665404	-0.0456670318207198	7.57246890926207e-07	1.13982925170919e-06	0.36157062061744	3.11944509513023e-07	0.179014176486124
98	cg04546413	0.204423541643436	0.139273775326209	-0.0504260593455699	6.20196983844347e-08	0.00167928068502213	0.547355140186137	0.00163900460702383	0.189699834671779
99	cg04571941	0.0896140044642039	0.106508621873026	0.299107698016687	0.0280786969710182	0.034313727192057	0.00242453544262559	0.00534965037059881	0.299107698016687
100	cg04587220	0.199243690182587	0.11035642397515	0.0367359967584543	8.35528178949666e-26	5.28007019071723e-09	0.274568716127528	2.31943973920427e-08	0.11035642397515
101	cg04707408	0.561757752328879	-0.168564710785124	-0.0689510150232401	2.18867450545245e-49	6.01985004915615e-10	0.150869666628138	3.25293104115237e-09	0.168564710785124
102	cg04727357	0.452370185107147	0.101801179394092	0.107045076716589	3.69110050360857e-66	5.77033445523587e-12	4.96280384592631e-05	1.87270451424513e-11	0.107045076716589
103	cg04751031	0.0945886205986383	0.106648028130478	-0.0339405629199413	0.000323287081238715	0.000961663651531702	0.577298737353424	0.000968628268176383	0.140588591050419
104	cg04764687	0.548360666665045	0.142185248174859	0.22541377186547	2.35791544698193e-57	9.005012851612e-11	4.26546956656863e-08	9.26808186014393e-12	0.22541377186547
105	cg04770577	0.838657497248459	0.11121055863741	0.112351125465608	2.30627882759871e-84	1.79504712455718e-10	0.000344192500259926	7.09257775889882e-10	0.112351125465608
106	cg04779726	0.1547173623653	0.119435096709749	-0.02069296550566	1.71780823161028e-10	2.23902137011896e-05	0.691414760965434	2.21938475585211e-05	0.140128062215409
107	cg04861869	0.62028538958181	0.103908241792502	0.142230058782771	1.69727729569001e-68	1.58095310557198e-08	3.2946659780252e-05	1.36301004137726e-08	0.142230058782771
108	cg04894169	0.487350260483787	-0.187983231331008	-0.331646868960895	1.96133209688156e-38	2.39606529144126e-09	3.52243245192838e-08	8.63015863764383e-11	0.331646868960895
109	cg04906352	0.698674764034131	0.106729871397239	0.224296766312823	6.85618291151231e-68	2.57093325051176e-07	3.16162131471274e-08	1.66750503243407e-09	0.224296766312823
110	cg04913934	0.081456044888755	0.140135982682445	-0.0249056184713522	0.00845626706011064	0.000302599810180833	0.73185203175577	0.000397127184707101	0.165041601153797
111	cg04926766	0.293552405920543	0.156667137437218	0.141027403485575	5.43275118661233e-42	9.06727920894475e-17	9.90731615403937e-06	5.20652398568861e-16	0.156667137437218
112	cg04936554	0.61551469631931	0.110331057430169	0.0711182090134208	3.53245563178831e-91	1.6513404446763e-19	0.000294494533205261	1.56206588300151e-18	0.110331057430169
113	cg04945422	0.517544448431847	0.136053338793584	0.178588434497277	5.43459152865545e-49	4.11218466429238e-08	0.000109676438731771	5.12226577325691e-08	0.178588434497277
114	cg04973399	0.477242131725051	0.156875381490487	0.146581550710033	3.84035295364321e-68	5.07349355305422e-21	8.66624331582315e-08	2.49109258637988e-20	0.156875381490487
115	cg05002974	0.0528381407287212	0.180444747340929	-0.00578356972322221	0.232240908273462	0.00123674673696709	0.956220712588845	0.00260927274761523	0.186228317064151
116	cg05064044	0.408980918587611	0.108822505973686	0.0859870124492749	8.64678993639471e-25	0.00379282245052199	0.229309378811945	0.0145104955543081	0.108822505973686
117	cg05200811	0.706735395224555	-0.15534634061227	-0.11407396469701	8.88594432386388e-46	1.41049297077047e-05	0.0863573094965152	7.56198931432089e-05	0.15534634061227
118	cg05224705	0.231828711709997	0.162655694198689	-0.0984337301392664	3.80182724481885e-06	0.0064711171776638	0.386829509072281	0.00443779338237367	0.261089424337956
119	cg05236660	0.847584779026086	-0.201324615909536	-0.542325935960716	1.07434323426529e-36	0.000212219242210877	5.62664448953792e-07	5.79226432162291e-07	0.542325935960716
120	cg05237023	0.118277708286858	0.488271357860124	0.229803896748932	0.00671719760525249	4.19866434297158e-15	0.0266422729456807	2.85381730251386e-14	0.488271357860124
121	cg05351827	0.509893844114752	-0.105285584977958	-0.00435375123885334	4.76039104910278e-36	0.00142608035069983	0.944288802916978	0.0034771313040765	0.105285584977958
122	cg05351887	0.151671895555215	0.105552960935003	-0.00629481447309628	2.62490787581738e-12	1.88402750078959e-05	0.890210594723211	2.81724446206649e-05	0.111847775408099
123	cg05353869	0.237315563042606	0.118643160977302	0.231605698332469	7.70002845520418e-14	0.000662388345486995	0.00060221908170892	0.000197114938209782	0.231605698332469
124	cg05421423	0.455618506067571	0.112241249152936	0.0494241053573477	2.78589371904669e-53	1.18141811881557e-08	0.16058558915608	6.60257492606559e-08	0.112241249152936
125	cg05587400	0.845790916076947	-0.205768840039166	-0.00807030146350534	2.27934000026873e-38	7.52940613350841e-05	0.933501885981018	0.000165911057593589	0.205768840039166
126	cg05600350	0.198986435569791	-0.10350785021398	-0.124473017056573	6.49214838068134e-17	4.82265630052902e-05	0.00965440845799783	0.000125656991564829	0.124473017056573
127	cg05614657	0.404331579210671	0.109178307162385	0.0990329638608715	5.43195192067027e-57	2.91723173399477e-11	0.000686893594978086	1.591043252522e-10	0.109178307162385
128	cg05625559	0.519460819692973	-0.114678980725488	-0.0946161130297571	2.49260195599176e-48	3.619972596807e-06	0.0391577485657344	1.91329646460832e-05	0.114678980725488
129	cg05724777	0.306264192909202	0.105017648266912	0.169779489250204	1.96681815610271e-16	0.00727639498790368	0.024272127542384	0.0102477338004612	0.169779489250204
130	cg05755408	0.574855868490442	0.103924746473134	0.370852970678881	1.34048840936862e-36	0.00434709763856403	4.96251458252452e-07	1.80558573528343e-06	0.370852970678881
131	cg05817502	0.385134428116966	0.103100554558298	0.110125509787452	5.21419903640888e-54	5.26412136733993e-10	0.000252717164212113	1.69352491478265e-09	0.110125509787452
132	cg05833351	0.581929680711593	-0.16181086581466	0.0925965814472498	2.99873370605123e-28	0.000741987165957139	0.306118943200535	0.000298339222678986	0.25440744726191
133	cg05984456	0.697754319440274	0.105800782334519	0.206944904198344	6.9740804827401e-57	6.03564663881046e-05	5.15115262511346e-05	7.90875933974923e-06	0.206944904198344
134	cg05985663	0.0551328412581109	0.152382466705262	-0.0111288719009629	0.114051774024325	0.000551539133000646	0.893185994022386	0.0010145867418059	0.163511338606225
135	cg06001484	0.602855322755177	0.10474539379357	0.236798477845281	2.49495907006969e-67	1.24930947096487e-08	9.25362680526744e-11	4.89044545957223e-12	0.236798477845281
136	cg06093712	0.0582287023868751	0.135383759576241	-0.01781905071944	0.149127355324643	0.00731300492632334	0.852732968011219	0.0140783938152473	0.153202810295681
137	cg06111234	0.448156821015353	0.119351384422528	0.142279069617155	1.2276400357297e-53	8.45454880058907e-10	6.38105524933578e-05	1.58640542396055e-09	0.142279069617155
138	cg06126119	0.670723364448882	0.101019330284563	0.0248367344547709	2.2908086814007e-76	1.3685528120273e-09	0.398435267628556	4.48580778711408e-09	0.101019330284563
139	cg06174706	0.423841459951636	0.116591582475841	0.0211760828899784	5.02402625862039e-53	4.88634915112482e-10	0.519207880243388	1.20483796113572e-09	0.116591582475841
140	cg06178942	0.23359324550554	0.181284246123531	-0.121882622377401	1.67638849030043e-06	0.00183790399825912	0.26912647956467	0.000683600929719835	0.303166868500933
141	cg06181064	0.430646144731482	0.11650725320692	0.103929845854146	1.74896220991905e-54	2.48721487751704e-10	0.00161293943355748	1.38995331571747e-09	0.11650725320692
142	cg06183644	0.692816100542242	0.105967564149807	0.0605316940588367	1.59736293426543e-67	3.08722099171798e-07	0.108661853291342	1.87561234883935e-06	0.105967564149807
143	cg06218338	0.439040700501722	-0.115764137102769	-0.0329306993939274	1.31888738034541e-49	2.4587604226117e-08	0.375797761634153	9.41531203258919e-08	0.115764137102769
144	cg06228590	0.47050606228156	0.104560086382122	0.268542905407195	1.77023620367953e-57	1.10066032872015e-08	6.08568787492741e-13	1.10240407811658e-13	0.268542905407195
145	cg06258155	0.067821244219021	0.175522251619043	0.000817210668350292	0.0963667227639286	0.000653368178184392	0.9932661299639	0.00144830663963009	0.175522251619043
146	cg06272054	0.0402043770831183	0.228796445437526	-0.00243750285513054	0.379531011636145	9.43364501727754e-05	0.982184116574946	0.000183385593778759	0.231233948292657
147	cg06292624	0.628102410673694	-0.101735582713685	-0.0726531224424866	1.7967236452368e-62	1.37228568153751e-06	0.0609711063914007	8.06964956007224e-06	0.101735582713685
148	cg06316886	0.461946232944325	0.137188962361753	-0.0180330813461966	1.65088098583954e-55	3.24874671562414e-12	0.591683457579879	7.90776822876306e-13	0.15522204370795
149	cg06352464	0.836979158673053	-0.110442164735603	0.0459388095245388	4.51131875956918e-58	0.00029077915478547	0.421767344494941	0.000167770061126419	0.156380974260142
150	cg06430860	0.526560303374257	0.130062153522239	0.364724917726853	2.55742596463252e-37	9.39633595966227e-05	5.11250283913882e-08	5.70748570686063e-08	0.364724917726853
151	cg06501109	0.294650802152371	0.102710764270639	0.134574966413506	1.67004986536756e-38	4.15215886427389e-08	0.000113270616639574	5.23760771193189e-08	0.134574966413506
152	cg06524124	0.822455017675966	-0.103354378384387	-0.0490095553751739	1.49972039264353e-82	3.97171867800059e-09	0.117271510474235	2.38950289573325e-08	0.103354378384387
153	cg06532184	0.107693358005439	0.142656206494525	-0.0396443560428434	0.000917140403386137	0.000395825292127584	0.599921978659664	0.000393266202839193	0.182300562537368
154	cg06630425	0.818540160833989	-0.102956822639638	-0.0364015963686876	1.92222900386544e-61	0.00018009915345621	0.479104491406856	0.000724570900295652	0.102956822639638
155	cg06712559	0.0902185145917115	0.159448225502872	0.0822462736038994	5.81755348074391e-05	3.00118545711168e-08	0.112427465654807	1.84216851095445e-07	0.159448225502872
156	cg06756227	0.113375864626445	0.134212147888251	-0.0365228802844515	0.000342224645642363	0.000575977867616189	0.618319215510451	0.000615911462519032	0.170735028172702
157	cg06879596	0.486651260411191	0.126660415741598	0.16206125530369	5.69942382951695e-72	1.36427828942448e-17	5.63375548031858e-10	6.52610117942258e-18	0.16206125530369
158	cg06979157	0.53395279931827	0.170657505612441	0.240918732800493	2.20099161631324e-53	1.4813925719761e-12	5.09374112035248e-08	4.43079630395383e-13	0.240918732800493
159	cg06984848	0.512526681547986	0.105002692400362	0.104994230945777	1.22882520040153e-53	9.87182172677758e-07	0.00828792913079522	4.05947114109833e-06	0.105002692400362
160	cg07003587	0.191711067749175	0.11712871799323	-0.0583430376106227	4.68027013671756e-23	5.13511313758589e-09	0.10301334488611	1.4342283793379e-10	0.175471755603853
161	cg07037778	0.328781407504468	0.120314076079511	0.0279562636562811	2.79700966691256e-43	1.73512407133169e-10	0.395431205722917	5.22768489318849e-10	0.120314076079511
162	cg07144408	0.595963177920671	0.121517681432067	0.201092346496144	6.85741159694062e-63	2.6910585574613e-09	2.01613492795437e-07	2.55245105917192e-10	0.201092346496144
163	cg07145038	0.548535142338358	0.102332621652149	0.151327597853332	2.52636782625932e-69	3.12295348669806e-10	5.88191104458814e-07	8.99127584921326e-11	0.151327597853332
164	cg07173049	0.610988269155613	0.134359205392734	0.138436225700207	1.27037508795617e-56	2.68915375237983e-08	0.00177472667140521	1.02313690653554e-07	0.138436225700207
165	cg07180897	0.604713877614946	0.108976143936709	0.134794227569645	2.07468030865835e-48	0.000116071203225284	0.0118665627193457	0.000284741553612914	0.134794227569645
166	cg07184627	0.430452014597867	0.104295592899755	0.0704539097028952	1.38592627754203e-57	7.28710918576806e-10	0.0193797279727391	5.25053601752538e-09	0.104295592899755
167	cg07185843	0.0587599639637397	0.208672699200407	-0.0139148577404869	0.172515944162695	0.000144217048005927	0.892005326050211	0.000245661820409011	0.222587556940894
168	cg07234876	0.836467545512227	-0.208166228371163	0.0839616575764696	3.58573037256051e-44	2.95523229338957e-06	0.304570292334855	6.78465479388532e-07	0.292127885947633
169	cg07281370	0.148759105795312	0.123529203866221	0.201715648741745	7.28293999241535e-11	3.61407582714314e-06	7.3475434198157e-05	1.37792584799279e-06	0.201715648741745
170	cg07297039	0.568470386858039	0.135353224086883	0.186608019581847	1.48751400659372e-46	1.98948987029813e-06	0.000505043223380116	2.42255226837748e-06	0.186608019581847
171	cg07310661	0.0846663178071922	0.108789701436934	-0.0338254621582491	0.00118114241498578	0.00075464298532842	0.578027481950638	0.000747143312310389	0.142615163595183
172	cg07313626	0.400973477999024	0.106500737016297	0.0158012121484042	6.45159358415171e-54	7.33611863115397e-10	0.602922358297971	1.56867546743261e-09	0.106500737016297
173	cg07339138	0.403764250428068	0.160128530147127	0.310425203582912	1.44571593959284e-33	6.01810690677556e-08	5.84854369360163e-08	1.01417570452043e-09	0.310425203582912
174	cg07431458	0.500853507891846	0.107213039191527	0.239464758140072	2.31829434105188e-49	3.92654920924644e-06	1.61911798464155e-07	2.64582358928375e-08	0.239464758140072
175	cg07454620	0.110672904964539	0.192424813054282	-0.0511151833198292	0.025519813132678	0.00187954979401394	0.662276234171964	0.00241317313525553	0.243539996374111
176	cg07459121	0.755701659535463	-0.114279877695163	-0.142608613762928	2.18784068922039e-80	4.82388355445415e-11	6.69838751161901e-06	5.90410013346442e-11	0.142608613762928
177	cg07474957	0.382566348533511	-0.110184366281351	-0.0381478446983149	4.58031327458967e-55	1.60428391239532e-11	0.177093232512351	7.31659555346899e-11	0.110184366281351
178	cg07490321	0.659080021848512	-0.116987580426511	-0.488083518030635	3.82723631417957e-27	0.0345601327420034	1.16208629525645e-05	5.46174769887502e-05	0.488083518030635
179	cg07532183	0.449878215324175	0.117681583979797	0.0952832962375632	9.1578267905332e-29	0.00121784294964391	0.166937153757511	0.00502713216106901	0.117681583979797
180	cg07533224	0.486699217172176	-0.116252128265858	0.133584840663817	1.05145062951935e-26	0.00544287402941009	0.0948939757122789	0.000598083129081156	0.249836968929674
181	cg07616879	0.464997079150466	0.111095001230242	0.153689424467479	2.02284112535329e-50	1.85540075478225e-07	0.000120015223068215	1.81169211636417e-07	0.153689424467479
182	cg07632412	0.472074414577414	-0.103195661203844	0.0661341068042894	3.30792271193521e-35	0.0010042843319579	0.264712628598941	0.000341555844654064	0.169329768008133
183	cg07659072	0.609713754918721	-0.109517574295002	-0.0554956114391489	4.49800422160899e-70	6.01396652100154e-10	0.0759507156316415	3.91330403480455e-09	0.109517574295002
184	cg07780777	0.0633186619947607	0.14875641610404	0.00079264037118899	0.0783143390542364	0.0010170014107042	0.992586317245879	0.00229516109529656	0.14875641610404
185	cg07808087	0.553783742323018	-0.155926723268275	-0.358237581967179	1.14759509981374e-36	1.48729899707185e-05	4.45178183040702e-07	1.18572317476547e-07	0.358237581967179
186	cg07813445	0.538077993901784	0.129762976210003	0.17550824219995	5.89893142557366e-54	1.33180000577078e-08	3.63295512301725e-05	1.24160766840969e-08	0.17550824219995
187	cg07843092	0.570037579247451	0.111497919431298	0.104699655035465	1.94391454231911e-76	7.31379207664454e-14	5.51470764398966e-05	3.64509970907063e-13	0.111497919431298
188	cg07904045	0.548353050287912	0.109878367054446	0.344421901713443	3.62782747927146e-51	5.7698744260703e-06	7.60621313602814e-12	1.17325362055677e-11	0.344421901713443
189	cg07919128	0.464635060537404	0.109952072190241	0.0678137543660139	1.6694265924061e-46	2.32605945405284e-06	0.113543659234895	1.35105010187488e-05	0.109952072190241
190	cg07993468	0.537126007355428	0.103389264109039	0.0475893808402136	5.00142393663703e-79	9.60588086640065e-15	0.0330496547193574	6.32636790866926e-14	0.103389264109039
191	cg08005120	0.586844763128159	0.119083746852027	0.151962825040383	5.24382052085045e-59	4.74111966088117e-08	0.000177412290064966	7.10906733149201e-08	0.151962825040383
192	cg08017851	0.698327121249439	-0.100284689231541	0.0556460654569125	4.80734455498252e-76	7.32857824522333e-09	0.0731423429433163	1.32569765929009e-10	0.155930754688453
193	cg08077671	0.113315153178613	0.133657883010669	-0.0272496132759133	0.000126363718126823	0.000238587162183984	0.689045606362086	0.0002808909735083	0.160907496286582
194	cg08186708	0.371461805799459	0.109146623395109	0.0392518171755692	2.29826682644977e-48	2.70060127610058e-09	0.227763380500927	1.27796614666843e-08	0.109146623395109
195	cg08201451	0.450690945311325	0.105658716582007	0.103298692079034	3.67827332348236e-60	2.62487041711714e-10	0.000593794618154797	1.15840561556527e-09	0.105658716582007
196	cg08252165	0.5172234812146	0.106415575099134	0.151417710789905	7.24201280767136e-63	2.07720777711028e-09	4.67564187411962e-06	1.07718074055402e-09	0.151417710789905
197	cg08265551	0.215311663675176	0.161402958973868	-0.115033757424371	1.27086786749952e-06	0.0022797185354236	0.251826282301644	0.000794601596864455	0.276436716398239
198	cg08269402	0.824093711264068	-0.175261825860902	-0.129435818853797	8.09460248335879e-40	0.000286201919455805	0.154694919481987	0.00132738510671453	0.175261825860902
199	cg08296037	0.282014184719479	0.100162392622744	0.120556424451238	2.17524953858506e-26	6.24418097538874e-05	0.0107833756180504	0.00016327475483077	0.120556424451238
200	cg08310176	0.314440146734387	0.107762802380155	0.0389148590045024	2.01478325928224e-37	1.42384479562526e-07	0.293400260408679	6.60313891229496e-07	0.107762802380155
201	cg08311689	0.818940093457423	-0.148455461736046	0.0308948642312316	4.635049783554e-48	0.000121620585561675	0.668234090849002	0.000129896872990543	0.179350325967278
202	cg08331374	0.604345274890835	-0.194383522979062	-0.114805005285655	1.11338438085149e-52	2.3468372076735e-12	0.0165356441112391	1.82191031035337e-11	0.194383522979062
203	cg08342332	0.764449067706097	-0.183262130121789	0.0412330421970991	3.15630060612839e-36	0.000224831847111171	0.657399308097461	0.000245319768104091	0.224495172318889
204	cg08360511	0.270668174385688	0.120574612898891	-0.106887599633321	2.32655223916517e-32	6.53648027494895e-09	0.00452644087680924	3.88637878219236e-12	0.227462212532211
205	cg08379738	0.203373168899977	0.133690408363881	-0.00430986670755077	6.39287621163884e-23	6.13994883224082e-10	0.909454695277979	4.78474587730418e-10	0.138000275071432
206	cg08380252	0.675634879323517	-0.128011940296267	-0.0827408046753117	5.27425212008384e-73	7.60450476008357e-12	0.0110743092352512	5.94477278611328e-11	0.128011940296267
207	cg08439076	0.479535496748853	0.110708854959573	0.118321826924432	1.80580833578905e-63	2.58554422233363e-11	7.19570945965825e-05	7.94021058132084e-11	0.118321826924432
208	cg08452456	0.0746742956699524	0.209330813956064	0.203271646304414	8.53787349882077e-06	3.56862376094927e-18	5.71211734546856e-07	1.50006731523713e-17	0.209330813956064
209	cg08465346	0.646897516592085	-0.120815357022361	0.0100147950217033	7.63841843667215e-44	0.000370677232111994	0.874957460108858	0.000646895062954724	0.130830152044065
210	cg08504019	0.640721409681771	0.122822507254704	0.0946943796874223	4.11593161722023e-87	7.94499938772096e-19	3.12855315887125e-05	6.67150142954459e-18	0.122822507254704
211	cg08511308	0.748264609278232	0.124666370887774	0.155027492220106	5.42199979663264e-51	0.000137585023066756	0.0123998859024049	0.000333931264947188	0.155027492220106
212	cg08529019	0.0834997485892714	0.148337860560076	-0.0167550337664011	0.0155565676463861	0.000604737474626622	0.836738574817207	0.00101418796063987	0.165092894326477
213	cg08609839	0.190510313053862	0.110983913940758	0.0259861515425673	2.29370924382055e-08	0.00507858494904744	0.729734526305143	0.015789955387287	0.110983913940758
214	cg08731516	0.412200373504706	0.10800950692989	0.161257496829254	5.22367587276049e-42	3.40048367896382e-06	0.000254338256488644	2.61086252709445e-06	0.161257496829254
215	cg08861815	0.49468490981238	0.104270920386748	0.00641161843503178	7.88074918931982e-64	4.51764053283672e-10	0.826694960758255	6.04905547834288e-10	0.104270920386748
216	cg08872590	0.205344024099283	-0.108561831357942	0.0033353973171857	6.70651161332981e-23	2.87434707980405e-07	0.930590060248112	3.53012805555574e-07	0.111897228675128
217	cg09033333	0.19732603705443	0.100705777436905	0.0691756177878684	4.1744991411524e-18	2.77500618993451e-05	0.122247777314208	0.000146471263799237	0.100705777436905
218	cg09065876	0.269039533327397	0.110560153545611	0.112334356122192	6.12268194449429e-35	7.28408609325955e-09	0.0012699617388534	2.87710318960388e-08	0.112334356122192
219	cg09069072	0.339120680866927	0.139012824050012	0.111908533837375	5.344451558032e-27	3.34500874158359e-06	0.0432584673660754	1.8055423442497e-05	0.139012824050012
220	cg09111071	0.123178667379742	0.115703775150393	-0.0646989536332241	0.000332425130101092	0.00565146261254406	0.416015991860028	0.00421139931049273	0.180402728783617
221	cg09162333	0.142749855511092	0.120733195359783	-0.0349156152567221	7.78087980816548e-17	5.18691408238733e-10	0.306387037108324	5.92926068891602e-11	0.155648810616505
222	cg09279736	0.180591734853312	0.11426420911281	0.0105566363693807	1.03322603049641e-08	0.00183409452765	0.878916293445065	0.00488464920845769	0.11426420911281
223	cg09283043	0.732372921510495	-0.14391431305546	-0.0636619034902451	2.59529075060531e-64	2.87907682070793e-09	0.139460426504841	1.64499870108437e-08	0.14391431305546
224	cg09285851	0.281604222719703	0.135709672564917	-0.0113402598686273	4.94235946797525e-17	0.000141670544641776	0.864740597889087	0.000229420534915264	0.147049932433545
225	cg09312464	0.697128345082071	0.113097616670523	0.0708214175221148	2.4521545312743e-89	3.14861661841113e-16	0.00209041384715243	2.77412590642155e-15	0.113097616670523
226	cg09386264	0.53626517330764	0.111838645544061	0.112155161242322	1.41416130392155e-67	2.76603367268412e-11	0.000187511988419286	1.11036962265085e-10	0.112155161242322
227	cg09450153	0.411786095396627	0.118023915927807	0.134415633562582	4.12138471620946e-54	4.62254089271915e-11	3.3614358615542e-05	1.03286661452949e-10	0.134415633562582
228	cg09463466	0.0645111729358679	0.105485369593671	-0.0250413879406669	0.0239766055705163	0.00305129655543897	0.710493192636497	0.00444710302996437	0.130526757534338
229	cg09467607	0.6269661892285	-0.17666270543824	-0.201960861490943	1.0625460351587e-36	1.44263805339055e-05	0.00830383923755303	4.25917740044353e-05	0.201960861490943
230	cg09489048	0.462762127624652	-0.118580878945163	-0.0585243722765939	3.62461879344537e-56	3.71208848384847e-10	0.0793735082602881	2.38439338336572e-09	0.118580878945163
231	cg09570535	0.213690401761537	0.180121727732863	-0.0278071746766031	7.36095489326476e-10	1.01493369900775e-05	0.711610799615394	9.93543447364315e-06	0.207928902409466
232	cg09648459	0.482117340815971	0.131983451565798	0.135517971671872	6.03114372475306e-48	2.86764867141739e-08	0.00188179142704688	1.10292659527949e-07	0.135517971671872
233	cg09765987	0.768756599669164	-0.121535383908826	-0.051731791989951	1.76260661796074e-64	7.93903348994894e-07	0.249644485910127	4.03774575933582e-06	0.121535383908826
234	cg09774842	0.122165067257711	0.109188105954145	-0.0584360627929102	0.000524982813630729	0.0108825156712282	0.47494461033387	0.0101579379588191	0.167624168747055
235	cg09792098	0.158340543339226	0.185053600845199	-0.039222092992745	0.000224636629693339	0.000456524440143018	0.69238927506453	0.00056719452135798	0.224275693837944
236	cg09879382	0.556098692146672	0.104014273641709	0.0927051188686031	7.03439894723959e-58	6.98834635587059e-07	0.0165169955913061	3.53920255446631e-06	0.104014273641709
237	cg09957933	0.388025946151009	0.101047345719893	0.146083806235043	9.00677038518812e-58	5.34524422243801e-11	3.02698146038536e-07	1.66332554565828e-11	0.146083806235043
238	cg10002850	0.69829143284362	0.104301148043231	0.112586251125455	6.95359272836847e-86	5.23556378104205e-13	1.12739110902642e-05	1.43494471114043e-12	0.112586251125455
239	cg10092685	0.759817058245681	-0.131369210244157	-0.0271725045781811	8.35844354420379e-72	5.38159210887524e-10	0.464368215706781	1.48536064852423e-09	0.131369210244157
240	cg10124255	0.774286971942233	-0.128845912472027	-0.421203356507374	1.79203795922587e-43	0.00156570533566967	3.06949391268026e-07	8.31275909618743e-07	0.421203356507374
241	cg10126715	0.348412858770068	0.131870451272651	-0.0670283535491551	5.06602987713225e-22	0.000237080686400478	0.319243583099075	8.97876876599371e-05	0.198898804821806
242	cg10127554	0.279683068828828	0.102830456817177	0.0946410712498671	1.52115309967918e-40	1.70828688258723e-09	0.00213876897335655	8.79939470048839e-09	0.102830456817177
243	cg10128003	0.68093494344474	-0.116464896897245	0.0125928406123241	2.66895955023579e-65	7.3134262359983e-08	0.746129641797904	5.38908040866425e-08	0.129057737509569
244	cg10138608	0.623149448432655	0.129627924021072	0.218230641150891	1.85286128541811e-63	9.31231980288189e-10	5.50305045908645e-08	5.76699598260262e-11	0.218230641150891
245	cg10142520	0.258756306538497	-0.101368795822105	-0.0387110546341027	2.2296313025515e-25	2.19439612376075e-05	0.381798542182018	9.72531816227071e-05	0.101368795822105
246	cg10157776	0.608820538470515	0.114724586670387	0.122257467873592	2.90791048448336e-66	2.43117945016331e-09	0.000482960915705569	8.05723483849069e-09	0.122257467873592
247	cg10158679	0.761397120306005	-0.100871177488227	-0.175798130490739	5.06480807302781e-79	9.77741069352411e-09	1.64157372032099e-07	5.66206631430462e-10	0.175798130490739
248	cg10186131	0.217760565819856	0.104338598345974	0.0706899151313299	3.87413270603839e-29	1.44411864314326e-08	0.0331905957615872	9.74676971605892e-08	0.104338598345974
249	cg10398730	0.675721697155204	0.103767877307506	0.223346134831288	1.4508829590591e-64	1.43758177278419e-06	1.21879650876523e-07	1.19732599108725e-08	0.223346134831288
250	cg10439246	0.237474135711722	-0.120159663042407	-0.124501827988641	3.36244096051565e-22	1.40878860137501e-06	0.00715049141623666	5.32712128111773e-06	0.124501827988641
251	cg10506618	0.545911633369535	0.131255420229358	0.328944267754578	4.04978802885552e-38	0.000100083601745932	8.74240282317059e-07	5.59865392448354e-07	0.328944267754578
252	cg10554839	0.125724521136377	0.182070432966731	-0.0484203954857602	0.00080952493608904	0.000100151638194453	0.579045540652178	8.44083294696966e-05	0.230490828452491
253	cg10596108	0.0755859697081384	0.172320487678239	-0.0113068688554616	0.0766854278640491	0.00132556963652906	0.911099259794969	0.00261807463983427	0.183627356533701
254	cg10602728	0.825264373366329	-0.11678727046942	-0.0209759665987399	1.2772941753943e-71	1.85877254230081e-07	0.604400761499921	5.22283633175011e-07	0.11678727046942
255	cg10676442	0.0688153379770636	0.196309174888404	-0.0152911694728585	0.0995494789545359	0.000214512565084456	0.877498758740645	0.000364451405859599	0.211600344361262
256	cg10811429	0.485811142569212	-0.205193919466771	-0.22819272428589	2.08641405030417e-34	5.15071228104438e-09	0.000386830558025689	1.44945493808208e-08	0.22819272428589
257	cg10816539	0.593985587915894	-0.107024195918615	0.0171021582899984	3.17966293434174e-68	2.24018160831361e-09	0.58865147886817	8.35783336241385e-10	0.124126354208613
258	cg10817615	0.395606339433417	-0.108295116255428	-0.322833682767226	2.29651713670796e-27	0.00122121380756079	1.45620191273612e-06	2.81336545672669e-06	0.322833682767226
259	cg10827460	0.341580899148073	0.107155911902139	0.134967956360119	9.9883056820531e-52	1.55880304308058e-11	3.02351328451149e-06	1.67945511004301e-11	0.134967956360119
260	cg10846936	0.639500066249472	0.137429039861439	0.204618285401421	3.47376522272091e-61	1.93515970954726e-09	1.7626543078728e-06	6.31611238195169e-10	0.204618285401421
261	cg10889401	0.64169595089026	0.114388686428674	0.233374849971969	1.79494891130967e-61	2.69805216629141e-07	7.32330738186014e-08	3.04297017026898e-09	0.233374849971969
262	cg10985479	0.261126052148065	0.11957060513558	0.383915445609965	4.38408106962454e-14	0.00151817443703733	4.37401724098284e-07	1.11366858819746e-06	0.383915445609965
263	cg11027456	0.185238530816238	0.110971942700354	0.177824951790926	1.30873897427243e-19	3.01759388840375e-07	1.5400327458799e-05	9.07377206425167e-08	0.177824951790926
264	cg11113759	0.0985363009151488	0.127923336083954	-0.0251889819280603	0.00194063352821094	0.00114862558450907	0.734251281600799	0.00165344541180615	0.153112318012014
265	cg11168104	0.738946467225649	-0.114792412277531	-0.169868623915594	3.60272581460018e-58	2.39499479756658e-05	0.00101214203864743	2.44979461953736e-05	0.169868623915594
266	cg11173579	0.715006011054397	-0.108749910097807	-0.061937923236306	8.10520791144403e-60	1.69819247218084e-05	0.186719510738032	9.00333419586598e-05	0.108749910097807
267	cg11174255	0.707771993400573	0.105583003318983	0.160770894505957	3.63790337300301e-61	1.32484021618613e-05	0.000490502952540691	1.05476199805341e-05	0.160770894505957
268	cg11229343	0.623735174213168	-0.274144606376257	-0.249465211114571	4.0600131516213e-20	8.01677289631375e-05	0.0560799999252012	0.000350633547893112	0.274144606376257
269	cg11469587	0.675421538492661	-0.102068602176561	-0.102513624872667	2.57667306694797e-78	2.71718417469851e-10	0.00043273159673911	1.09830375612352e-09	0.102513624872667
270	cg11587315	0.113996374364749	0.118964759078894	-0.046650969768427	0.0015588483986559	0.00707605310378995	0.578868824747776	0.00826705720316956	0.165615728847321
271	cg11674844	0.141291836121854	0.252105321440463	-0.079751303423532	0.0132483220958006	0.000425846333317563	0.552856911332732	0.00037730981621659	0.331856624863995
272	cg11728879	0.731923911568163	0.10445060263597	0.112457628501896	3.10840271038856e-70	3.3920115681055e-07	0.00303006733026368	1.14656519430042e-06	0.112457628501896
273	cg11766577	0.764179986529861	-0.132021264244696	-0.0710567422057033	9.64228920605055e-51	8.86816107617895e-05	0.25881973678804	0.000430827088026116	0.132021264244696
274	cg11769400	0.655604238240079	-0.10788857445577	-0.0919858523838167	1.08359549098621e-82	2.11031383698015e-13	0.000315042781093247	1.36362336222517e-12	0.10788857445577
275	cg11774548	0.66742186705558	0.128209300365584	0.0990708931189812	6.64156668993749e-81	1.3193554620241e-15	0.000261624688875884	1.04680542362205e-14	0.128209300365584
276	cg11884080	0.748473129678369	-0.102605476804135	-0.101857279395193	1.86347978184737e-74	7.47955066896655e-08	0.00364064885256748	3.1605405822024e-07	0.102605476804135
277	cg11963062	0.659978696860786	0.110321667601068	0.189927690021067	4.5890249159344e-70	5.65284264176564e-09	1.39553984197442e-07	3.50957095643685e-10	0.189927690021067
278	cg12039072	0.0966216166255671	0.186824004309698	-0.0435721269422119	0.0184561130611497	0.000294067884449154	0.652307731525166	0.000323587785124942	0.23039613125191
279	cg12072972	0.613458055069198	0.104890317789086	-0.0220553230326957	1.81780667671907e-57	5.71279685822368e-06	0.603868095758596	4.07113478418153e-06	0.126945640821781
280	cg12301705	0.800417048495438	-0.108237773668878	0.0953013868435409	1.66528562273486e-54	0.000651928829260096	0.11267529944021	6.67472174295724e-05	0.203539160512419
281	cg12319143	0.641205454600042	0.107770226977367	0.0988201932296365	6.48527779956014e-65	1.44900753519207e-07	0.00860699100317498	7.20273751373911e-07	0.107770226977367
282	cg12379383	0.293337767714992	0.111613891057932	0.123108453333035	4.45713635999795e-38	4.91049455478262e-09	0.000420395250827086	1.43021730470663e-08	0.123108453333035
283	cg12435665	0.208779482145029	0.176857174679261	-0.0538023531433538	8.96715920716559e-05	0.00610162010909669	0.660772218861869	0.00839499165426179	0.230659527822614
284	cg12459772	0.48539437435368	0.118711882813891	0.186879006175471	1.14022886208239e-50	8.77186235916143e-08	8.55224668053293e-06	2.61205776666879e-08	0.186879006175471
285	cg12479899	0.222761802969582	0.121865242908947	0.632147476515583	9.68625121187538e-06	0.0413966496923419	2.51355954066579e-07	1.5510691864652e-06	0.632147476515583
286	cg12606694	0.321354747953521	-0.130335490198996	-0.0752517278482679	1.80829713268783e-19	0.000355948910078805	0.272940311930873	0.00163185085511954	0.130335490198996
287	cg12633154	0.1687215069856	0.122612583144788	0.0133847004556772	2.81179379220818e-05	0.0111888510100002	0.884447680451549	0.0297440415217591	0.122612583144788
288	cg12636169	0.542919155949259	-0.103886447587025	-0.14373000899015	7.13772128625234e-51	1.56694069821705e-05	0.00160214039024487	2.2166891524248e-05	0.14373000899015
289	cg12687570	0.135041071262029	0.16902349426153	-0.0656498379642242	0.00328147284974922	0.00288901078920107	0.541490513954081	0.00289784168206911	0.234673332225754
290	cg12884780	0.744246995232366	-0.100477035456597	0.00907430273554618	2.43527297619749e-91	1.69516806273737e-13	0.69190770848533	4.61220792205133e-14	0.109551338192143
291	cg12955084	0.494200675921576	0.118392817011088	0.217702549739044	3.24668698761752e-48	6.71682139497216e-07	2.0792101040996e-06	4.88050171818211e-08	0.217702549739044
292	cg13073141	0.750268025770045	-0.102130834756866	-0.172970742323221	9.15469563246379e-75	7.41561242768997e-08	1.73913421939472e-06	9.4185939083646e-09	0.172970742323221
293	cg13126279	0.795500133956026	-0.148580846983422	-0.057337023518861	2.704632009375e-57	9.99473140705997e-07	0.301310628233296	4.74650241635091e-06	0.148580846983422
294	cg13132121	0.529690112075599	0.121742603076266	0.210985339288212	2.9283661381456e-57	4.82685563308628e-09	1.031924095743e-07	2.63558547539673e-10	0.210985339288212
295	cg13162615	0.429438885258659	0.229496601260623	-0.112343630523388	1.88295649002443e-15	9.17929002799505e-05	0.305250520018441	2.95756606603759e-05	0.341840231784011
296	cg13184723	0.165900166086632	0.140895835774382	-0.0884056397364491	0.00142175028254706	0.0261335750635402	0.466152292882624	0.0253334740250254	0.229301475510831
297	cg13238744	0.833039111294823	-0.121116347859659	-0.127341773241764	3.293739779413e-88	1.64172418643017e-13	1.10070887588091e-05	5.08628324435966e-13	0.127341773241764
298	cg13401893	0.171176605847555	0.110224022492586	0.0173036478280536	9.32388972130698e-06	0.0165780591125478	0.843791766605824	0.045292590521792	0.110224022492586
299	cg13421331	0.611070086663767	-0.174628222436494	0.135744040660648	1.05356046967423e-32	8.02400535221024e-05	0.101869896454093	5.5334430596461e-06	0.310372263097142
300	cg13423563	0.705545596394141	-0.176102289521405	0.126512322234396	8.43474597658719e-52	2.35724874632164e-08	0.0266282994958668	1.26973151509054e-10	0.302614611755801
301	cg13438944	0.189976277405759	-0.104397147046126	-0.0920077314303437	3.83134000143051e-09	0.00492561091674864	0.193598781677418	0.0177528020735813	0.104397147046126
302	cg13556539	0.576193645681614	-0.120561814419237	-0.443397082453384	1.31117072646627e-23	0.0276261346709787	4.89637874659504e-05	0.000186427277948939	0.443397082453384
303	cg13581507	0.0757230710416408	0.131881009712714	-0.0191936555889276	0.027402947491636	0.00209877211756826	0.81286107173998	0.0036074594323468	0.151074665301642
304	cg13639536	0.686552956263132	0.157629409318683	0.200617067014079	8.63801632318767e-56	1.44704908477735e-08	9.87843269455537e-05	2.06671637563225e-08	0.200617067014079
305	cg13639582	0.890966795173577	-0.140978488871363	0.0199078214420223	1.99404262082037e-50	0.000338302600437393	0.787188254565139	0.000499733008267066	0.160886310313385
306	cg13643509	0.443516175188832	0.146369003419053	0.117550780786304	2.07214046460317e-34	2.46829389696229e-06	0.0407540404554476	1.34710244773161e-05	0.146369003419053
307	cg13648509	0.384552104162861	-0.101636947949074	-0.18948051144294	7.6162942138133e-40	9.15830469316154e-06	1.82478738183241e-05	1.13960093009842e-06	0.18948051144294
308	cg13706058	0.555688756079024	-0.182529800931552	-0.129011032141267	1.22797863826835e-41	1.95882851024495e-08	0.0280753340054692	1.30113638475173e-07	0.182529800931552
309	cg13727659	0.726139067179575	-0.106631032601387	-0.0624620033806522	4.45304263426697e-76	3.69174380075287e-09	0.0531931774791279	2.51955520980745e-08	0.106631032601387
310	cg13808399	0.0626592767423679	0.15843448551482	-0.0153388475185224	0.106392199061519	0.00118853135628734	0.867823267021901	0.00217873484206069	0.173773333033342
311	cg13829887	0.811742197243825	0.10815011899402	0.135623990849982	3.44484256619054e-92	1.27533857289633e-13	2.29811997548789e-07	1.13490172256151e-13	0.135623990849982
312	cg13853046	0.601219852878554	-0.198263075357591	0.0244289556092652	7.95339517170633e-24	0.00058803500773426	0.821735224853322	0.000958441507737281	0.222692030966857
313	cg13944838	0.603204777133553	0.118320436037367	0.00849196267032596	6.30535387366789e-39	0.00102567569117497	0.900480893786202	0.00262496279226587	0.118320436037367
314	cg13967702	0.378369560582053	-0.110428712586158	-0.20501124365119	3.83187348179545e-31	0.000119426474428975	0.000216444370445317	3.19837023882659e-05	0.20501124365119
315	cg14029323	0.648998283069338	0.106462292353145	0.0814110849944046	5.4691961977816e-65	2.51741142040474e-07	0.0311923914847329	1.51378392989523e-06	0.106462292353145
316	cg14157435	0.179424165873046	0.103001262225732	0.151026113979657	3.95952425465055e-22	7.5342076831677e-08	2.73908793281213e-05	4.29015751725526e-08	0.151026113979657
317	cg14159672	0.418790569477669	-0.109311832224212	0.146462558997929	3.90741950331037e-21	0.0125430579893034	0.0816202725649358	0.00129522329819718	0.255774391222142
318	cg14162034	0.14137886067524	0.100714781826698	-0.0269905465313413	5.58847259829695e-07	0.00261235729007263	0.670096082668129	0.0034821171218835	0.127705328358039
319	cg14280382	0.628042917549468	0.105648954120799	0.207720469767545	1.1608052647504e-53	4.19207383592167e-05	3.26361409092751e-05	4.59256355403569e-06	0.207720469767545
320	cg14282221	0.251362193533486	-0.100580023388941	-0.142638111567419	1.20579794581172e-48	1.83765572093106e-14	2.3464311083222e-09	3.66165423249668e-15	0.142638111567419
321	cg14308648	0.733994075765919	-0.150420221193915	0.117880277549323	1.64312575886876e-41	0.00025190273448618	0.127607119936052	2.70077877067315e-05	0.268300498743238
322	cg14396008	0.289026842218857	0.108476633303166	0.0833252210918301	2.15144676989113e-38	5.65717173531915e-09	0.0129944408689914	3.70240417217535e-08	0.108476633303166
323	cg14401580	0.626526507181157	0.101935668641528	0.178222672580776	8.69980913485908e-71	7.51276614751616e-09	1.20730965319624e-07	3.93298404075169e-10	0.178222672580776
324	cg14455366	0.0838645653755052	0.314184674925191	0.00640019592377638	0.0837467791637859	6.89000765147669e-07	0.955639365545844	1.1202655445209e-06	0.314184674925191
325	cg14517743	0.16634215728959	0.111256246782432	0.12336987113128	1.96788758195025e-18	6.53354896876722e-08	0.00116400494666491	1.95210559293319e-07	0.12336987113128
326	cg14518261	0.797262971278067	-0.10954842341558	-0.000164900426222997	7.90951680119906e-47	0.0041319963204898	0.998183927225251	0.00963260228450641	0.10954842341558
327	cg14522254	0.563782372735333	0.126193479380343	0.243800376215059	3.82504120577052e-50	1.00327148567545e-06	1.05650800015906e-06	4.13451978111001e-08	0.243800376215059
328	cg14612785	0.173354806818886	-0.135180728956857	-0.144175931833849	1.96760642741822e-16	1.1053457185833e-08	0.000873072463134787	3.71961668483943e-08	0.144175931833849
329	cg14647557	0.573105312774813	-0.151489840157629	-0.0565400046045378	1.59194641946179e-53	1.17611330326242e-09	0.198797713513119	5.7880233788009e-09	0.151489840157629
330	cg14649592	0.475815738843781	0.102318855412186	0.0456961312766674	1.96830937052825e-61	1.56981649775487e-09	0.128245692441112	9.1092227713231e-09	0.102318855412186
331	cg14883448	0.0839905432683513	0.102843355275314	-0.0387720064753551	0.0308906028704441	0.0322374326816556	0.673345577286458	0.0486305510326933	0.141615361750669
332	cg14919537	0.705777869069216	-0.127111774656435	-0.0179369375351287	7.93305148964698e-64	4.83666318639776e-08	0.667826367744003	1.14046048660149e-07	0.127111774656435
333	cg15000684	0.0757104960615123	0.315047805841479	-0.0110248305876167	0.131801006116189	1.47212205292052e-06	0.926437932960762	1.99888300530908e-06	0.326072636429095
334	cg15030794	0.427062930809444	0.103808234354685	0.120474940966955	1.59917000370071e-33	0.000522033724851451	0.0340559290118809	0.00153071662861128	0.120474940966955
335	cg15033140	0.277137117170474	0.119978740555676	0.0465340665831755	2.60563588583263e-45	2.73801120315443e-14	0.0781868693577758	1.43617082870005e-13	0.119978740555676
336	cg15207055	0.54542512692881	0.112037586724581	0.125810084183662	7.86520821095537e-65	4.73075590636859e-10	0.000120115779247107	1.20778246364586e-09	0.125810084183662
337	cg15256195	0.660750283974384	0.127477022301453	0.261335416921944	1.56525153204376e-59	1.25134432822866e-07	2.80370466181543e-08	9.9022806871628e-10	0.261335416921944
338	cg15257930	0.498583338101245	0.11450969785742	0.0301742019801503	3.27741150300995e-44	1.35665732655852e-05	0.534792682297825	4.95703420701514e-05	0.11450969785742
339	cg15279236	0.565019171885137	0.124701677646842	0.183562875081603	5.27226429596755e-52	4.68011489926289e-07	8.47668111995102e-05	3.16485311505664e-07	0.183562875081603
340	cg15320905	0.786292528477348	0.10547654074812	0.0329868638022171	3.68773250932763e-86	2.67587965545878e-11	0.228745687050654	1.08622300295887e-10	0.10547654074812
341	cg15406892	0.535492059093171	0.132655749872417	0.12252756793228	7.36061353625868e-61	2.03990722353532e-11	0.000491974042511366	1.06361612169004e-10	0.132655749872417
342	cg15469321	0.766972611668116	-0.101138446959612	-0.0669119672300806	1.79395525562906e-85	8.81958548280562e-11	0.0148877287938496	6.6224957985529e-10	0.101138446959612
343	cg15603629	0.450215486766878	0.102395620993375	0.341528921041318	5.35774480860789e-43	2.84797669852257e-05	2.01659863544759e-11	4.74681409780406e-11	0.341528921041318
344	cg15625672	0.810276868551872	-0.108235709841752	-0.0085306897747786	7.97015799342782e-91	4.40068949227783e-13	0.735281847693161	4.77664109207134e-13	0.108235709841752
345	cg15653194	0.176471934943242	0.159618954069004	-0.101305344396206	0.000210356016123883	0.00580637395142432	0.357742431104823	0.0035584303753334	0.26092429846521
346	cg15699050	0.460036746052941	0.135115444001839	0.143810260936882	8.96090383617563e-49	1.97144826964813e-09	0.00045090903119664	6.54776400070917e-09	0.143810260936882
347	cg15720089	0.553522275343652	0.104807431916037	-0.0387402114186292	7.99024874340628e-64	1.22224780505201e-08	0.238746807218498	1.21059095393605e-09	0.143547643334666
348	cg15768753	0.512720249548783	0.126806126993394	0.101017981464348	8.23771537149778e-61	2.2656774168564e-11	0.00252341159575693	1.56419113642482e-10	0.126806126993394
349	cg15798999	0.608236936731613	0.113340248557123	0.254658338625379	2.36175084125185e-56	1.74999378323516e-06	5.09128073489307e-08	7.21512902338945e-09	0.254658338625379
350	cg15817960	0.732831921286639	-0.100917241641044	-0.0463214009312022	7.7638830624555e-69	1.61628788387067e-06	0.229590714408815	8.46505581783911e-06	0.100917241641044
351	cg15886235	0.511015586846472	-0.112598071991829	-0.0381938597280775	9.36914877750506e-66	1.85500579808476e-11	0.187656442569665	8.26233235583633e-11	0.112598071991829
352	cg15924102	0.506379005599546	-0.110697319624273	0.0619994923981165	5.37667726639628e-46	1.40319083636379e-05	0.18937951584841	1.87570125759899e-06	0.17269681202239
353	cg15934613	0.531720661475501	0.101943053792021	0.239437205228153	2.25125324730329e-55	1.61037680191648e-06	1.35647561502149e-08	2.61960849633996e-09	0.239437205228153
354	cg15954353	0.170997630780625	0.13710189009292	0.0722051782654894	1.22512569826173e-17	9.17403836451903e-10	0.0687932631398271	6.08848997595797e-09	0.13710189009292
355	cg15972264	0.4583097524815	0.121003557901882	0.199805269057574	7.08035106110882e-46	2.91631977407091e-07	8.6586776242654e-06	6.39074760885647e-08	0.199805269057574
356	cg15993354	0.325215329880987	0.19645131753034	-0.0556238790588366	1.06302593363368e-12	0.000126128756234223	0.560962380114403	0.000103221327052202	0.252075196589177
357	cg16059038	0.342089588095027	0.110726628163976	-0.108739390812157	1.26436903340082e-13	0.0266553005436727	0.256626518572328	0.012530917150446	0.219466018976133
358	cg16079402	0.633794787263153	0.130573313507841	0.274651345920035	2.12076334467939e-52	1.72938596351926e-06	2.65764102173134e-07	2.30551274375607e-08	0.274651345920035
359	cg16115627	0.481442609374198	0.114128234163643	-0.0634171840795342	5.31349483687801e-48	9.63987532881276e-07	0.137144878265468	6.25229843483592e-08	0.177545418243177
360	cg16139685	0.642962347136213	0.11484138952916	0.0733520493591035	1.14378457765468e-50	5.45774049862997e-05	0.167405156531532	0.00027964519516054	0.11484138952916
361	cg16237672	0.219496875823497	0.385010241916218	-0.083202926454999	8.23646384071096e-06	1.3502910818668e-09	0.457578374859029	3.15162425509671e-10	0.468213168371217
362	cg16381477	0.402903163486583	0.101198920072229	0.0914748588852606	6.31234176209753e-55	1.92136667132109e-09	0.00263872600507297	1.02751975473848e-08	0.101198920072229
363	cg16384593	0.173397936289728	0.133233987598861	-0.065027211573057	1.29450391409717e-06	0.00180028710455053	0.420807338378482	0.00122805484799373	0.198261199171918
364	cg16422596	0.487775925502554	0.111067994915833	0.245567268718726	5.06227674358471e-49	1.30109124078289e-06	5.40994797295965e-08	6.35240650000075e-09	0.245567268718726
365	cg16479476	0.415073759688745	0.100908519672634	0.209768555826035	8.80773303312331e-48	6.22001728427052e-07	1.1296814655022e-07	6.84166258630004e-09	0.209768555826035
366	cg16581738	0.184304172045447	0.123126544255634	0.0994278538021215	4.75845935561612e-19	3.38469084568302e-08	0.0141933207262767	2.04647706467973e-07	0.123126544255634
367	cg16589260	0.614223100236675	0.111922597288051	0.0534628567196013	6.53855507767465e-68	1.99893113110581e-09	0.106714603645084	1.22186668163172e-08	0.111922597288051
368	cg16616467	0.17300858901273	0.129543244835266	-0.00719123241849391	2.86977502877931e-17	1.19264215674449e-08	0.858966121142348	1.00996306944962e-08	0.13673447725376
369	cg16618104	0.639449956226079	-0.100720398661149	-0.0173294116850038	1.29475664189116e-53	0.000117830727213467	0.722480497227218	0.000357366167080684	0.100720398661149
370	cg16767590	0.489444106954373	0.127334056834826	0.100314444009438	5.61047617928287e-50	2.7312811602397e-08	0.0158410691118355	1.69615552674916e-07	0.127334056834826
371	cg16775752	0.256130518759492	0.113732420443696	-0.0182704103644064	1.47877238949374e-44	2.16250942211604e-14	0.460451924351651	2.55387776000185e-15	0.132002830808102
372	cg16786640	0.451847435400964	0.125192862188285	0.160051626962129	9.3721072282475e-36	3.10450269052246e-05	0.00484314234143656	6.48273364396994e-05	0.160051626962129
373	cg16847267	0.444089537538952	0.102391777176949	0.356977267566589	1.10784915634887e-39	9.72299958746605e-05	6.65673237649793e-11	2.0134311104604e-10	0.356977267566589
374	cg16863795	0.235792811046574	0.109669054441145	-0.0873012202776892	9.38398975733554e-21	2.11798104898906e-05	0.0694905750538967	7.50335673192919e-07	0.196970274718834
375	cg16871527	0.0806513364933353	0.100917480749764	-0.0225781638395519	0.00588922786932847	0.00526978182863773	0.742413754208742	0.00838138335391487	0.123495644589316
376	cg16885470	0.817374612656236	-0.103092322169207	0.0349863006541017	2.14186427945273e-48	0.00600653113919058	0.623810471839502	0.00765771853107159	0.138078622823308
377	cg16885600	0.349840420600262	0.102354748953558	-0.0172865399881143	9.65329340247034e-46	2.27005300988649e-08	0.597483836269503	1.03039177811917e-08	0.119641288941672
378	cg16916914	0.18941680437009	0.129524476019926	0.0191592396692237	6.34982239288669e-21	1.93277281580937e-09	0.614936516849193	4.24908843867356e-09	0.129524476019926
379	cg16951984	0.507496254815909	0.101161589477355	0.213536646437198	2.11048805804018e-40	0.000528951203567207	0.000171738661057055	7.23672995988246e-05	0.213536646437198
380	cg16977735	0.566173034798401	0.100485410392293	0.00640806525263141	3.63743456521181e-69	1.76847059881436e-09	0.827738568334037	2.56279943347697e-09	0.100485410392293
381	cg17047173	0.586310149708191	0.119024438066712	0.285472833598211	3.63166954754955e-54	8.98536710917912e-07	3.35157068563697e-09	6.76522318731038e-10	0.285472833598211
382	cg17357895	0.631591073317422	0.105786099009882	0.188933982458831	4.48165090745947e-66	7.72640556762158e-08	5.56644259661042e-07	4.92499233311926e-09	0.188933982458831
383	cg17373656	0.372382684278401	-0.10774965709084	-0.291678705785899	1.65183902992386e-32	7.26056904665835e-05	8.24870151610046e-08	7.44529293175599e-08	0.291678705785899
384	cg17376853	0.683715146187743	0.134832246111677	-0.0120471803246723	8.57930366803053e-59	1.14190626432021e-07	0.792595515078	9.71348836230395e-08	0.146879426436349
385	cg17536125	0.525064765734921	0.113994998626934	0.152520688973171	1.47032994899878e-54	1.45875678364824e-07	0.000168428771863934	1.74909722378914e-07	0.152520688973171
386	cg17653203	0.749835016530766	-0.111995642099575	-0.0370795236112861	4.87702274562297e-49	0.00103325340382849	0.564592892442414	0.00379784591730809	0.111995642099575
387	cg17705056	0.098186845923101	0.169393210909524	-0.0175547499643984	0.0124929199059068	0.00057844526782072	0.849486683646139	0.000989725450759324	0.186947960873922
388	cg17736571	0.256078713351552	0.115995724245255	0.202584502826328	1.30479735889733e-37	2.33241329292942e-11	8.18745988866421e-10	4.06480789061973e-13	0.202584502826328
389	cg17739302	0.421623693335804	0.138083778335236	0.106322894552751	1.42582506532831e-47	1.56302405507799e-10	0.00551589780200669	1.08794792792683e-09	0.138083778335236
390	cg17786175	0.546827288551177	0.101894226941834	0.116387139641929	9.61123241492173e-64	2.02737235776381e-08	0.000501873600547756	5.23062876344156e-08	0.116387139641929
391	cg18021393	0.0953543785371652	0.119996359526935	-0.0302521748031807	0.000102524764423404	7.67040657427829e-05	0.592422620237984	6.55183040860276e-05	0.150248534330116
392	cg18070959	0.665831480208636	-0.110673195695562	-0.101293448412504	7.23993834568847e-52	0.000102681518058626	0.0586958791866392	0.000442684980830663	0.110673195695562
393	cg18110333	0.311392177744629	0.129168749262288	0.126991851087149	6.99350815228367e-17	0.00102310764325891	0.0889310919546558	0.00375563949758594	0.129168749262288
394	cg18166150	0.52672699262023	0.113398655840872	0.0523303949867044	1.51122141878341e-52	6.03076983484732e-07	0.206776023968237	3.24416355814212e-06	0.113398655840872
395	cg18181229	0.221431927420324	0.104346486833377	0.0168231752209161	3.81915235004186e-38	2.91697760404709e-12	0.509590986973414	5.65581718304586e-12	0.104346486833377
396	cg18228116	0.610674509649065	-0.109875639470023	0.0364561842524518	2.72541537850666e-30	0.0180477337212114	0.681268461052361	0.0271366045704311	0.146331823722474
397	cg18232235	0.828706734059762	-0.153862624650016	0.158036947945463	2.42255011477846e-34	0.00602389026069774	0.139767180102666	0.00109897798728478	0.311899572595479
398	cg18406064	0.797494826661238	-0.104066196859725	-0.079843584833279	1.81122013645214e-67	9.18751381109379e-06	0.0669146203787813	4.92587628426052e-05	0.104066196859725
399	cg18451382	0.212124459352764	0.106439723034475	0.0562778772692446	2.0422434302401e-39	4.81343514197546e-14	0.0184698032790005	3.63037055080546e-13	0.106439723034475
400	cg18654932	0.717332133515115	0.130939193024574	0.203361938506261	3.11963005408889e-68	1.48590340611141e-09	5.75874225808077e-07	2.91073739339206e-10	0.203361938506261
401	cg18702197	0.399801278747387	0.103179097342611	0.0237819509659497	3.61441083514037e-48	1.16076203214187e-07	0.498278351527726	3.81787634102687e-07	0.103179097342611
402	cg18703066	0.261200586400166	0.118041127321805	0.0552796060539486	1.63586949705278e-41	3.57196308845929e-13	0.0455646391475327	2.34646412513192e-12	0.118041127321805
403	cg18705808	0.104545674937602	0.237963935906565	0.213899447458273	2.33144487669496e-08	2.50007267884664e-19	1.08939878029795e-06	1.44513699098637e-18	0.237963935906565
404	cg18725867	0.245081825725726	-0.102436899128202	-0.0908917573404576	6.30309090691358e-22	5.8819329428612e-05	0.057353767333115	0.000266456620695512	0.102436899128202
405	cg18800060	0.1957210387547	0.340717762854079	-0.0683157403892574	0.000168878640053128	2.76831628565384e-07	0.569436503281066	1.40247820910769e-07	0.409033503243337
406	cg18813270	0.465946494379021	0.129121373316084	0.262077138502349	2.38668030299683e-51	1.52327689332005e-09	3.32720643907673e-10	3.48329247222982e-12	0.262077138502349
407	cg18982286	0.152211748228678	0.108086219032182	0.0837624357846456	1.15812954337078e-19	2.83155402687017e-09	0.0104126661428432	1.86508744412832e-08	0.108086219032182
408	cg19027056	0.530544742541932	0.109154183797071	0.107256863832645	1.16537262388072e-52	1.54537266468116e-06	0.0109349860391917	6.56830023831096e-06	0.109154183797071
409	cg19107881	0.455348786993554	0.105469313154152	0.189641686313102	4.64529186730248e-52	1.41197796827025e-07	8.17898053858327e-07	9.4295768922408e-09	0.189641686313102
410	cg19269749	0.355227170759793	0.118310669330401	0.171846026304574	1.01483490776139e-36	4.60510915750318e-07	0.000102469637235169	3.44338304199149e-07	0.171846026304574
411	cg19327137	0.581202548755129	0.100857241711985	0.0545913238745514	4.77842578706711e-44	0.000840522665153927	0.338138518903253	0.0036117730994432	0.100857241711985
412	cg19371724	0.710269158645041	0.100304049231437	0.178730516768044	5.10418488747321e-71	2.77749230472652e-07	1.81783267977674e-06	2.45050358302547e-08	0.178730516768044
413	cg19414711	0.446711982128516	0.105176584845178	0.0855869651886435	1.12837922224976e-52	6.21927210816006e-08	0.0156718298812981	3.68539646079243e-07	0.105176584845178
414	cg19476792	0.525704219228921	0.119192142504247	0.107097340412056	8.96154258999088e-60	1.07304057384131e-09	0.00234036584488092	5.83774412553503e-09	0.119192142504247
415	cg19496005	0.437909971114381	0.112025231488656	-0.0803888708620078	7.73852217700926e-23	0.00917519380300597	0.327177779148727	0.00523820866494979	0.192414102350663
416	cg19510038	0.0511348120408426	0.14751834375102	-0.00332739143395724	0.101992012066752	0.000203222321035748	0.964255369611427	0.000399377727583077	0.150845735184977
417	cg19529823	0.0831241093980609	0.170732047466301	-0.00930799067990938	0.00599913891375355	9.32420161061373e-06	0.895624523590246	1.34565694609274e-05	0.180040038146211
418	cg19545865	0.619265640043549	-0.125687920148003	-0.0324952683279578	6.08784666127005e-58	9.40218669465178e-08	0.443868211611693	3.36018780124288e-07	0.125687920148003
419	cg19660806	0.812233608898006	-0.121945610946246	-0.0916197444020559	2.45292773700447e-75	3.2209381394261e-09	0.0132907435876847	2.16475960426347e-08	0.121945610946246
420	cg19696083	0.551207772832063	-0.12805936605214	0.025126465657946	7.36226585010788e-47	2.80452929227955e-06	0.615857059115125	1.94996938054994e-06	0.153185831710086
421	cg19712291	0.46187343019192	0.109372657802213	0.196972493766934	3.94327360406366e-53	3.92546477324996e-08	2.49727298071493e-07	1.9002925885678e-09	0.196972493766934
422	cg19726665	0.803425183235637	-0.13541077640136	-0.0365074953844672	2.69038184284832e-63	3.53541021548778e-07	0.449258061470704	1.31215639143813e-06	0.13541077640136
423	cg19830679	0.314394830817323	0.107238024929267	0.132374495600538	4.58854037702267e-47	6.00708616571957e-11	9.24241962324442e-06	8.05005007357917e-11	0.132374495600538
424	cg19891452	0.668734165806019	-0.146640490892941	-0.0024407505877693	8.03705365049293e-51	1.07457186998164e-06	0.964461942444078	1.76612793949391e-06	0.146640490892941
425	cg19980929	0.671054156391731	-0.102530428105562	-0.0868913705507735	1.24194158488317e-61	6.85105975596937e-06	0.0402588161618777	3.47171235873716e-05	0.102530428105562
426	cg20120430	0.0787128621139385	0.157047768611559	-0.0145773446872	0.0340878448746481	0.000762899699730913	0.868137439526725	0.00136827158970759	0.171625113298759
427	cg20146569	0.647672900423828	-0.103006342779411	0.0875312406558944	3.86654667072493e-33	0.0224161611444259	0.311265711639679	0.0131181403274083	0.190537583435306
428	cg20174636	0.162009905616494	0.117527409689996	-0.0524198719690108	4.91476466929497e-05	0.0142655968923704	0.566944400454115	0.0169417645657648	0.169947281659007
429	cg20325293	0.263405542064401	0.12118640266037	-0.0299381106461786	2.33429214250352e-39	1.95351937781605e-12	0.30808286686589	1.56705463376499e-13	0.151124513306548
430	cg20336507	0.0746346484578988	0.264165714178773	-0.00697703129634712	0.0988703275980736	6.12050798455001e-06	0.94818771291564	9.51362704505387e-06	0.271142745475121
431	cg20433858	0.397684146309664	-0.120658920873387	-0.0105880779783467	2.35908283398919e-29	0.000153345793899183	0.858809287937118	0.000389924296278803	0.120658920873387
432	cg20483857	0.786288258467401	-0.245084374337325	-0.62567404427923	1.05610586970781e-26	0.000343417424577884	3.88856911334649e-06	3.39039570187515e-06	0.62567404427923
433	cg20545544	0.0368583948056762	0.10829943013662	0.150403535130077	0.368640173321255	0.0339968247065132	0.12632298699104	0.0732125732792766	0.150403535130077
434	cg20600034	0.609507984001711	0.153146249421484	0.270676615553535	1.68553687581644e-55	1.20893727645992e-09	1.83528449864626e-08	3.67364818205411e-11	0.270676615553535
435	cg20625967	0.903802890342756	-0.103924415312163	-0.0812999243881002	6.33163019408337e-83	3.86520694159604e-08	0.0179554260471094	2.39574708864684e-07	0.103924415312163
436	cg20643687	0.616172734381719	-0.134058148879517	-0.157457649927646	7.01112145741086e-52	6.9883244417149e-07	0.00176599879496861	1.76269746918267e-06	0.157457649927646
437	cg20646141	0.52494208012782	0.123337106493471	0.326435552021221	2.60521334966262e-43	1.3927601685025e-05	1.02754316227108e-08	6.42944869321975e-09	0.326435552021221
438	cg20672981	0.383794380346602	0.115268036159817	-0.00793720746677424	9.76846555147725e-49	1.00689333987212e-09	0.81095715884829	6.44065844094645e-10	0.123205243626591
439	cg20676602	0.63939549956678	-0.104025107180324	-0.0554826058931065	8.87336411070411e-29	0.0408481129757255	0.569514779172071	0.121121619520767	0.104025107180324
440	cg20706768	0.639160874183696	0.108536021032839	0.0710463277354988	1.27066631153809e-72	5.1086635520673e-10	0.0219190037821915	3.71331929722671e-09	0.108536021032839
441	cg20724257	0.66422148389848	-0.101600393748669	-0.104426031438348	1.05765297644015e-77	2.94818901670372e-10	0.000332969941755699	1.09765355424936e-09	0.104426031438348
442	cg20923605	0.522401343298094	-0.145722886784461	-0.0407251452018752	2.05435669942458e-33	8.37584022779307e-05	0.555245631524617	0.000309360364760672	0.145722886784461
443	cg20932281	0.0487694271334235	0.154583402907896	-0.0115908290143975	0.247892790402678	0.00357141413172259	0.908236199503557	0.0072960204528991	0.166174231922294
444	cg20932618	0.518718947190589	0.12718024104888	0.217321264261011	7.45417288251353e-60	7.26207438731594e-11	4.29197851100728e-09	2.27649090201085e-12	0.217321264261011
445	cg20940796	0.79426922340118	-0.132311156724854	0.10054610687795	1.5713490448624e-56	1.44022320332477e-05	0.076430880033203	5.54570234109963e-07	0.232857263602804
446	cg20969033	0.496438587935288	0.11807034454658	0.17886658720459	2.8057548038829e-51	1.19953150487663e-07	2.13707120078741e-05	5.40445793265115e-08	0.17886658720459
447	cg21046659	0.0721513280446443	0.146713012422458	0.000532127267496695	0.0236187377421428	0.000261232607561054	0.994356187474987	0.000555387260897832	0.146713012422458
448	cg21110052	0.143758481364147	0.479484549519481	-0.0129577728851927	0.0023090560616965	2.41771260852189e-13	0.906360646441487	1.15263038836858e-13	0.492442322404674
449	cg21159940	0.824687873384174	-0.113971975629721	-0.0694105542501176	6.06379110839752e-66	6.2320363949613e-06	0.136564674051471	3.48551835009071e-05	0.113971975629721
450	cg21175685	0.599261990944837	0.1298521011594	0.256332995105608	6.51331234056977e-55	1.22451415973461e-07	7.49422804917336e-08	1.87959295760592e-09	0.256332995105608
451	cg21181893	0.399294301120658	0.108000565065405	0.168708335846152	1.29286958224408e-41	2.20906324786192e-06	9.99527559579813e-05	1.13501184676719e-06	0.168708335846152
452	cg21200119	0.644754008912259	0.106865260570949	0.243611160599929	1.67798672752042e-58	6.33681014147825e-06	1.78573880596593e-07	3.73906527418443e-08	0.243611160599929
453	cg21226965	0.274436156022822	0.117860301847045	0.0458576295467239	8.8760457692607e-44	2.29967372509165e-13	0.0922587509496971	1.21005254032924e-12	0.117860301847045
454	cg21295222	0.774297134465369	-0.117597311725193	0.0411709069574115	5.263872041313e-41	0.00659338327911637	0.617014568323632	0.00833327715514797	0.158768218682605
455	cg21430752	0.495421134682315	0.103226231196556	0.0791182994980177	3.27703756339784e-62	2.30915020981325e-09	0.010742270315176	1.54030227573026e-08	0.103226231196556
456	cg21477691	0.366519858383046	0.378301552806494	0.0403867918673623	2.19390285386855e-11	7.90806318228023e-09	0.72892624728925	1.51259392912676e-08	0.378301552806494
457	cg21510712	0.155366877135696	0.196010107573631	-0.0406252032252643	7.38684119960303e-05	5.25523489715073e-05	0.652001021405541	5.06196089948137e-05	0.236635310798895
458	cg21609154	0.193984073596155	0.109254718805939	0.13565725087081	9.70225524889114e-27	1.1972464435932e-09	3.96121927846007e-05	1.76777111950773e-09	0.13565725087081
459	cg21655444	0.437047960423669	0.12059572067773	0.180269981837019	5.06643167878504e-51	2.25821122023606e-09	1.80113738996882e-06	7.18915834656384e-10	0.180269981837019
460	cg21724239	0.403937622315373	0.121605002484796	0.0150825212730338	1.37618570432741e-27	0.00036768264965859	0.813752511238641	0.00102346234077536	0.121605002484796
461	cg21758197	0.251996989919667	0.103648633637549	0.117752267969211	2.23402107261906e-40	4.6397070826565e-11	3.50829345777838e-05	1.05147238282271e-10	0.117752267969211
462	cg21802055	0.387347537029124	-0.106346935687406	-0.0408896858056447	2.30210562984763e-35	4.35199010296255e-05	0.397876054069727	0.000189969045577517	0.106346935687406
463	cg21964261	0.678438278998971	0.107604914738369	0.165341329819556	7.51935970760344e-78	7.50480963201143e-11	8.45670942431463e-08	1.15242668431456e-11	0.165341329819556
464	cg21968413	0.541295218184229	0.152297424739	0.24829334534459	4.28009332989522e-53	2.16854847455401e-10	3.98981861931156e-08	1.69846076831461e-11	0.24829334534459
465	cg22088683	0.120335048098595	0.110612768044743	0.0485003085288698	6.37201152303063e-06	0.000590148587322676	0.423497163838141	0.00244780375907619	0.110612768044743
466	cg22149184	0.489835011373821	-0.10210617428306	-0.0914310716738966	5.52338664767709e-39	0.000496172814612393	0.099053196603373	0.00204184500813718	0.10210617428306
467	cg22249529	0.127248402158741	0.1044873514534	0.0250300599950939	6.84502798894206e-13	3.15684550482228e-07	0.499220789814926	1.07781277129513e-06	0.1044873514534
468	cg22250498	0.135086173507138	0.15047734895739	-0.0402197777013643	3.82491584219578e-05	0.000181043781827296	0.592567924408853	0.000165888159439027	0.190697126658754
469	cg22592490	0.0905820236063471	0.29188095893169	0.104319002641381	0.0120948686739366	1.41886191717254e-09	0.221069763848999	6.68733266542277e-09	0.29188095893169
470	cg22621695	0.806291960767045	-0.112052255223553	-0.473682972824795	4.29417091764325e-36	0.0293210259129533	4.99959651927039e-06	2.43875741004399e-05	0.473682972824795
471	cg22635676	0.687669990641706	-0.122980665457767	-0.138618569170576	1.24056576558568e-64	3.45027156325131e-08	0.000740549158301836	9.54221413924023e-08	0.138618569170576
472	cg22667851	0.515689118704253	0.113884659671277	0.320662860827674	2.07044818547149e-48	3.44641796250241e-06	1.45215758754817e-10	1.11311174536657e-10	0.320662860827674
473	cg22699768	0.455218333705333	-0.103914582066965	0.0639914587922515	4.55363216226328e-37	0.000312558924136439	0.237772133700043	8.05106804376598e-05	0.167906040859217
474	cg22728616	0.592107598202229	0.100034682577942	0.0918566261914959	1.33161552546887e-79	1.4503948113477e-12	0.000218705453071641	7.73786186936817e-12	0.100034682577942
475	cg22783664	0.52494697958758	0.119154377190605	-0.00553726135136025	2.05651330595246e-49	1.11744959431507e-06	0.901178938369382	1.41507682198878e-06	0.124691638541965
476	cg22793817	0.403009569280308	0.113772725172157	0.0451063529857582	8.14171374587464e-38	7.73885713290634e-06	0.336383205240078	3.59020163304809e-05	0.113772725172157
477	cg22817042	0.126715430308474	0.259388958763535	0.242255961058938	1.07359072471886e-07	1.24486551312683e-15	1.33699400221358e-05	6.2939723584714e-15	0.259388958763535
478	cg22867893	0.503744429273902	0.151060641296692	0.0896111461898846	2.18187265660866e-26	0.000631011582094559	0.282211256238007	0.00280398013827297	0.151060641296692
479	cg22871707	0.542474441450308	0.101211097096862	0.0839786961167742	5.71179700815392e-70	1.84084900009042e-10	0.00299760084871533	1.17216151279734e-09	0.101211097096862
480	cg22933161	0.668735803392938	0.106966239186358	0.221725896660194	5.22866239861462e-60	6.12846471115495e-06	1.53236266440112e-06	1.68628161027633e-07	0.221725896660194
481	cg22968445	0.0403561694347332	0.177012544268174	-0.00809974540650117	0.318550310142886	0.000565628405144481	0.93309233578688	0.0011123369139053	0.185112289674675
482	cg23020514	0.471471626139636	0.113162484003963	0.119359408686503	5.59203327539876e-57	1.59109270488718e-09	0.000463195947416459	5.45893136548136e-09	0.119359408686503
483	cg23091104	0.468731274544492	-0.121918452586672	-0.208877339795156	3.49934814939815e-18	0.0268524469498691	0.0495710800858495	0.0382110981820281	0.208877339795156
484	cg23095776	0.222370294260854	0.214574402196783	-0.0657978983763487	3.73640814494799e-06	0.000224954356179657	0.545729344535602	0.000185386817559153	0.280372300573131
485	cg23109137	0.666878195429232	0.103555356166077	-0.0300612782008584	1.81173588995872e-60	8.67774295031795e-06	0.483676098318057	4.48080104457618e-06	0.133616634366936
486	cg23120601	0.116710078615577	0.112752424910505	0.0202276377523618	1.76369818304695e-18	2.40221071775788e-13	0.435490474992238	4.83376611700424e-13	0.112752424910505
487	cg23206463	0.595623324011939	-0.110828445202587	-0.021138998440931	4.67665811135078e-57	1.23696677757659e-06	0.612169881045103	3.72810328714343e-06	0.110828445202587
488	cg23221052	0.497078990671627	0.144368500922113	0.0787256819116799	1.67771574154857e-29	0.00026193597958161	0.289019289981828	0.0012082438006756	0.144368500922113
489	cg23244910	0.445188332002249	0.112410320176966	0.0318024761676835	3.01129081789149e-37	6.93151358123968e-05	0.545452824303312	0.000258221377445516	0.112410320176966
490	cg23245942	0.267113955933106	0.107305954630957	0.0466765654852573	6.8206854117987e-40	1.69983228391405e-10	0.113041446744104	9.85121194815412e-10	0.107305954630957
491	cg23283155	0.614467610680788	0.105690203943337	0.0850726820410998	3.84929059163264e-81	1.52678626539856e-13	0.000587426813737486	1.09711070196314e-12	0.105690203943337
492	cg23422870	0.616409478312694	0.107880111608173	0.127433133878017	1.70808529773576e-68	4.44670680350552e-09	0.000161691419726197	9.31173388367897e-09	0.127433133878017
493	cg23554907	0.628617467563183	0.134371220904022	0.132329873001804	1.10884204407769e-65	5.95654176999892e-11	0.000318070513644863	2.55863842442136e-10	0.134371220904022
494	cg23610296	0.677259963473174	-0.169650866460209	-0.356975947286874	3.79887446856336e-34	0.000281892115915717	8.72600144251773e-05	3.04381496436567e-05	0.356975947286874
495	cg23641315	0.625332585227049	-0.124835357226462	0.141742307279	6.1219004892994e-23	0.0399618136914963	0.225207595651821	0.0167610993152345	0.266577664505462
496	cg23736297	0.413771839913501	0.102783275284679	0.0353362220007363	8.75132461174262e-45	2.18823693879766e-06	0.37426522030691	9.52043903765918e-06	0.102783275284679
497	cg23771949	0.90804342008688	-0.10668425116409	-0.0572887581832157	3.28796942815963e-62	0.000348454154822907	0.306898891314668	0.00157641183426275	0.10668425116409
498	cg23817096	0.256993666458686	0.109494095250579	0.0796157153519585	6.06270890866968e-16	0.00122671213891306	0.214414130904717	0.00520395299220262	0.109494095250579
499	cg23878564	0.211534398917949	0.105630839908052	-0.110488293545467	1.30241891682015e-19	1.34891470108433e-05	0.0150761601993089	6.42047117777132e-08	0.216119133453519
500	cg23922081	0.0552034495462612	0.115744088444054	-0.00923534493525496	0.126798789116253	0.0102989148527159	0.914406592184704	0.0217683836806382	0.124979433379309
501	cg23958373	0.790846883175362	-0.155298477975379	0.0642630186837168	6.00307720610343e-48	3.68361812308372e-05	0.358151556480804	1.37065796588932e-05	0.219561496659096
502	cg24008358	0.202154915352595	-0.108634755521465	0.0123448541605399	2.6199134737085e-12	0.000769204715542785	0.839053760475188	0.00131274049984307	0.120979609682005
503	cg24026223	0.557861882623791	0.112048543360748	0.104136801057703	7.76070689571879e-68	8.49678860577941e-11	0.000732765693032982	4.33857183660147e-10	0.112048543360748
504	cg24065451	0.347522339128363	0.109282014272376	0.12316528797244	3.33021714236746e-42	4.22236328234535e-08	0.000808361625892193	1.17335406477988e-07	0.12316528797244
505	cg24077454	0.161695099808217	0.270667260864194	-0.0356946923736616	0.000589289905142427	5.26427136067416e-06	0.74373637729627	5.28683888619959e-06	0.306361953237856
506	cg24085039	0.434448894393626	-0.119198915969393	-0.121078148384024	7.85818395576353e-58	7.35447916259036e-12	9.35352237461879e-05	2.7828005880231e-11	0.121078148384024
507	cg24126247	0.162744340804384	0.195827701098546	-0.0327414900574818	1.07347628165846e-06	1.86273785104581e-06	0.66277593603434	1.41943491234571e-06	0.228569191156028
508	cg24128590	0.146639694168546	0.109915396014319	0.0911295924106081	5.67626957576169e-25	3.0491538834495e-13	0.000500446508379976	2.07434448593911e-12	0.109915396014319
509	cg24154853	0.621071844414875	0.110471282042026	0.0178001574522224	1.39007439719473e-64	4.12235005750721e-08	0.622096669966501	1.04568423409986e-07	0.110471282042026
510	cg24199384	0.502706455619573	0.13500415070665	0.262860545853025	1.34325256161675e-42	1.45622512247782e-06	1.29465735225384e-06	6.02425146427443e-08	0.262860545853025
511	cg24264066	0.484687396611816	0.111600677578372	0.353560092864343	3.11904206786313e-47	2.75675413204704e-06	1.17322378777544e-12	1.82824175960827e-12	0.353560092864343
512	cg24364070	0.339377871062729	0.311716385043147	0.0914843494821997	4.08994841745728e-08	2.48477616354939e-05	0.504236189040044	9.56129390981061e-05	0.311716385043147
513	cg24398268	0.340207597125677	-0.150563954689063	-0.106016149375787	1.0016983848439e-29	7.47790795624152e-08	0.037151607953818	4.80778516006591e-07	0.150563954689063
514	cg24426391	0.309608939528737	0.144351942743552	0.0330151829771011	1.18604949091553e-21	1.09035214572911e-05	0.585507264487763	3.69875091426686e-05	0.144351942743552
515	cg24504954	0.473649661354263	-0.123549206959436	-0.330199675981958	4.41685728241082e-32	0.00037286374185996	1.72426002356621e-06	1.8633943261843e-06	0.330199675981958
516	cg24519596	0.843043703864848	-0.11533769880182	0.0246433516975557	1.70285863988153e-70	7.77300629182228e-07	0.56201368048359	4.18342528462531e-07	0.139981050499376
517	cg24677093	0.862211871065751	-0.103155961480038	-0.118019903095126	1.22948742303133e-66	5.77589504943623e-05	0.0147264201549626	0.000172984621025152	0.118019903095126
518	cg24683679	0.116274286735991	0.100542715776934	0.0148092612753571	2.05236131134445e-05	0.00227429757526453	0.812167218200782	0.00655502659005586	0.100542715776934
519	cg24709703	0.0782733778721979	0.119341943687665	-0.0382206955548046	0.0348861099938911	0.00957413053742291	0.663130312780231	0.0135508186006771	0.157562639242469
520	cg24796507	0.654549037268868	0.102279009078411	0.163993656208056	2.67545887781373e-71	1.67884522831445e-08	1.7283052185068e-06	3.18769491026357e-09	0.163993656208056
521	cg24822001	0.0544196590482389	0.11337076171045	-0.0131358177391004	0.0180187287238573	9.81162416176879e-05	0.808632143943814	0.000139426951669866	0.126506579449551
522	cg24822619	0.505546964999759	0.107270282114805	0.148422141224797	4.81533036085389e-61	3.182071624033e-09	1.04114580113102e-05	2.20505730120771e-09	0.148422141224797
523	cg24847481	0.142532337182316	0.207516140591997	0.0104751382476192	1.57177182145432e-05	5.48176041868803e-07	0.889273397263727	9.93994545740755e-07	0.207516140591997
524	cg25116237	0.804921481926258	-0.134824977207599	-0.17428787032749	8.2998992250246e-44	0.00133048127445582	0.0297831511933795	0.00311390384981072	0.17428787032749
525	cg25224543	0.797504978104567	-0.178717006772116	-0.574785819426511	2.21988715737085e-33	0.0013771568540582	3.37705980295991e-07	8.5954400393861e-07	0.574785819426511
526	cg25228921	0.728805023839479	-0.104850684087108	0.0576776186509015	2.95224695068794e-57	0.000116235570840746	0.257118914989619	3.00134828613631e-05	0.16252830273801
527	cg25284571	0.543297751925471	0.126221698767033	0.237576489305294	1.01826886197501e-61	9.59356349284946e-11	2.54757400725114e-10	5.2066733096526e-13	0.237576489305294
528	cg25307915	0.456928772355794	0.154960418121006	0.108333465365065	5.27851999221834e-67	4.07549363041379e-21	3.44409612010175e-05	3.89801512047807e-20	0.154960418121006
529	cg25317025	0.578820370599911	-0.136698152839487	-0.0151971803689757	2.97967346157374e-41	3.36027974231199e-05	0.803566759474372	8.70404365292411e-05	0.136698152839487
530	cg25348655	0.389537032165131	0.102703471599685	0.193369123403782	9.60655478994184e-41	5.97553953682455e-06	1.01783134452015e-05	5.87037770396384e-07	0.193369123403782
531	cg25434864	0.629168564806263	0.118446920763758	-0.0402013222686351	7.3973641618058e-47	0.000110943169228645	0.48217209431273	7.1413333137395e-05	0.158648243032393
532	cg25471923	0.40035088377145	0.104419823238253	-0.00268912490303597	4.76769690938021e-49	4.87717025419025e-08	0.937567407219462	5.39904161604892e-08	0.107108948141288
533	cg25491935	0.73314458817471	0.109146297812562	0.180473864217129	1.86841880020679e-77	8.69481264233343e-10	8.31846611219499e-08	6.91754134512515e-11	0.180473864217129
534	cg25492585	0.553891419007265	0.117618077341239	0.269070425612069	1.21231616454362e-49	3.98550002826567e-06	9.01791742792401e-08	1.74519227797037e-08	0.269070425612069
535	cg25631352	0.169173655315125	0.22686595519981	-0.00534317245612477	5.12927172458555e-05	1.24870816030436e-05	0.955512325418131	2.05795006209962e-05	0.232209127655935
536	cg25636468	0.518368001123257	0.101736982226606	0.308009232093162	6.35573539597335e-41	0.000536358429344753	1.94468117081611e-07	3.6883135216236e-07	0.308009232093162
537	cg25712567	0.465877805614525	0.105985561588156	0.0643498886966489	4.24048473597698e-57	7.34902318443083e-09	0.0502881208962627	4.99675200815481e-08	0.105985561588156
538	cg25730564	0.254396036742122	0.114385727157896	0.0447469852875632	1.82737796676202e-41	4.65765535110666e-13	0.0959725291167595	2.46581549521612e-12	0.114385727157896
539	cg25769611	0.646025256372889	-0.10348228884399	-0.0546534395983464	1.47978759720431e-79	1.1988759483119e-11	0.0391689767654621	8.49734196107524e-11	0.10348228884399
540	cg25808892	0.157417921282821	0.293100184189111	-0.0612819112655119	0.00267402155049316	1.0354718770196e-05	0.617071996253677	8.02140564547063e-06	0.354382095454623
541	cg25877465	0.584998079533414	0.101566596773161	0.12419977496858	8.09799606419783e-77	6.63581265422974e-12	3.48365344514071e-06	8.66935700117943e-12	0.12419977496858
542	cg25963980	0.667062928770337	-0.119154960729849	-0.133975424206028	2.5640530279357e-58	1.51657533134919e-06	0.003729745078305	4.55097148970564e-06	0.133975424206028
543	cg26086339	0.631193654690862	-0.108208291310973	-0.108503487528231	3.18832944081016e-81	1.61928401194316e-13	2.53657903190919e-05	6.28193681172182e-13	0.108503487528231
544	cg26117613	0.735365718521321	-0.121544154914454	-0.0477400694455912	6.15211268803951e-67	6.33273873181451e-08	0.238496734849412	3.16296363136144e-07	0.121544154914454
545	cg26127925	0.80113200142249	-0.101531503133394	-0.372320212523742	8.08858111779739e-52	0.00266309431764313	6.67227822784198e-08	2.60412777168934e-07	0.372320212523742
546	cg26306476	0.115988718007279	0.181659378403073	0.166306667417054	2.60864542938794e-07	2.82622704597807e-10	0.00127901823096178	1.4900184164675e-09	0.181659378403073
547	cg26317269	0.581610376469753	0.118809039971063	0.245182826755858	3.40213643545227e-62	4.26492162699031e-09	5.82824199925783e-10	9.4086568777727e-12	0.245182826755858
548	cg26401825	0.35427892611472	0.139122430426109	0.0117526272776041	5.6702268932444e-18	0.00109880556479945	0.883707812717433	0.00287827975525507	0.139122430426109
549	cg26456304	0.592716424257703	0.116432395608211	0.130605917891504	4.68091718961369e-68	1.53006922741599e-10	7.38662067603946e-05	3.82575166816659e-10	0.130605917891504
550	cg26467422	0.40827360304784	-0.115407546353727	-0.0292324376684535	3.22750024304161e-35	2.88427111281169e-05	0.567643195558792	0.000102850626284246	0.115407546353727
551	cg26607620	0.469062446781287	0.107784173526883	-0.0305163672291302	8.01231768522501e-44	1.62044277527266e-05	0.509089707715678	9.57573456667159e-06	0.138300540756013
552	cg26668828	0.194775851285972	0.148636691791561	0.0918235858444135	3.66354183303823e-12	3.92148654827721e-06	0.122232847575101	2.23619032241201e-05	0.148636691791561
553	cg26676405	0.404684879878192	0.123529839952444	0.0841390089729096	4.59458568669088e-54	4.6030056563589e-12	0.00680589490326682	3.61539027308208e-11	0.123529839952444
554	cg26735856	0.584093984853291	0.120295706563627	0.161220749040595	2.52481538227741e-62	3.02734219777717e-09	1.79758646652618e-05	2.71781657939521e-09	0.161220749040595
555	cg26739149	0.685176751524275	-0.146997301350045	-0.0799087420402617	1.11490937624381e-54	1.81739228736918e-07	0.118538668880619	1.09860540463456e-06	0.146997301350045
556	cg26791879	0.470886950973846	-0.107021145983515	-0.0986267262455424	1.76894291702971e-55	2.38967179517179e-08	0.00479337958223095	1.20134170016884e-07	0.107021145983515
557	cg26877022	0.683866152090124	-0.132833161440707	0.0137827432683603	1.00594764352263e-43	0.000231041702702677	0.838198883075302	0.000367057999675918	0.146615904709067
558	cg27131551	0.551921735397806	0.124404053235535	-0.0698831014248116	2.4293837706617e-38	0.000228864972812994	0.270020583379549	6.80936081108233e-05	0.194287154660347
559	cg27150476	0.39666433317746	0.134273294860216	0.223121786898662	4.64504164501917e-44	1.13526842202316e-09	9.08056933099726e-08	8.795812136634e-11	0.223121786898662
560	cg27216636	0.368144360676211	-0.107533072870297	-0.209047026759802	8.5031598681717e-47	1.08556077913667e-08	9.70911948864585e-09	1.0621103677187e-10	0.209047026759802
561	cg27284194	0.734620015946481	-0.177735511229842	0.00537600283355817	1.76434100738736e-47	8.28916937985638e-07	0.934710437691353	1.10166052713944e-06	0.1831115140634
562	cg27305903	0.450782778492354	0.147751760446534	0.142540436559757	3.13977360355583e-46	4.98203849754085e-10	0.000867420313861341	2.28824020701226e-09	0.147751760446534
563	cg27449836	0.109153278995419	0.215277718525683	-0.0212661913615452	0.00834145701742427	3.97565407439013e-05	0.826819188798028	5.51415986071334e-05	0.236543909887229
564	cg27562777	0.48077176848154	0.129510779980239	0.204332699753337	8.35073080457065e-55	2.1870257271407e-10	9.48343658077848e-08	2.71313424237122e-11	0.204332699753337
565	cg27618173	0.641420185071651	0.1043057552165	0.192886486592856	8.16813491886402e-69	2.9104082087265e-08	9.82961700886557e-08	8.7450792650485e-10	0.192886486592856
566	cg27626141	0.627909797462601	-0.149835657459576	-0.422921935695745	3.67803717991739e-34	0.000518741188079902	9.37110840740701e-07	1.33485673069477e-06	0.422921935695745
567	cg27660248	0.636989368628294	0.11853511119327	0.122346880606106	3.94357347649914e-71	7.65358063194355e-11	0.000186252334475199	2.77059471248978e-10	0.122346880606106
568	cg27664245	0.716473348746376	0.106094391768428	0.117733811601087	5.47838878677463e-85	1.75255871131362e-12	1.17128390634192e-05	4.20494712030441e-12	0.117733811601087
569	cg27665143	0.506256238544163	-0.111210428192629	0.0262162310421657	1.44676025325319e-42	6.06514101778192e-05	0.611284812700623	5.3375563706909e-05	0.137426659234795
